# Supplementary material for: A systematic review and meta-analysis on pharmacist-led interventions for the management of peptic ulcer disease
Source: PLoS One. 2025 Mar 25;20(3):e0320181. doi: 10.1371/journal.pone.0320181 (PMC11936246; doi:10.1371/journal.pone.0320181)
Supplement: S2 File — (XLSX) [file pone.0320181.s002.xlsx]

## Sheet: Sheet1
ID	Articles
1	Weisy OKM, Kedia RA, Mahmoud I, Abu Odeh RO, Mussa BM, Abusnana S, et al. Assessment of Helicobacter pylori cytotoxin-associated Gene A (Cag A) protein and its association with ferritin and vitamin B12 deficiencies among adult healthy asymptomatic residents in Sharjah, United Arab Emirates. Heliyon [Internet]. 2024 Jun;10(11):e32141. Available from: https://europepmc.org/articles/PMC11180313
2	author(s) U. Index. Crit Care Clin [Internet]. 2013 Oct;29(4):1087—1103. Available from: https://europepmc.org/articles/PMC7135269
3	Lei M, Feng T, Chen M, Shen J, Liu J, Chang F, et al. Establishment and validation of an artificial intelligence web application for predicting postoperative in-hospital mortality in patients with hip fracture: a national cohort study of 52 707 cases. Int J Surg [Internet]. 2024 Aug;110(8):4876—4892. Available from: https://europepmc.org/articles/PMC11325965
4	Olbrich H, Kridin K, Hernández G, Zirpel H, Sadik CD, Terheyden P, et al. Increased cardiovascular risks and mortality in prurigo nodularis: a global cohort study. EBioMedicine [Internet]. 2024 May;103:105123. Available from: https://europepmc.org/articles/PMC11035034
5	Author(s) U. Asthma. Pediatr Allergy, Asthma Immunol [Internet]. 2008 Jan;725–873. Available from: https://europepmc.org/articles/PMC7120610
6	Author(s) U. In Memoriam. West J Med [Internet]. 1988 May;148(5):534–98. Available from: https://europepmc.org/articles/PMC1026169
7	Author(s) U. In Memoriam. West J Med [Internet]. 1991 Nov;155(5):461–3. Available from: https://europepmc.org/articles/PMC1003056
8	do Lago VC, do Vale SA, de Godoy I. Yes, there really are individuals with severe asthma: the importance and limitations of data obtained from specialized centers. J Bras Pneumol [Internet]. 2020 Jun;46(3):e20200191. Available from: https://europepmc.org/articles/PMC7572296
9	Author(s) U. News. Can Fam Physician [Internet]. 1990 Feb;36:231–7. Available from: https://europepmc.org/articles/PMC2280649
10	Author(s) U. SPR 2020. Pediatr Radiol [Internet]. 2020 Jun;50(Suppl 1):1–181. Available from: https://europepmc.org/articles/PMC7238719
11	Author(s) U. Supplement 345. Br Med J [Internet]. 1910 Dec;2(2605):S405--S436. Available from: https://europepmc.org/articles/PMC2336743
12	Volcheck GW. Asthma. Clin AllergyDiagnosis Manag [Internet]. 2008 Aug;189–278. Available from: https://europepmc.org/articles/PMC7120997
13	Varughese SA. IJCM_220A: Proportion of self-medication among elderly in a tertiary hospital in southern Kerala - a cross sectional study. Indian J Community Med [Internet]. 2024 Apr;49(Suppl 1):S64—S64. Available from: https://europepmc.org/articles/PMC11155838
14	Jensen B-EO, Knops E, Cords L, Lübke N, Salgado M, Busman-Sahay K, et al. In-depth virological and immunological characterization of HIV-1 cure after CCR5$Δ$32/$Δ$32 allogeneic hematopoietic stem cell transplantation. Nat Med [Internet]. 2023 Mar;29(3):583–7. Available from: https://europepmc.org/articles/PMC10033413
15	Author(s) U. Supplement. J Athl Train [Internet]. 2015 Jun;50(6 Suppl):S1--S312. Available from: https://europepmc.org/articles/PMC4538722
16	Author(s) U. Dermacase. Can Fam Physician [Internet]. 1996 Mar;42:416–23. Available from: https://europepmc.org/articles/PMC2146314
17	Dixon T. Hyperbilirubinemia. Can Fam Physician [Internet]. 1992 Jan;38:12–23. Available from: https://europepmc.org/articles/PMC2145602
18	Dupilumab (Dupixent) for eosinophilic esophagitis and prurigo nodularis. Med Lett Drugs Ther. 2023 Feb;65(1669):18–20.
19	Rabeprazole. Med Lett Drugs Ther. 1999 Nov;41(1066):110–2.
20	Yang H, Zhang M, Li H, Huang Z, Sun Y, Li W, et al. Prevalence of common upper gastrointestinal diseases in Chinese adults aged 18-64 years. Sci Bull. 2024 Nov;
21	Mjid M, Ayadi I, Echi K, Laadhar L, Hedhli A, Ouahchi Y, et al. [Not Available]. Tunis Med. 2023 Jun;101(6):553–8.
22	Tietto A, Faggin S, Scarpignato C, Savarino EV, Giron MC. Safety of potassium-competitive acid blockers in the treatment of gastroesophageal reflux disease. Expert Opin Drug Metab Toxicol. 2024 Sep;1–16.
23	Cho YK. [Belching]. Korean J Gastroenterol. 2017 Dec;70(6):273–7.
24	Tang H-H, Wang D, Tang C-C. Effect of bariatric surgery on metabolism in diabetes and obesity comorbidity: Insight from recent research. World J Diabetes [Internet]. 2024 Apr;15(4):586—590. Available from: https://europepmc.org/articles/PMC11045418
25	Tian L, Huang G, Tian F-Y, Li J-Y, Zhao X-H, Guo X-R, et al. Improving management in gastroesophageal reflux disease through leveraging WeChat platform for mobile health care: A randomized control trial. Dig liver Dis Off J Ital Soc Gastroenterol Ital Assoc Study Liver. 2024 Sep;
26	Padwale V, Kirnake V, Daswani R, Kodmalwar A, Gupta A. A Comprehensive Review on the Efficacy and Safety of Vonoprazan in the Management of Gastric Acid-Related Diseases. Cureus. 2024 Jul;16(7):e64777.
27	Author(s) U. News. Can Fam Physician [Internet]. 1983 Sep;29:1549–74. Available from: https://europepmc.org/articles/PMC2153888
28	Coles CD, Shapiro ZR, Kable JA, Stoner SA, Ritfeld GJ, Grant TM. Prenatal alcohol exposure and health at midlife: Self-reported health outcomes in two cohorts. Alcohol, Clin Exp Res. 2024 Nov;48(11):2045–59.
29	Lowenstine LJ, McManamon R, Terio KA. Apes. Pathol Wildl Zoo Anim [Internet]. 2018 Jan;375–412. Available from: https://europepmc.org/articles/PMC7173580
30	Author(s) U. EANM’17. Eur J Nucl Med Mol Imaging [Internet]. 2017 Oct;44(Suppl 2):119–956. Available from: https://europepmc.org/articles/PMC7103094
31	Author(s) U. LECTURES. Cell Prolif [Internet]. 2005 Aug;38(4):177–203. Available from: https://europepmc.org/articles/PMC6496135
32	Author(s) U. Encore. Ann Rheum Dis [Internet]. 1991 Jun;50(6):408. Available from: https://europepmc.org/articles/PMC1004452
33	Author(s) U. Supplement. J Athl Train [Internet]. 2019 Apr;54(6s):S1--S452. Available from: https://europepmc.org/articles/PMC6585072
34	Author(s) U. Subjects. J Gen Intern Med [Internet]. 2003 Dec;18(12):1069–85. Available from: https://europepmc.org/articles/PMC1494955
35	author(s) U. Zoonoses. Human-Animal Med [Internet]. 2010 Jan;105—298. Available from: https://europepmc.org/articles/PMC7332235
36	Author(s) U. Obesity. Curr Dev Nutr [Internet]. 2018 Jul;2(11). Available from: https://europepmc.org/articles/PMC6265839
37	Author(s) U. Response. Can Fam Physician [Internet]. 1992 Mar;38:479–80. Available from: https://europepmc.org/articles/PMC2146063
38	Lyon DM. Diagnosis. Edinb Med J [Internet]. 1937 Nov;44(11):685–94. Available from: https://europepmc.org/articles/PMC5304740
39	Beaudry PR. [Not Available]. Can Fam Physician [Internet]. 1991 Oct;37:2199–204. Available from: https://europepmc.org/articles/PMC2145690
40	Karall D, Meisinger B, Grissenauer G, Scholl-Bürgi S, Heinz-Erian P, Lagler F, et al. Pädiatrie. Klin Ernährungsmedizin [Internet]. 2010 May;763–912. Available from: https://europepmc.org/articles/PMC7121950
41	Samuelsen P-J, Slørdal L, Mathisen UD, Eggen AE. Analgesic use in a Norwegian general population: change over time and high-risk use--The TromsøStudy. BMC Pharmacol Toxicol [Internet]. 2015 Jun;16:16. Available from: https://europepmc.org/articles/PMC4456710
42	Author(s) U. Index. Crit Care Clin [Internet]. 2013 Oct;29(4):1087–103. Available from: https://europepmc.org/articles/PMC7135269
43	Hui D. Cardiology. Approach to Intern Med Resour B Clin Pract [Internet]. 2010 Aug;25–66. Available from: https://europepmc.org/articles/PMC7139436
44	Latulippe LG, Beaupré P, Dorion J, Pelletier L, Rhéaume C. [Not Available]. Can Fam Physician [Internet]. 1991 Oct;37:2144–51. Available from: https://europepmc.org/articles/PMC2145686
45	Chase JG, Shaw GM. How standard is the “S” in SMR? Intensive Care Med [Internet]. 2012 Jan;38(1):1–3. Available from: https://europepmc.org/articles/PMC7095270
46	Ohta R, Yakabe T, Adachi H, Sano C. The Association Between Community Dialogue and Loneliness in Rural Japanese Communities: A Cross-Sectional Study. Cureus [Internet]. 2024 Apr;16(4):e57744. Available from: https://europepmc.org/articles/PMC11074821
47	Gao N, Wu L, Liu X, Lin Z, Liu Z, Liang J, et al. Effects of electroacupuncture on treatment-resistant chronic migraine with medication overuse headache: A 12-month follow-up case report. Heliyon [Internet]. 2024 May;10(9):e30417. Available from: https://europepmc.org/articles/PMC11076970
48	Wondm SA, Moges TA, Dagnew SB, Dagnew FN, Zeleke TK, Abebe RB, et al. Polypharmacy and potentially inappropriate medicine use in older adults with cancer: a multicenter cross-sectional study in Northwest Ethiopia oncologic centers. J Pharm policy Pract [Internet]. 2024;17(1):2397797. Available from: https://europepmc.org/articles/PMC11445903
49	Woo J, Bang CS, Lee JJ, Ahn JY, Kim JM, Jung H-Y, et al. In Vitro Susceptibility and Synergistic Effect of Bismuth Against &lt;i&gt;Helicobacter pylori&lt;/i&gt; Antibiot (Basel, Switzerland) [Internet]. 2024 Oct;13(11):1004. Available from: https://europepmc.org/articles/PMC11591412
50	Ma J, Chen Z, Wu K, Lei J, Zhao L. Risk factor analysis and nomogram for predicting poor symptom control in smoking asthmatics. BMC Pulm Med [Internet]. 2024 Jun;24(1):264. Available from: https://europepmc.org/articles/PMC11144325
51	Author(s) U. Miscellaneous. Indian J Pharmacol [Internet]. 2008 Oct;40(Suppl 2):S178--211. Available from: https://europepmc.org/articles/PMC3086146
52	de Oliveira SBV, Barroso SCC, Bicalho MAC, Reis AMM, Reis AMM. Profile of drugs used for self-medication by elderly attended at a referral center. Einstein (Sao Paulo) [Internet]. 2018 Nov;16(4):eAO4372. Available from: https://europepmc.org/articles/PMC6276811
53	Zahid MJ, Hussain M, Kumar D, Hamza M, Zeb Jan SA, Safdar H, et al. A descriptive analysis of skin-only closure and Bogota bag techniques for achieving complete fascial closure in damage control abdominal surgery. BMC Surg [Internet]. 2024 Jun;24(1):192. Available from: https://europepmc.org/articles/PMC11188270
54	Urrunaga-Pastor D, Salazar-Talla L, Alcantara-Diaz AL, Camacho-Caballero K, Cuba-Ruiz S, Runzer-Colmenares FM, et al. Association between frailty and activities of daily living disability in older adults residing in a high-altitude Peruvian Andean community: the Aunqui-Andes study. BMC Geriatr [Internet]. 2024 Sep;24(1):792. Available from: https://europepmc.org/articles/PMC11438180
55	Omondi MP. Epidemiology of non-trauma orthopedic conditions among inpatients admitted at a tertiary teaching and referral hospital in Kenya: A chart review. PLoS One [Internet]. 2024;19(6):e0303898. Available from: https://europepmc.org/articles/PMC11182543
56	Deardorff WJ, Jing B, Growdon ME, Yaffe K, Boscardin WJ, Boockvar KS, et al. Medication misuse and overuse in community-dwelling persons with dementia. J Am Geriatr Soc [Internet]. 2023 Oct;71(10):3086—3098. Available from: https://europepmc.org/articles/PMC10592653
57	Latulippe LG, Beaupré P, Dorion J, Pelletier L, Rhéaume C. [Not Available]. Can Fam Physician [Internet]. 1991 Oct;37:2144—2151. Available from: https://europepmc.org/articles/PMC2145686
58	Sztaniszláv Á, Björkenheim A, Magnuson A, Bryngelsson I-L, Edvardsson N, Poci D. The impact of education level on all-cause mortality in patients with atrial fibrillation. Sci Rep [Internet]. 2024 Oct;14(1):25386. Available from: https://europepmc.org/articles/PMC11511939
59	Esparbes L, Escourrou E, Birebent J, Buscail L, Dupouy J, Durliat S, et al. Development and validation of a training course on proton pump inhibitor deprescription for general practitioners in a rural continuing medical education program: a pilot study. BMC Med Educ [Internet]. 2024 Oct;24(1):1221. Available from: https://europepmc.org/articles/PMC11514963
60	Ren J, Zhang W, Liu Y, Fan X, Li X, Song X. Prevalence of and factors associated with cognitive frailty in elderly patients with chronic obstructive pulmonary disease: A cross-sectional study. Medicine (Baltimore) [Internet]. 2024 Sep;103(37):e39561. Available from: https://europepmc.org/articles/PMC11404930
61	Rossi CM, Lenti MV, Merli S, Lo Bello A, Mauro A, Anderloni A, et al. Clinical and atopic features of patients with primary eosinophilic colitis: an Italian multicentre study. Intern Emerg Med [Internet]. 2024 Jun;19(4):993—1005. Available from: https://europepmc.org/articles/PMC11186925
62	Awadh A, Badri Z, Alansari N, Alkhiri A, Baharoon H, Niaz A, et al. Effects of comorbid conditions and prescribed chronic medications on the treatment plan for chronic hepatitis C infection: A cross-sectional retrospective study. Heal Sci reports [Internet]. 2024 May;7(5):e2055. Available from: https://europepmc.org/articles/PMC11056709
63	Rugstad HE. [Salicylates--II]. Tidsskr den Nor laegeforening Tidsskr Prakt Med ny raekke. 1976 Apr;96(12):719–20.
64	Okorie IJ, Atere M, Fernando A, Ugwendum D, Nfonoyim J, Nfonoyim J. Re-enforcing High-Risk Acute Pericarditis Requiring Hospital Admission: An Unusual Case of Critical Idiopathic Acute Pericarditis Presenting As Tamponade and Pleuro-Pericardial Complications in a Patient Presenting With Flu-Like Symptoms. Cureus [Internet]. 2024 Apr;16(4):e58147. Available from: https://europepmc.org/articles/PMC…
65	Mofenson LM, Brady MT, Danner SP, Dominguez KL, Hazra R, Handelsman E, et al. Guidelines for the Prevention and Treatment of Opportunistic Infections among HIV-exposed and HIV-infected children: recommendations from CDC, the National Institutes of Health, the HIV Medicine Association of the Infectious Diseases Society of America, t. MMWR Recomm reports Morb Mortal Wkly report Recomm reports [Inte…
66	Dang S, Patel T, Lao I, Sridharan SS, Solari MG, Kim S, et al. Discharge Disposition After Head and Neck Reconstruction: Effect on Adjuvant Therapy and Outcomes. Laryngoscope [Internet]. 2023 Nov;133(11):2977—2983. Available from: https://europepmc.org/articles/PMC11225595
67	Phoemlap P, Vadcharavivad S, Musikatavorn K, Areepium N. Prevalence and factors associated with preventable drug-related emergency department visits (DRED&lt;sub&gt;p&lt;/sub&gt;) in elderly patients. BMC Emerg Med [Internet]. 2024 Oct;24(1):197. Available from: https://europepmc.org/articles/PMC11487691
68	Ojo OT. The Evaluation of Asthma Control and its Predictors in Patients Attending a Tertiary Clinic in Lagos, Nigeria. Niger Med J [Internet]. 2022;63(2):121—126. Available from: https://europepmc.org/articles/PMC11128158
69	Wickramasinghe N, Thuraisingham A, Jayalath A, Wickramasinghe D, Samarasekera DN, Yazaki E, et al. Gastroesophageal reflux disease in Sri Lanka: An island-wide epidemiological survey assessing the prevalence and associated factors. PLOS Glob public Heal [Internet]. 2024;4(5):e0003162. Available from: https://europepmc.org/articles/PMC11062562
70	Wu J, Wu J, Tang B, Wang X, Wei F, Zhang Y, et al. Suspected adverse drug reactions of rivaroxaban reported in the United States food and drug administration adverse event reporting system database: a pharmacovigilance study. Front Pharmacol [Internet]. 2024;15:1399172. Available from: https://europepmc.org/articles/PMC11412890
71	Mengistu ST, Kesete Y, Achila OO, Fikadu GT, Abrhaley F, Fikadu ET, et al. High Incidence of Esophageal Cancer in Women in Eritrea and Its Potential Link to Low Age at Menopause: Evidence from a 10-Year Retrospective Data Analysis. J Cancer Epidemiol [Internet]. 2024;2024:5566016. Available from: https://europepmc.org/articles/PMC11221988
72	author(s) U. Posters. FEBS Open Bio [Internet]. 2021 Jul;11(Suppl 1):103—507. Available from: https://europepmc.org/articles/PMC8251645
73	Burbank E, Tice K. The Migrating Stent: A Case Report of a Patient With Circulation Issues Who Experienced Stent Migration to the Right Ventricle of the Heart. Cureus [Internet]. 2024 Jun;16(6):e61575. Available from: https://europepmc.org/articles/PMC11221624
74	McGraw BF, Caldwell EG. Sucralfate. Drug Intell Clin Pharm. 1981;15(7–8):578–80.
75	Mou Y, Shan L, Liu Y, Wang Y, He Z, Li X, et al. Risk factors for anxiety and its impacts on acute exacerbation in older patients with chronic obstructive pulmonary disease. Front Med [Internet]. 2024;11:1340182. Available from: https://europepmc.org/articles/PMC11026678
76	author(s) U. Abkürzungen. Medizin im AuslandSurvival Guid für Famulatur und Prakt [Internet]. 2005 Jan;305—473. Available from: https://europepmc.org/articles/PMC7122588
77	author(s) U. Posters. Clin Microbiol Infect [Internet]. 2007 Jan;13(1):S109—S608. Available from: https://europepmc.org/articles/PMC7162159
78	Singh S, Sharma BB, Sharma AK, Singh N, Singh A, Sharma KK, et al. Assessment of obstructive airway disease in the multicenter SWORD survey India. Lung India [Internet]. 2024 Sep;41(5):335—344. Available from: https://europepmc.org/articles/PMC11473000
79	Anderson JD, Davis BH, Giang G, Jones A, Lee CR, Parker K, et al. Pharmacogenetic actionability and medication prescribing in people with cystic fibrosis. Clin Transl Sci [Internet]. 2023 Apr;16(4):662—672. Available from: https://europepmc.org/articles/PMC10087076
80	Rodrigues I, Ribeiro H, Costa C, Rocha-Neves J, Dourado M. Pharmacological Prescription at the End of Life: Quality Assessment in the Transition of Care to a Community Palliative Care Support Team. Pharmaceutics [Internet]. 2024 Aug;16(9):1152. Available from: https://europepmc.org/articles/PMC11434967
81	Mussema A, Tafesse W, Temam L. Prevalence of Intestinal Parasite Infection Among Prison Inmates and Their Associated Risk Factors at Hosanna Town, South-Central Ethiopia: A Cross-Sectional Study. J Parasitol Res [Internet]. 2024;2024:7677743. Available from: https://europepmc.org/articles/PMC11581797
82	Zarraa L, Assarrar I, Magouri O, Ismaili Z, Rouf S, Latrech H. Biliary Tract Disorders and Associated Acute Complications in Patients With Acromegaly: A Single-Center Study. J Clin Med Res [Internet]. 2024 Apr;16(4):155—163. Available from: https://europepmc.org/articles/PMC11073390
83	Telang S, Palmer R, Dobitsch A, Ball JR, Heckmann ND, Lieberman JR. Perioperative Tranexamic Acid Should Be Considered for Total Joint Arthroplasty Patients Receiving Apixaban for Thromboprophylaxis. Arthroplast today [Internet]. 2024 Dec;30:101548. Available from: https://europepmc.org/articles/PMC11582458
84	Singh J, Wilkins G, Goodman-Vincent E, Chishti S, Bonilla Guerrero R, McFadden L, et al. Co-Occurring Methylenetetrahydrofolate Reductase (MTHFR) rs1801133 and rs1801131 Genotypes as Associative Genetic Modifiers of Clinical Severity in Rett Syndrome. Brain Sci [Internet]. 2024 Jun;14(7):624. Available from: https://europepmc.org/articles/PMC11275218
85	Kamran U, Evison F, Morris EJA, Brookes MJ, Rutter MD, McCord M, et al. The variation in post-endoscopy upper gastrointestinal cancer rates among endoscopy providers in England and associated factors: a population-based study. Endoscopy. 2024 Aug;
86	Lichtenstern CR, Akhtar N. The Irony of Iron Pill Gastritis: A Case of Delayed Recognition and Persistent Injury in an Elderly Patient. Cureus [Internet]. 2024 Oct;16(10):e71565. Available from: https://europepmc.org/articles/PMC11566356
87	Wu D, Shead H, Ren Y, Raynor P, Tao Y, Villanueva H, et al. Uncovering the Complexity of Perinatal Polysubstance Use Disclosure Patterns on X: Mixed Methods Study. J Med Internet Res [Internet]. 2024 Sep;26:e53171. Available from: https://europepmc.org/articles/PMC11452753
88	Vajravelu RK, Kolb JM, Gellad WF, Scott FI, Tavakkoli A, Singal AG, et al. Patient Factors Associated With Gastroesophageal Reflux Disease Diagnostic Evaluation Strategies: A Retrospective Cohort Study Using Real-World Evidence From a Large U.S. Medical Claims Database. Gastro hep Adv [Internet]. 2022;1(4):563—572. Available from: https://europepmc.org/articles/PMC11307463
89	author(s) U. E-Posters. Glob Spine J [Internet]. 2023 May;13(2 Suppl):215S—567S. Available from: https://europepmc.org/articles/PMC10226053
90	Ali AA, Sakr EE. Left ventricle pedunculated thrombi risks and outcomes: a case report and literature review. J Vasc Bras [Internet]. 2024;23:e20230124. Available from: https://europepmc.org/articles/PMC11404780
91	Rustgi SD, McKinley M, McBay B, Zylberberg HM, Gomez SL, Hur C, et al. Epidemiology of Gastric Malignancies 2000-2018 According to Histology: A Population-Based Analysis of Incidence and Temporal Trends. Clin Gastroenterol Hepatol [Internet]. 2023 Dec;21(13):3285—3295.e8. Available from: https://europepmc.org/articles/PMC10809276
92	Srinivasan V, Homer V, Barton D, Clutterbuck-James A, Jenkins S, Potter C, et al. A low molecular weight dextran sulphate, ILB®, for the treatment of amyotrophic lateral sclerosis (ALS): An open-label, single-arm, single-centre, phase II trial. PLoS One [Internet]. 2024;19(7):e0291285. Available from: https://europepmc.org/articles/PMC11239073
93	Ratcliffe E, Britton J, Baines S, Prasad N, Keld R, Murgatroyd M, et al. Development and validation of a novel Barrett’s oesophagus patient reported outcome measure (B-PROM). EClinicalMedicine [Internet]. 2024 Jun;72:102606. Available from: https://europepmc.org/articles/PMC11090893
94	Rice DI. [Not Available]. Can Fam Physician [Internet]. 1982 Nov;28:1914—1916. Available from: https://europepmc.org/articles/PMC2306678
95	McTigue K, Courcoulas A, Wellman R, Tavakkoli A, Eavey J, Klawson E, et al. Exploring patient perspectives on shared decision making about bariatric surgery in two healthcare systems. Obes Sci Pract [Internet]. 2024 Dec;10(6):e779. Available from: https://europepmc.org/articles/PMC11590127
96	Zhuo M, Fang M, Yin Y, Wang J, Wei Z, Lu J, et al. Investigating the prevalence burden of peptic ulcer disease in older adults aged 70+ from 1990 to 2019: an analysis of Global Disease Burden Studies. Eur J Gastroenterol Hepatol. 2025 Jan;37(1):39–46.
97	Barboza Zanetti MO, Dos Santos I, Durante JC, Varallo FR, Pereira LRL, Miasso AI. Consumption patterns and factors associated with inappropriate prescribing of benzodiazepines in Primary Health Care settings. PLoS One [Internet]. 2024;19(9):e0309984. Available from: https://europepmc.org/articles/PMC11373788
98	Muhi S, Marshall JL, O’Brien DP, Johnson PDR, Ross G, Ramakrishnan A, et al. A human model of Buruli ulcer: Provisional protocol for a &lt;i&gt;Mycobacterium ulcerans&lt;/i&gt; controlled human infection study. Wellcome open Res [Internet]. 2024;9:488. Available from: https://europepmc.org/articles/PMC11462124
99	Christodoulidis G, Bartzi D, Koumarelas KE, Kouliou MN. Pembrolizumab in patients with gastric cancer and liver metastases: A paradigm shift in immunotherapy. World J Gastrointest Surg [Internet]. 2024 Nov;16(11):3391—3394. Available from: https://europepmc.org/articles/PMC11622097
100	Carollo M, Crisafulli S, Selleri M, Piccoli L, L’Abbate L, Trifirò G. Agreement of Different Drug-Drug Interaction Checkers for Proton Pump Inhibitors. JAMA Netw open [Internet]. 2024 Jul;7(7):e2419851. Available from: https://europepmc.org/articles/PMC11234238
101	Tsai C-F, Chuang C-H, Tu P-C, Chang W-C, Wang Y-P, Liu P-Y, et al. Interaction of the gut microbiota and brain functional connectivity in late-life depression. J Psychiatry Neurosci [Internet]. 2024;49(5):E289—E300. Available from: https://europepmc.org/articles/PMC11426387
102	Shi C, Tao R, Wang W, Tang J, Dou Z, Yuan X, et al. Development and validation of a nomogram for obesity and related factors to detect gastric precancerous lesions in the Chinese population: a retrospective cohort study. Front Oncol [Internet]. 2024;14:1419845. Available from: https://europepmc.org/articles/PMC11614725
103	Pham MD, Tran TT, Duong T Van, Do BN, Dang LT, Nguyen DH, et al. Associations of COVID-19-related fear with kidney disease quality of life and its subscales among hemodialysis patients as modified by health literacy: a multi-hospital survey. Heal Psychol Behav Med [Internet]. 2024;12(1):2376585. Available from: https://europepmc.org/articles/PMC11249155
104	Singer AJ, Abraham NS, Ganti L, Peacock WF, Dark J, Ishaq H, et al. Evaluation and treatment of gastrointestinal bleeding in patients taking anticoagulants presenting to the emergency department. Int J Emerg Med [Internet]. 2024 May;17(1):70. Available from: https://europepmc.org/articles/PMC11141076
105	Ren W, Liu Y, Jiang H, Lv X, Zhang N. Epidemiology of potential drug- drug interactions in hospitalized patients with type 2 diabetes mellitus in China: a retrospective study. Front Endocrinol (Lausanne) [Internet]. 2024;15:1387242. Available from: https://europepmc.org/articles/PMC11231072
106	Flückiger L, Zaugg C, Fiumefreddo R. Impact of pharmacist-evaluated clinical decision support system alerts on potentially missing or inappropriately prescribed proton pump inhibitors at hospital discharge: a retrospective cross-sectional study. Int J Clin Pharm [Internet]. 2024 Oct;46(5):1143—1151. Available from: https://europepmc.org/articles/PMC11399224
107	Liu X, Kong Q, Song Y, Ding R, Sun L, Xu L, et al. TikTok and Bilibili as health information sources on gastroesophageal reflux disease: an assessment of content and its quality. Dis esophagus Off J Int Soc Dis Esophagus. 2024 Nov;37(12).
108	Louis M, Cawthon M, Gibson B. Identifying a perforated prepyloric ulcer during laparoscopy in a patient presumed to have cholecystitis. Radiol case reports [Internet]. 2024 Oct;19(10):4142—4150. Available from: https://europepmc.org/articles/PMC11305190
109	Bin Abdulrahman KA, Alsaif AF, Almehaidib IA, Almtehe MA, Alqahtani NM, Alabdali AK. Prevalence and risk factors of gastro-esophageal reflux disease among college students at a public university in Riyadh, Saudi Arabia. J Fam Med Prim care [Internet]. 2024 Apr;13(4):1401—1407. Available from: https://europepmc.org/articles/PMC11142017
110	Topaz M, Barrón Y, Song J, Onorato N, Sockolow P, Zolnoori M, et al. Risk of Rehospitalization or Emergency Department Visit is Significantly Higher for Patients who Receive Their First Home Health Care Nursing Visit Later than 2 Days After Hospital Discharge. J Am Med Dir Assoc [Internet]. 2022 Oct;23(10):1642—1647. Available from: https://europepmc.org/articles/PMC11500045
111	Magahis PT, Corso T, Livingstone P, Tom E, Srivastava A, Postow M, et al. Open-capsule budesonide for the treatment of immune-related enteritis from checkpoint inhibitors. J Immunother cancer [Internet]. 2024 Jul;12(7):e009051. Available from: https://europepmc.org/articles/PMC11261704
112	Brisnik V, Vukas J, Jung-Sievers C, Lukaschek K, Alexander GC, Thiem U, et al. Deprescribing of antidepressants: development of indicators of high-risk and overprescribing using the RAND/UCLA Appropriateness Method. BMC Med [Internet]. 2024 May;22(1):193. Available from: https://europepmc.org/articles/PMC11089726
113	Aljohani RA, Aljanobi GA, Alderaan K, Omair MA. Exploring the quality of life and comorbidity impact among patients with systemic lupus erythematosus in Saudi Arabia. Saudi Med J [Internet]. 2024 Oct;45(10):1071—1079. Available from: https://europepmc.org/articles/PMC11463565
114	Daba AB, Beshah DT, Tekletsadik EA. Magnitude of in-hospital mortality and its associated factors among patients undergone laparotomy at tertiary public hospitals, West Oromia, Ethiopia, 2022. BMC Surg [Internet]. 2024 Jun;24(1):193. Available from: https://europepmc.org/articles/PMC11188532
115	Nieto Dominguez AJ, Eichinger SE, Guifarro D, Pan C-W, Attar B. Modifiable Risk Factors in Hispanic Adults With Gastric Cancer in the United States. Cureus [Internet]. 2024 Jun;16(6):e61920. Available from: https://europepmc.org/articles/PMC11228387
116	Nakamura S, Masuda S, Oda S, Yamakawa D, Yamaguchi S, Ishima T, et al. Polypharmacy-related Shock Symptoms and Complications Associated with Phenothiazine. Intern Med [Internet]. 2024 Jun;63(12):1829—1835. Available from: https://europepmc.org/articles/PMC11239264
117	Govier DJ, Hickok A, Niederhausen M, Rowneki M, McCready H, Mace E, et al. Intensity, Characteristics, and Factors Associated With Receipt of Care Coordination Among High-Risk Veterans in the Veterans Health Administration. Med Care [Internet]. 2024 Aug;62(8):549—558. Available from: https://europepmc.org/articles/PMC11219070
118	Texter ECJ, Smart DF, Butler RC. Antacids. Am Fam Physician. 1975 Apr;11(4):111–8.
119	Tungtrongchitr N, Bongkotvirawan P, Ratana-Amornpin S, Siramolpiwat S, Eiamsitrakoon T, Gamnarai P, et al. Fourteen-day vonoprazan-based bismuth quadruple therapy for H. pylori eradication in an area with high clarithromycin and levofloxacin resistance: a prospective randomized study (VQ-HP trial). Sci Rep [Internet]. 2024 Apr;14(1):8986. Available from: https://europepmc.org/articles/PMC11026498
120	Böger LS, Seifert R. Pharmacological articles in the German magazine DIE ZEIT (THE TIME)-content, adequacy, and comprehensibility. Naunyn Schmiedebergs Arch Pharmacol [Internet]. 2024 Sep;397(9):6763—6778. Available from: https://europepmc.org/articles/PMC11422248
121	Mohamed M, El-Maboud A, Salem HF, Salem MN, Elmaaty MA, Eissa N, et al. Predictors of methotrexate adherence and patient’s awareness of it in rheumatoid arthritis and its effect on quality of life. J Pharm policy Pract [Internet]. 2024;17(1):2365933. Available from: https://europepmc.org/articles/PMC11259066
122	Qin D, Wang L, Ni Y, Shan Z, Yang L. Knowledge, Attitude, and Practice of the Gastroenterology Department Patients Towards Chronic Gastritis in Shanxi Region: A Cross-Sectional Study. Patient Prefer Adherence [Internet]. 2024;18:1769—1777. Available from: https://europepmc.org/articles/PMC11346479
123	Alshahrani M, Almalki LZ, Hasoosah NA, Alahmari AH, Alqahtani AM, Alqahtani AA, et al. Prevalence and assessment of risk factors of chronic kidney disease in the ASIR region of Saudi Arabia. Ann Med Surg [Internet]. 2024 Jan;86(7):3909—3916. Available from: https://europepmc.org/articles/PMC11230802
124	Dixon T. Hyperbilirubinemia. Can Fam Physician [Internet]. 1992 Jan;38:12—23. Available from: https://europepmc.org/articles/PMC2145602
125	Montuori P, Shojaeian SZ, Pennino F, D’Angelo D, Sorrentino M, Di Sarno S, et al. Consumer awareness and knowledge regarding use of non-steroidal anti-inflammatory drugs (NSAIDs) in a metropolitan area. Front Pharmacol [Internet]. 2024;15:1362632. Available from: https://europepmc.org/articles/PMC11222409
126	Fagbenro A, Amadi ES, Uwumiro FE, Nwebonyi SO, Edwards QC, Okere MO, et al. Rates, Diagnoses, and Predictors of Unplanned 30-Day Readmissions of Critical Care Survivors Hospitalized for Lung Involvement in Systemic Lupus Erythematosus: An Analysis of National Representative US Readmissions Data. Cureus [Internet]. 2024 Nov;16(11):e73099. Available from: https://doi.org/10.7759/cureus.73099
127	Fekadu S, Kibru S, Tesfaye S, Egeno T, Tamiso A, Engiso H, et al. Prevalence of Helicobacter pylori infection and effectiveness of first-line triple eradication therapy among dyspeptic patients at hospitals in Hawassa City, Ethiopia: a cross-sectional follow-up study. Gut Pathog [Internet]. 2024 Apr;16(1):23. Available from: https://europepmc.org/articles/PMC11056052
128	Chen Q, Wang Q, Zhang Y. Clinical Intervention Increases Rational Use of Proton Pump Inhibitors in the General Surgery Department. Front Pharmacol [Internet]. 2022;13:864081. Available from: https://europepmc.org/articles/PMC9083545
129	Al-Jabr KH, Alhumaidan LS, Alghamdi AA, Almutairi MSL, Alsubaihi AA, Alrasheedi SM, et al. Awareness of Side Effects of Corticosteroids among Users and Nonusers in Saudi Arabia. J Pharm Bioallied Sci [Internet]. 2024 Apr;16(Suppl 2):S1612—S1618. Available from: https://europepmc.org/articles/PMC11174157
130	Varley CD, Ku JH, Henkle E, Strnad L, Winthrop KL. &lt;i&gt;The Long and Winding Road&lt;/i&gt;: Three-year Mortality Following Prescription of Multidrug Antibiotic Treatment for &lt;i&gt;Mycobacterium avium complex&lt;/i&gt; Pulmonary Disease in United States Medicare Beneficiaries With Bronchiectasis. Open forum Infect Dis [Internet]. 2024 Nov;11(11):ofae639. Available from: https://europepmc.o…
131	Al-Momani H, Aolymat I. Proton pump inhibitors and gastrointestinal symptoms among patients with COVID-19 infection. Ann Med [Internet]. 2024 Dec;56(1):2355581. Available from: https://europepmc.org/articles/PMC11146260
132	Mukohara T, Park YH, Sommerhalder D, Yonemori K, Hamilton E, Kim S-B, et al. Inhibition of lysine acetyltransferase KAT6 in ER+HER2- metastatic breast cancer: a phase 1 trial. Nat Med [Internet]. 2024 Aug;30(8):2242—2250. Available from: https://europepmc.org/articles/PMC11333285
133	Volcheck GW. Asthma. Clin AllergyDiagnosis Manag [Internet]. 2008 Aug;189—278. Available from: https://europepmc.org/articles/PMC7120997
134	Tadesse TA, Belayneh A, Aynalem MW, Yifru YM, Amare F, Beyene DA. Potentially inappropriate prescribing in elderly patients with epilepsy at two referral hospitals in Ethiopia. Front Med [Internet]. 2024;11:1403546. Available from: https://europepmc.org/articles/PMC11390406
135	Sasaki S, Ota K, Sanomura M, Mori Y, Tanaka H, Hakoda A, et al. Widespread use of proton pump inhibitors or potassium-competitive acid blocker has changed the status of gastrointestinal bleeding in patients with ischemic heart disease: real-world data from high volume centers. BMC Gastroenterol [Internet]. 2024 May;24(1):177. Available from: https://europepmc.org/articles/PMC11107049
136	Rodler S, Aydogdu C, Brinkmann I, Berg E, Kopliku R, Götz M, et al. Toxicity-Induced Discontinuation of Immune Checkpoint Inhibitors in Metastatic Urothelial Cancer: 6-Year Experience from a Specialized Uro-Oncology Center. Cancers (Basel) [Internet]. 2024 Jun;16(12). Available from: https://europepmc.org/articles/PMC11201648
137	Alyazeedi A, Sherbash M, Algendy AF, Stewart C, Soiza RL, Alhail M, et al. Enhancing Medication Safety through Implementing the Qatar Tool for Reducing Inappropriate Medication (QTRIM) in Ambulatory Older Adults. Healthc (Basel, Switzerland) [Internet]. 2024 Jun;12(12):1186. Available from: https://europepmc.org/articles/PMC11202920
138	author(s) U. Miscellaneous. Indian J Pharmacol [Internet]. 2008 Oct;40(Suppl 2):S178—211. Available from: https://europepmc.org/articles/PMC3086146
139	Toiv A, Saleh Z, Ishak A, Alsheik E, Venkat D, Nandi N, et al. Digesting Digital Health: A Study of Appropriateness and Readability of ChatGPT-Generated Gastroenterological Information. Clin Transl Gastroenterol [Internet]. 2024 Nov;15(11):e00765. Available from: https://europepmc.org/articles/PMC11596446
140	Yadav S, Pandey A, Mali SN. From lab to nature: Recent advancements in the journey of gastroprotective agents from medicinal chemistry to phytotherapy. Eur J Med Chem. 2024 Jun;272:116436.
141	Koshibu Y, Ubagai T, Yoshino Y, Ono Y. Immunobiological effects of lipopolysaccharide derived from Helicobacter pylori and influence of a proton pump inhibitor lansoprazole on human polymorphonuclear leukocytes. Folia Microbiol (Praha) [Internet]. 2024 Dec;69(6):1369—1378. Available from: https://europepmc.org/articles/PMC11485072
142	Riojas RA, Lawton JS, Metkus TS. The heart team: the multidisciplinary approach to coronary artery disease. Vessel plus [Internet]. 2024;8:6. Available from: https://europepmc.org/articles/PMC11545650
143	Moayyedi P. Adverse Events Associated With Proton Pump Inhibitors: Fact vs Fiction. Gastroenterol Hepatol (N Y) [Internet]. 2024 Jul;20(7):421—424. Available from: https://europepmc.org/articles/PMC11348543
144	Ertugay S, Karaca S, Engin AY, Kahraman Ü, Ünlü Z, Kocabaş S, et al. Fine tuning for totally endoscopic mitral valve surgery: ERAS applications. Front Cardiovasc Med [Internet]. 2024;11:1398438. Available from: https://europepmc.org/articles/PMC11499135
145	Gnanendran D, Alshamari T, Muhammad A, Mack K. Panniculitis with fever of unknown origin. BMJ Case Rep [Internet]. 2024 Oct;17(10):e262467. Available from: https://europepmc.org/articles/PMC11459333
146	Harada T, Nakanishi T, Kutsuna S, Nakai M. Unexpected Sudden Deaths Following the Co-administration of Ceftriaxone and Lansoprazole: A Case Series. Cureus [Internet]. 2024 Jul;16(7):e64143. Available from: https://europepmc.org/articles/PMC11308275
147	Singh RK, Gurana KR. Readmissions Following Pancreaticoduodenectomy: Experience From a Tertiary Care Center in India. Cureus [Internet]. 2024 Jul;16(7):e65140. Available from: https://europepmc.org/articles/PMC11338694
148	Akgün KM, Krishnan S, Tate J, Bryant K, Pisani MA, Lo Re V, et al. Delirium among people aging with and without HIV: Role of alcohol and Neurocognitively active medications. J Am Geriatr Soc [Internet]. 2023 Jun;71(6):1861—1872. Available from: https://europepmc.org/articles/PMC10258127
149	Park J-H, Cho Y-R. Computational drug repositioning with attention walking. Sci Rep [Internet]. 2024 May;14(1):10072. Available from: https://europepmc.org/articles/PMC11066070
150	Budillon A, Leone A, Passaro E, Silvestro L, Foschini F, Iannelli F, et al. Randomized phase 2 study of valproic acid combined with simvastatin and gemcitabine/nab-paclitaxel-based regimens in untreated metastatic pancreatic adenocarcinoma patients: the VESPA trial study protocol. BMC Cancer [Internet]. 2024 Sep;24(1):1167. Available from: https://europepmc.org/articles/PMC11414294
151	author(s) U. Posters. Clin Microbiol Infect [Internet]. 2010 Apr;16(Suppl 2):S133—S634. Available from: https://europepmc.org/articles/PMC7130089
152	Vlase C-M, Stuparu Cretu M, Vasile M-C, Popovici G-C, Arbune M. Comparative Epidemiological and Clinical Outcomes on COVID-19 and Seasonal Influenza Hospitalized Patients during 2023. Infect Dis Rep [Internet]. 2024 Aug;16(5):783—793. Available from: https://europepmc.org/articles/PMC11417947
153	author(s) U. In Memoriam. West J Med [Internet]. 1988 May;148(5):534—598. Available from: https://europepmc.org/articles/PMC1026169
154	author(s) U. Posters. Transpl Int [Internet]. 2013 Nov;26(Suppl 2):185—339. Available from: https://europepmc.org/articles/PMC7169832
155	Akhtar MZ, Ahmed S, Idrees Z, Sakrana N. Hypocalcemia as an Independent Cause of Esophageal Dysphagia: A Case Report. Cureus [Internet]. 2024 Sep;16(9):e70549. Available from: https://europepmc.org/articles/PMC11524542
156	Abera B, Yazew T, Legesse E, Kuyu CG. Dietary adherence and associated factors among hypertensive patients in governmental hospitals of Guji zone, Oromia, Ethiopia. J Health Popul Nutr [Internet]. 2024 Jul;43(1):108. Available from: https://europepmc.org/articles/PMC11267951
157	Cada DJ, Levien TL, Baker DE. Linaclotide. Hosp Pharm [Internet]. 2013 Feb;48(2):143—152. Available from: https://europepmc.org/articles/PMC3839478
158	Lin K-L, Sung K-Y, Ye Y-C, Wang Y-P, Chang T-E, Wu P-S, et al. Prolonged video capsule endoscopy examination durations can improve capsule endoscopy completeness. BMC Gastroenterol [Internet]. 2024 Sep;24(1):336. Available from: https://europepmc.org/articles/PMC11440704
159	Abdoh Q, Alnees M, Kharraz L, Ayoub K, Darwish A, Awwad M, et al. Prevalence of Helicobacter pylori resistance to certain antibiotics at An-Najah University Hospital: a cross-sectional study. Sci Rep [Internet]. 2024 Jun;14(1):14542. Available from: https://europepmc.org/articles/PMC11196700
160	Scampoli P, Di Martino G, Cedrone F, Odio C, Di Giovanni P, Romano F, et al. The Burden of Herpes Zoster on Hospital Admissions: A Retrospective Analysis in the Years of 2015-2021 from the Abruzzo Region, Italy. Vaccines [Internet]. 2024 Apr;12(5):462. Available from: https://europepmc.org/articles/PMC11125840
161	Drummond ISA, de Oliveira JNS, Niella RV, Silva ÁJC, de Oliveira IS, de Souza SS, et al. Evaluation of the Therapeutic Potential of Amantadine in a Vincristine-Induced Peripheral Neuropathy Model in Rats. Anim an open access J from MDPI [Internet]. 2024 Jun;14(13). Available from: https://europepmc.org/articles/PMC11240452
162	Bayih MT, Kassa AA, Demilew YM. Dietary practice and associated factors among elderly people in Northwest Ethiopia, 2022: Community based mixed design. PLoS One [Internet]. 2024;19(8):e0307748. Available from: https://europepmc.org/articles/PMC11349100
163	Yin G, Song G, Xue S, Liu F. Adverse event signal mining and serious adverse event influencing factor analysis of fulvestrant based on FAERS database. Sci Rep [Internet]. 2024 May;14(1):11367. Available from: https://europepmc.org/articles/PMC11102440
164	author(s) U. In Memoriam. West J Med [Internet]. 1991 Nov;155(5):461—463. Available from: https://europepmc.org/articles/PMC1003056
165	Namale PE, Boloko L, Vermeulen M, Haigh KA, Bagula F, Maseko A, et al. Testing novel strategies for patients hospitalised with HIV-associated disseminated tuberculosis (NewStrat-TB): protocol for a randomised controlled trial. Trials [Internet]. 2024 May;25(1):311. Available from: https://europepmc.org/articles/PMC11077808
166	Tadesse TA, Gebremedhin A, Yadeta D, Chelkeba L, Fenta TG. Comparison of anticoagulation control and outcomes between usual medical care and pharmacist-led anticoagulation service in ambulatory patients taking warfarin at tertiary hospital in Ethiopia: a quasi-experimental study. J Pharm Heal care Sci [Internet]. 2024 Jun;10(1):32. Available from: https://europepmc.org/articles/PMC11202342
167	Alblooshi AJ, Baig MR, Anbar HS. Patients’ Knowledge and Pharmacists’ Practice Regarding the Long-Term Side Effects of Proton Pump Inhibitors; a Cross-sectional Study. Arch Acad Emerg Med [Internet]. 2024;12(1):e35. Available from: https://europepmc.org/articles/PMC11077387
168	Feng X, Zhu J, Hua Z, Yao S, Yin H, Shi Q, et al. Prevalence and determinants of obesity and its association with upper gastrointestinal diseases in people aged 40-69 years in Yangzhong, southeast China. Sci Rep [Internet]. 2024 Sep;14(1):21153. Available from: https://europepmc.org/articles/PMC11387473
169	Taneja G, Leontieva L. Tug of war between clozapine and CYP450 inducers: A case report. SAGE open Med case reports [Internet]. 2024;12:2050313X241283262. Available from: https://europepmc.org/articles/PMC11456182
170	Pan Z, Xu X, Wu S, Chen X, Luo X, Chen C, et al. Temporal trends, in-hospital outcomes, and risk factors of acute myocardial infarction among patients with epilepsy in the United States: a retrospective national database analysis from 2008 to 2017. Front Neurol [Internet]. 2024;15:1378682. Available from: https://europepmc.org/articles/PMC11330761
171	author(s) U. Posters. Clin Microbiol Infect [Internet]. 2008 Apr;14(Suppl 7):S121—S666. Available from: https://europepmc.org/articles/PMC7162215
172	author(s) U. Resources. Can Fam Physician [Internet]. 1985 Aug;31:1456—1456. Available from: https://europepmc.org/articles/PMC2327374
173	Saxena U, Lachyan A, Goyal C, Kapoor G, Agarwal K, Prasad S. Comparison of 75 mg versus 150 mg aspirin for the prevention of preterm preeclampsia in high-risk women at a tertiary level hospital: study protocol for a randomized double-blind clinical trial. Trials [Internet]. 2024 Oct;25(1):679. Available from: https://europepmc.org/articles/PMC11476763
174	Edyedu I, Okedi FX, Muhumuza J, Asiimwe D, Laker G, Lule H. Factors associated with peptic ulcer perforations in Uganda: a multi-hospital cross-sectional study. BMC Gastroenterol [Internet]. 2024 Jun;24(1):199. Available from: https://europepmc.org/articles/PMC11181620
175	Honnekeri A, Bhaveshaikh N, Shah M, Nayak U. Self-medication in medical students in urban India: Exploring the extent of this dangerous practice. J Fam Med Prim care [Internet]. 2024 Aug;13(8):3381—3387. Available from: https://europepmc.org/articles/PMC11368330
176	Al Omar S, Alshraideh JA, Oweidat I, Al Qadire M, Khalaf A, Abu Sumaqa Y, et al. Mortality of patients with sepsis in intensive care units at tertiary hospitals in Jordan: Prospective cohort study. Medicine (Baltimore) [Internet]. 2024 Oct;103(43):e40169. Available from: https://europepmc.org/articles/PMC11521002
177	He F, Sun Y, Zhang W, Wu Q, Xu D, Bai Z, et al. Safety and efficacy of generic nab-paclitaxel-based therapy in Chinese patients with malignant tumors in a real-world setting: a multicenter prospective observational study. Discov Oncol [Internet]. 2024 Nov;15(1):712. Available from: https://europepmc.org/articles/PMC11599493
178	Karall D, Meisinger B, Grissenauer G, Scholl-Bürgi S, Heinz-Erian P, Lagler F, et al. Pädiatrie. Klin Ernährungsmedizin [Internet]. 2010 May;763—912. Available from: https://europepmc.org/articles/PMC7121950
179	Bello O, Oni O, Ajekola D, Ogunkuade M. Quality of Life of Pregnant Women With Medical Disorders in Ibadan, Nigeria. Cureus [Internet]. 2024 Oct;16(10):e72133. Available from: https://europepmc.org/articles/PMC11580756
180	Brade AM, Bahig H, Bezjak A, Juergens RA, Lynden C, Marcoux N, et al. Esophagitis and Pneumonitis Related to Concurrent Chemoradiation ± Durvalumab Consolidation in Unresectable Stage III Non-Small-Cell Lung Cancer: Risk Assessment and Management Recommendations Based on a Modified Delphi Process. Curr Oncol [Internet]. 2024 Oct;31(11):6512—6535. Available from: https://europepmc.org/articles/PMC…
181	Alzahrani MA, AlQahtani SJ, Alqahtani MS, Asiri HM, Abudasir AM, Alshahrani KT, et al. Knowledge, attitudes, and practices of adults in the Kingdom of Saudi Arabia regarding Helicobacter pylori-induced gastric ulcers, cancers, and treatment. J Med Life [Internet]. 2024 May;17(5):523—529. Available from: https://europepmc.org/articles/PMC11320613
182	Algahtani R, Melebary R, Alzahrani LA, Alahmadi AM, Almalayo N, Melebary R. The Prevalence and Impact of Migraine Among Physicians in Saudi Arabia: A Cross-Sectional Study. Cureus [Internet]. 2024 Oct;16(10):e70607. Available from: https://europepmc.org/articles/PMC11525947
183	Gulpamuk G, Altinbas K. Decrease in Serum Lithium Levels Induced by Ursodeoxycholic Acid: A Case Report. Psychiatry Clin Psychopharmacol [Internet]. 2021 Mar;31(1):117—119. Available from: https://europepmc.org/articles/PMC11605312
184	Valdes AM, Ikram A, Taylor LA, Zheng A, Kouraki A, Kelly A, et al. Preoperative inflammatory biomarkers reveal renal involvement in postsurgical mortality in hip fracture patients: an exploratory study. Front Immunol [Internet]. 2024;15:1372079. Available from: https://europepmc.org/articles/PMC11197399
185	Hsieh C-Y, Sun C-H, Lin C-C, Chou Y-F. Comparative Analysis of Ketorolac and Parecoxib for Postoperative Pain Management in Uvulopalatopharyngoplasty. J Clin Med [Internet]. 2024 Jul;13(15):4422. Available from: https://europepmc.org/articles/PMC11312481
186	Fan Z, Khizar H, Lu J, Wang A, Xun T, Zhang X, et al. From pill to pain: Alendronate-induced esophageal injury-A case report and review. JGH open an open access J Gastroenterol Hepatol [Internet]. 2024 Jun;8(6):e13080. Available from: https://europepmc.org/articles/PMC11144282
187	Hong S, Lee JH, Heo JY, Suh KJ, Kim SH, Kim YJ, et al. Impact of concurrent medications on clinical outcomes of cancer patients treated with immune checkpoint inhibitors: analysis of Health Insurance Review and Assessment data. J Cancer Res Clin Oncol [Internet]. 2024 Apr;150(4):186. Available from: https://europepmc.org/articles/PMC11006739
188	Kosiyakul P, Jitprapaikulsan J, Rattanathamsakul N, Siritho S, Sangsai O, Aueaphatthanawong K, et al. Use of Complementary and Alternative Medicine in Patients With Idiopathic Inflammatory Demyelinating Diseases of the Central Nervous System: A Cross-Sectional Study in Thailand. Curr Ther Res Clin Exp [Internet]. 2024;100:100749. Available from: https://europepmc.org/articles/PMC11130686
189	Liang L, Liu X, Zhang L, Su Q. A novel model of ambulatory teaching of residents in general practice in China: a cross-sectional study. BMC Med Educ [Internet]. 2024 Jun;24(1):679. Available from: https://europepmc.org/articles/PMC11186264
190	Rehman S, Almasri W, Shaik M, Zakria YF, Alazawi N, Warren BJ. Analysis of Popular Gastroesophageal Reflux Disease Content on TikTok. Cureus [Internet]. 2024 Jun;16(6):e62762. Available from: https://europepmc.org/articles/PMC11260078
191	Su W-TK, Cannella C, Haeusler J, Adrianto I, Rubinfeld I, Levin AM. Synergistic effects of social determinants of health and race-ethnicity on 30-day all-cause readmission disparities: a retrospective cohort study. BMJ Open [Internet]. 2024 Jul;14(7):e080313. Available from: https://europepmc.org/articles/PMC11284929
192	Bawa Z, Lewis D, Gavin PD, Libinaki R, Joubran L, El-Tamimy M, et al. An open-label feasibility trial of transdermal cannabidiol for hand osteoarthritis. Sci Rep [Internet]. 2024 May;14(1):11792. Available from: https://europepmc.org/articles/PMC11116491
193	Alam K, Hayat AH, Ullah A, Syed Sulaiman SA, Ahmad W, Ooi GS. The Prevalence and Impact of Clinical Pharmacists’ Intervention on Drug-Related Problems in Patients With Chronic Kidney Disease. Cureus [Internet]. 2024 Apr;16(4):e59402. Available from: https://europepmc.org/articles/PMC11137644
194	Uwumiro F, Anighoro SO, Ajiboye A, Ndulue CC, Odukudu G-DO, Obi ES, et al. Thirty-Day Readmissions After Hospitalization for Psoriatic Arthritis. Cureus [Internet]. 2024 May;16(5):e60445. Available from: https://europepmc.org/articles/PMC11179687
195	Fangxu L, Wenbin L, Pan Z, Dan C, Xi W, Xue X, et al. Chinese expert consensus on diagnosis and management of gastroesophageal reflux disease in the elderly (2023). Aging Med (milt [Internet]. 2024 Apr;7(2):143—157. Available from: https://europepmc.org/articles/PMC11077342
196	Chen L, Zhu Y, Huang Y, Shen K, Chen L. The association between Helicobacter pylori infection and the risk for gout in hyperuricemia patients in China - A cross-sectional study. Gut Pathog [Internet]. 2024 Apr;16(1):24. Available from: https://europepmc.org/articles/PMC11056053
197	Xiong H, Ma F, Tang D, Liu D. Correlations among nicotine dependence, health-related quality of life, and depression in current smokers: a cross-sectional study with a mediation model. Front psychiatry [Internet]. 2024;15:1455918. Available from: https://europepmc.org/articles/PMC11384568
198	Gao W, Liu J, Wang X, Li J, Zhang X, Ye H, et al. Simplified Helicobacter pylori therapy for patients with penicillin allergy: a randomised controlled trial of vonoprazan-tetracycline dual therapy. Gut [Internet]. 2024 Aug;73(9):1414—1420. Available from: https://europepmc.org/articles/PMC11347262
199	Han D-P, Gou C-Q, Ren X-M. Predictive utility of the Rockall scoring system in patients suffering from acute nonvariceal upper gastrointestinal hemorrhage. World J Gastrointest Surg [Internet]. 2024 Aug;16(8):2620—2629. Available from: https://europepmc.org/articles/PMC11362952
200	Xie R, You N, Chen W-Y, Zhu P, Wang P, Lv Y-P, et al. Helicobacter pylori-Induced Angiopoietin-Like 4 Promotes Gastric Bacterial Colonization and Gastritis. Res (Washington, DC) [Internet]. 2024;7:409. Available from: https://europepmc.org/articles/PMC11254415
201	Zhang L, Meng Z, Wang H, Miao Y. Effect of PEAR1, PTGS1 gene polymorphisms on the recurrence of aspirin-treated patients with ischemic stroke in the Han population of China: A 4-year follow-up study. Medicine (Baltimore) [Internet]. 2024 May;103(19):e38031. Available from: https://europepmc.org/articles/PMC11081601
202	Chinnappan J, Al-Handola R, Joseph NM, Ogbon E, McDonald PJ. Prevalence and factors associated with inappropriate continuation of stress ulcer prophylaxis at discharge. BMJ open Qual [Internet]. 2024 May;13(2):e002678. Available from: https://europepmc.org/articles/PMC11097808
203	Ndemela LM, Ottoman OM, Chitemo HD, Minja CA, Rambau PF, Kidenya BR. Epidemiological distribution of high-risk human papillomavirus genotypes and associated factors among patients with esophageal carcinoma at Bugando medical center in Mwanza, Tanzania. BMC Cancer [Internet]. 2024 Aug;24(1):932. Available from: https://europepmc.org/articles/PMC11293061
204	Kim JH, Hong SJ, Cha J-J, Lim S, Joo HJ, Park JH, et al. Impact of proton pump inhibitor use on clinical outcomes in East Asian patients receiving clopidogrel following drug-eluting stent implantation. BMC Med [Internet]. 2024 Aug;22(1):335. Available from: https://europepmc.org/articles/PMC11328459
205	Howell S, Barton T, Pourshams IA, Eckman C. Subcapsular Splenic Hematoma After Diagnostic Colonoscopy: A Case Report. Cureus [Internet]. 2024 Sep;16(9):e69850. Available from: https://europepmc.org/articles/PMC11493109
206	Bazzari AH, Bazzari FH. Assessing the ability of GPT-4o to visually recognize medications and provide patient education. Sci Rep [Internet]. 2024 Nov;14(1):26749. Available from: https://europepmc.org/articles/PMC11538418
207	Wang X, Almetwali O, Wang J, Wright Z, Patton-Tackett ED, Roy S, et al. Enhanced Risk of Gastroesophageal Reflux Disease and Esophageal Complications in the Ulcerative Colitis Population. J Clin Med [Internet]. 2024 Aug;13(16):4783. Available from: https://europepmc.org/articles/PMC11355171
208	Kiprotich J, Timothy N, Yadesa TM, Mwandah DC. Safety and Efficacy of Jenacid® Herbal Product Against Indomethacin-Induced Ulcers in Albino Wistar Rats. Cureus [Internet]. 2024 Oct;16(10):e72606. Available from: https://europepmc.org/articles/PMC11603254
209	Heider D, Rezvani F, Matschinger H, Dirmaier J, Härter M, Herbarth L, et al. The effect of telephone health coaching and remote exercise monitoring for peripheral artery disease (TeGeCoach) on health care cost and utilization: results of a randomized controlled trial. Eur J Health Econ [Internet]. 2024 Jun;25(4):615—629. Available from: https://europepmc.org/articles/PMC11136827
210	Barajas-Gamboa JS, Ihsan Khan MS, Mocanu V, Dang JT, Romero-Velez G, Lee St-John T, et al. Pain Assessment and Analgesic Requirements after Sleeve Gastrectomy: A Comparison Study of Robotic versus Laparoscopic Approaches. J Clin Med [Internet]. 2024 Aug;13(17):5168. Available from: https://europepmc.org/articles/PMC11396669
211	Inan MI, Balaban YA, Yesillik S, Kartal O. A case of paradoxical vocal cord movement misdiagnosed as anaphylaxis. Allergol Sel [Internet]. 2024;8:233—237. Available from: https://europepmc.org/articles/PMC11270345
212	Zang C, Hou Y, Schenck EJ, Xu Z, Zhang Y, Xu J, et al. Identification of risk factors of Long COVID and predictive modeling in the RECOVER EHR cohorts. Commun Med [Internet]. 2024 Jul;4(1):130. Available from: https://europepmc.org/articles/PMC11239808
213	author(s) U. Response. Can Fam Physician [Internet]. 1992 Mar;38:479—480. Available from: https://europepmc.org/articles/PMC2146063
214	S SS, Moorthy S. Double-Hit Diffuse Large B-Cell Lymphoma in AIDS. Cureus [Internet]. 2024 Nov;16(11):e73190. Available from: https://doi.org/10.7759/cureus.73190
215	Chen J, Wang S, Lu L, Yang Y, Wang K, Zheng J, et al. Potentially inappropriate prescribing among older adults with hypertension in China: prevalence and related comorbidities across different outpatient settings. Front Pharmacol [Internet]. 2024;15:1439230. Available from: https://europepmc.org/articles/PMC11357909
216	Erhan T, Wastesson JW, Fastbom J. Trends in Drug Duplications in Swedish Older Adults: A Nationwide Register Study from 2006 to 2021. Drugs Aging [Internet]. 2024 Sep;41(9):775—781. Available from: https://europepmc.org/articles/PMC11408397
217	Thi Ngoc Han V, Thuy Vy H, Tat Bang H, Quoc Trung L, Thanh Vy T. Frequency of Depression and Anxiety in Patients With Lung Cancer Undergoing Chemotherapy: A Single-Center, Cross-Sectional Study From Vietnam. Cureus [Internet]. 2024 Sep;16(9):e68647. Available from: https://europepmc.org/articles/PMC11451539
218	Jiménez-Núñez JC, González-Aragón Pineda ÁE, Villanueva-Gutiérrez T, Longinos-Huerta RL, Cruz-Hervert LP, Lussi A, et al. Erosive Tooth Wear and Associated Risk Indicators in Schoolchildren from Rural and Urban Areas of the State of Mexico: A Cross-Sectional Study. Child (Basel, Switzerland) [Internet]. 2024 Sep;11(9):1090. Available from: https://europepmc.org/articles/PMC11430641
219	Grafeneder J, van Os W, Minichmayr IK, Kovacevic Miljevic KD, Reiter B, Säemann MD, et al. Prospective Trial on the Pharmacokinetics of Clopidogrel in Hemodialysis Patients. Kidney Int reports [Internet]. 2024 Oct;9(10):2970—2980. Available from: https://europepmc.org/articles/PMC11489422
220	author(s) U. Gastroscopy for dyspeptic symptoms in patients <65 years has a low yield of clinically important findings: a retrospective study. J Can Assoc Gastroenterol [Internet]. 2024 Feb;7(3):230—237. Available from: https://europepmc.org/articles/PMC11149664
221	europepmc reference list.
222	REFERENCES ONLY. Pubmed Reference List. Vol. 23. 2011. p. 35–7.
223	Hu X, Liu R, Tang L, Mei M, Li Y, Tang G, et al. Physicians and hospital pharmacists’ knowledge, attitudes, and practices towards polypharmacy in older patients with chronic diseases. Sci Rep [Internet]. 2024 Dec;14(1):29885. Available from: https://europepmc.org/articles/PMC11612296
224	Reddy S, Kumar SB, Venkatesh T, Kumar Punukollu U, Sharma SB, Tripathi R. Dexamethasone-Sparing Antiemetic Prophylaxis for Chemotherapy-Induced Nausea and Vomiting in Highly and Moderately Emetogenic Chemotherapy: The SHEILD Study. Cureus [Internet]. 2024 Sep;16(9):e70290. Available from: https://europepmc.org/articles/PMC11512704
225	csv-Pepticulce-set.
226	Boru TM, Tefera EG, Bulto GA, Doba YS, Wakgari N, Roga EY, et al. Maternity waiting home utilization among women who gave birth in the pastoralist communities of Borana Zone, Ethiopia: A community-based mixed-method study design. Heliyon [Internet]. 2024 Jun;10(12):e32925. Available from: https://europepmc.org/articles/PMC11234036
227	Beaudry PR. [Not Available]. Can Fam Physician [Internet]. 1991 Oct;37:2199—2204. Available from: https://europepmc.org/articles/PMC2145690
228	author(s) U. Posters. J Nutr Health Aging [Internet]. 2009 Jan;13(Suppl 1):210—723. Available from: https://europepmc.org/articles/PMC7103906
229	Lei S, Lu J, Cheng A, Hussain Z, Tidgewell K, Zhu J, et al. Identification of PXR Activators from Uncaria Rhynchophylla (Gou Teng) and Uncaria Tomentosa (Cat’s Claw). Drug Metab Dispos [Internet]. 2023 May;51(5):629—636. Available from: https://europepmc.org/articles/PMC10158501
230	Arteaga-Pazmiño C, Fonseca-Pérez D, Balladares Mazzini M, Galvez-Celi J, Emén Sánchez J, Álvarez-Córdova L. Association between dynapenic obesity phenotypes and physical performance in middle-age and older women living in community. Front Nutr [Internet]. 2024;11:1480284. Available from: https://europepmc.org/articles/PMC11461314
231	Fahmy M, Stewart A, Tey S-K, Hajkowicz K. &lt;i&gt;Elizabethkingia&lt;/i&gt; bloodstream infections in severely immunocompromised patients: persistent, relapsing and associated with high mortality. JAC-antimicrobial Resist [Internet]. 2024 Oct;6(5):dlae161. Available from: https://europepmc.org/articles/PMC11523632
232	Siberry GK, Abzug MJ, Nachman S, Brady MT, Dominguez KL, Handelsman E, et al. Guidelines for the prevention and treatment of opportunistic infections in HIV-exposed and HIV-infected children: recommendations from the National Institutes of Health, Centers for Disease Control and Prevention, the HIV Medicine Association of the Infec. Pediatr Infect Dis J [Internet]. 2013 Nov;32 Suppl 2:i—KK4. Avai…
233	author(s) U. Supplement. J Athl Train [Internet]. 2019 Apr;54(6s):S1—S452. Available from: https://europepmc.org/articles/PMC6585072
234	Abdulkhaleq MM, Alshugaig RS, Farhan DA, Balubaid IT, Alkhaldi RA, Shoaib FM, et al. Prevalence and Associated Factors of Gastroesophageal Reflux Disease After Laparoscopic Sleeve Gastrectomy. Cureus [Internet]. 2024 Apr;16(4):e57921. Available from: https://europepmc.org/articles/PMC11081637
235	Kim T-E, Yoon Y-R. Clinical pharmacology and therapeutics in South Korea: 30 years with the Korean Society of Clinical Pharmacology and Therapeutics. Transl Clin Pharmacol [Internet]. 2024 Sep;32(3):115—126. Available from: https://europepmc.org/articles/PMC11458341
236	Wolf U, Wegener M. Proton Pump Inhibitor Prescription in Nursing Home Residents: Prevalence, Appropriateness, and Associated Factors-A Secondary Data Analysis from Three German Regions and the Impact of Guideline Recommendations. Pharmaceuticals (Basel) [Internet]. 2024 Aug;17(8):1082. Available from: https://europepmc.org/articles/PMC11360722
237	Wabe N, Urwin R, Seaman K, Timothy A, Raban MZ, Westbrook J. Analysis of longitudinal patterns and predictors of medicine use in residential aged care using group-based trajectory modelling: The MEDTRAC-Polypharmacy longitudinal cohort study. Br J Clin Pharmacol [Internet]. 2024 Dec;90(12):3308—3319. Available from: https://europepmc.org/articles/PMC11602946
238	Guiriansoro Z, Oussova T, Weissfeld J. Regulatory Impact of Selected U.S. FDA Postmarketing Safety Registries Conducted for Drugs Used to Treat Inflammatory or Autoimmune Conditions. Pharmacoepidemiol Drug Saf [Internet]. 2024 Dec;33(12):e70034. Available from: https://europepmc.org/articles/PMC11609129
239	Hashimoto K, Abe Y, Fukushima K, Niitsu T, Komukai S, Miyamoto S, et al. Epidemiology of bronchiectasis at a single center in Japan: a retrospective cohort study. BMC Pulm Med [Internet]. 2024 Oct;24(1):531. Available from: https://europepmc.org/articles/PMC11520111
240	Chae J, Cho HJ, Yoon S-H, Kim D-S. The association between continuous polypharmacy and hospitalization, emergency department visits, and death in older adults: a nationwide large cohort study. Front Pharmacol [Internet]. 2024;15:1382990. Available from: https://europepmc.org/articles/PMC11322047
241	Coseru AI, Ciortescu I, Nemteanu R, Barboi O-B, Floria D-E, Vulpoi R-A, et al. Apixaban-Induced Esophagitis Dissecans Superficialis-Case Report and Literature Review. Dis (Basel, Switzerland) [Internet]. 2024 Oct;12(10):263. Available from: https://europepmc.org/articles/PMC11506947
242	Ma D, Fang Y, Wang Z, Yu M, Zhou XX. &lt;i&gt;Helicobacter pylori&lt;/i&gt; Antimicrobial Susceptibility Testing-Guided Eradication Therapy in the Southeast Region of China: A Retrospective Study. Infect Drug Resist [Internet]. 2024;17:5079—5086. Available from: https://europepmc.org/articles/PMC11578802
243	Chowdhury K, Hazra A, Ghosh S, Choudhury S. Drug use survey to identify significant drug-drug interactions and assess clinical importance in the outpatient setting of a tertiary care hospital. Indian J Pharmacol [Internet]. 2024 May;56(3):172—177. Available from: https://europepmc.org/articles/PMC11286091
244	Mughrabi A El, Salmany SS, Aljarrat B, Dabbous A, Ayyalawwad H. Appropriate use of medication among home care adult cancer patients at end of life: a retrospective observational study. BMC Palliat Care [Internet]. 2024 Apr;23(1):108. Available from: https://europepmc.org/articles/PMC11046754
245	Tseng W-EJ, Chang C-W, Hwang J-S, Ko P-C, Liu C-J, Lim S-N. Association of Long-term Antiseizure Medication Use and Incident Type 2 Diabetes Mellitus. Neurology [Internet]. 2023 May;100(20):e2071—e2082. Available from: https://europepmc.org/articles/PMC10186244
246	Huang X-P, Liu Y-J, Lin S-W, Shao Y-F, Qiu F, Qiu Q-W, et al. Vonoprazan-amoxicillin dual therapy for Helicobacter pylori eradication in Chinese population: A prospective, multicenter, randomized, two-stage study. World J Gastroenterol [Internet]. 2024 Jul;30(27):3304—3313. Available from: https://europepmc.org/articles/PMC11287422
247	Reyhan AH, Mutaf Ç, Uzun İ, Yüksekyayla F. A Performance Evaluation of Large Language Models in Keratoconus: A Comparative Study of ChatGPT-3.5, ChatGPT-4.0, Gemini, Copilot, Chatsonic, and Perplexity. J Clin Med [Internet]. 2024 Oct;13(21):6512. Available from: https://europepmc.org/articles/PMC11547000
248	Fu Z, Fu S, Huang Y, He W, Zhong Z, Guo Y, et al. Application of large language model combined with retrieval enhanced generation technology in digestive endoscopic nursing. Front Med [Internet]. 2024;11:1500258. Available from: https://europepmc.org/articles/PMC11577783
249	Zong H, Zhang Y, Liu F, Zhang X, Yang Y, Cao X, et al. Interaction between tacrolimus and calcium channel blockers based on CYP3A5 genotype in Chinese renal transplant recipients. Front Pharmacol [Internet]. 2024;15:1458838. Available from: https://europepmc.org/articles/PMC11390670
250	Koca F, Koch C, Schulze F, Pession U, Bechstein WO, Malkomes P. Excisional biopsy of perforated gastric ulcer: mandatory or potentially harmful? Langenbeck’s Arch Surg [Internet]. 2024 Jul;409(1):205. Available from: https://europepmc.org/articles/PMC11224112
251	Zaharuddin Z, Md Hussin NS, Karuppannan M. Real-world analysis of safety, tolerability, and adherence to nirmatrelvir-ritonavir (paxlovid) in primary care COVID-19 outpatients. Sci Rep [Internet]. 2024 Oct;14(1):24750. Available from: https://europepmc.org/articles/PMC11494129
252	Hu X, Tang M, Feng J, Chen W, Li G, Ding L, et al. Characteristics of the current situation of drug use in elderly patients with chronic diseases in Chongqing: A cross-sectional survey. Medicine (Baltimore) [Internet]. 2024 Nov;103(46):e40470. Available from: https://europepmc.org/articles/PMC11576017
253	author(s) U. News. Can Fam Physician [Internet]. 1983 Sep;29:1549—1574. Available from: https://europepmc.org/articles/PMC2153888
254	Hurisa Dadi H, Habte N, Mulu Y. Length of hospital stay and associated factors among adult surgical patients admitted to surgical wards in Amhara Regional State Comprehensive Specialized Hospitals, Ethiopia. PLoS One [Internet]. 2024;19(8):e0296143. Available from: https://europepmc.org/articles/PMC11318930
255	Lemke LK, Cicali EJ, Williams R, Nguyen KA, Cavallari LH, Wiisanen K. Clinician Response to Pharmacogenetic Clinical Decision Support Alerts. Clin Pharmacol Ther [Internet]. 2023 Dec;114(6):1350—1357. Available from: https://europepmc.org/articles/PMC10726431
256	author(s) U. EANM’17. Eur J Nucl Med Mol Imaging [Internet]. 2017 Oct;44(Suppl 2):119—956. Available from: https://europepmc.org/articles/PMC7103094
257	Tamene FB, Mihiretie EA, Desalew AF, Tafesse FA, Wondm SA. Health-related quality of life and associated factors among family caregivers of patients with cancer in oncologic centers of Northwest Ethiopia. PLoS One [Internet]. 2024;19(5):e0304392. Available from: https://europepmc.org/articles/PMC11142700
258	Reccardini N, Chernovsky M, Salton F, Confalonieri P, Mondini L, Barbieri M, et al. Pirfenidone in Idiopathic Pulmonary Fibrosis: Real-World Observation on Efficacy and Safety, Focus on Patients Undergoing Antithrombotic and Anticoagulant. Pharmaceuticals (Basel) [Internet]. 2024 Jul;17(7):930. Available from: https://europepmc.org/articles/PMC11280355
259	author(s) U. In this issue. Saudi Med J [Internet]. 2019 Feb;40(2):117—117. Available from: https://europepmc.org/articles/PMC6402457
260	Jang Y, Hur HJ, Myung W, Park EJ, Park HY. Associations Between COVID-19, Delirium, and 1-Year Mortality: Exploring Influences on Delirium Incidence in COVID-19 Patients. J Korean Med Sci [Internet]. 2024 Aug;39(32):e232. Available from: https://europepmc.org/articles/PMC11333801
261	AIM-HIGH Investigators. The role of niacin in raising high-density lipoprotein cholesterol to reduce cardiovascular events in patients with atherosclerotic cardiovascular disease and optimally treated low-density lipoprotein cholesterol Rationale and study design. The Atherothro. Am Heart J [Internet]. 2011 Mar;161(3):471—477.e2. Available from: https://europepmc.org/articles/PMC3120226
262	Venkatraman Y, Acharya V, Kamath S, Gunjawate D, B RK. Awareness and practices of Speech Language Pathologists (SLPs) working with chronic cough in India: a call for action. Multidiscip Respir Med [Internet]. 2024 Aug;19. Available from: https://europepmc.org/articles/PMC11299849
263	van Gils T, Hreinsson JP, Törnblom H, Tack J, Bangdiwala SI, Palsson OS, et al. Symptom profiles compatible with disorders of gut-brain interaction (DGBI) in organic gastrointestinal diseases: A global population-based study. United Eur Gastroenterol J [Internet]. 2024 Sep;12(7):834—847. Available from: https://europepmc.org/articles/PMC11497654
264	Wehling M, Weindrich J, Weiss C, Heser K, Pabst A, Luppa M, et al. Validation of MyFORTA: An Automated Tool to Improve Medications in Older People Based on the FORTA List. Drugs Aging [Internet]. 2024 Jun;41(6):555—564. Available from: https://europepmc.org/articles/PMC11193825
265	He X, Qi W, Wang Q, Zhao S. Knowledge and practice of early gastric cancer screening among adults aged ≥ 45 years in China: a cross-sectional study. BMC Public Health [Internet]. 2024 Nov;24(1):3099. Available from: https://europepmc.org/articles/PMC11549757
266	Kawilapat S, Traisathit P, Maneeton N, Prasitwattanaseree S, Kongsuk T, Arunpongpaisal S, et al. Factor Structures in the Depressive Symptoms Domains in the 9Q for Northern Thai Adults and Their Association with Chronic Diseases. Behav Sci (Basel, Switzerland) [Internet]. 2024 Jul;14(7):577. Available from: https://europepmc.org/articles/PMC11274117
267	Tamene S, Negash M, Makonda FB, Chiwona-Karltun L. Influence of socio-demographic factors on medicinal plant knowledge among three selected ethnic groups in south-central Ethiopia. J Ethnobiol Ethnomed [Internet]. 2024 Feb;20(1):29. Available from: https://europepmc.org/articles/PMC11340053
268	Winter A, van de Water RP, Pfitzner B, Ibach M, Riepe C, Ahlborn R, et al. Enhancing Preoperative Outcome Prediction: A Comparative Retrospective Case-Control Study on Machine Learning versus the International Esodata Study Group Risk Model for Predicting 90-Day Mortality in Oncologic Esophagectomy. Cancers (Basel) [Internet]. 2024 Aug;16(17):3000. Available from: https://europepmc.org/articles/P…
269	Li X, Tian Y, Li S, Wu H, Wang T. Interpretable prediction of 30-day mortality in patients with acute pancreatitis based on machine learning and SHAP. BMC Med Inform Decis Mak [Internet]. 2024 Nov;24(1):328. Available from: https://europepmc.org/articles/PMC11539846
270	Mwamwitwa KW, Bukundi EM, Maganda BA, Munishi C, Fimbo AM, Buma D, et al. Adverse Drug Reactions Resulting From the Use of Chiral Medicines Amoxicillin, Amoxicillin-Clavulanic Acid, and Ceftriaxone: A Mixed Prospective-Retrospective Cohort Study. Inquiry [Internet]. 2024;61:469580241273323. Available from: https://europepmc.org/articles/PMC11406638
271	Alwafi H, Naser AY, Ashoor DS, Alsharif A, Aldhahir AM, Alghamdi SM, et al. Prevalence and predictors of polypharmacy and comorbidities among patients with chronic obstructive pulmonary disease: a cross-sectional retrospective study in a tertiary hospital in Saudi Arabia. BMC Pulm Med [Internet]. 2024 Sep;24(1):453. Available from: https://europepmc.org/articles/PMC11401255
272	Toles M, Ulmer C, Leeman J. Health Trajectories of Skilled Nursing Facility Patients With Alzheimer’s Disease and Related Dementias: Evidence for Practicing Nurses. J Gerontol Nurs [Internet]. 2024 Apr;50(4):34—41. Available from: https://europepmc.org/articles/PMC11556862
273	Kwon C-Y, Park I. Factors associated with the use of pharmacopuncture in addition to acupuncture in South Korea: An analysis of a nationally representative panel. Medicine (Baltimore) [Internet]. 2024 Aug;103(35):e39518. Available from: https://europepmc.org/articles/PMC11365637
274	Sainz Á, García-Sancho M, Villaescusa A, Rodríguez-Franco F, Díaz-Regañón D, Olmeda P, et al. Prevalence and appropriateness of omeprazole prescription in dogs at a veterinary teaching hospital before and after the publication of the ACVIM consensus statement on the rational administration of gastrointestinal protectants. Front Vet Sci [Internet]. 2024;11:1352496. Available from: https://europepm…
275	Ali AST, Alhamdan FZ, Thabet FT, Alsuwaidan NK, Almontashri RM, Alanazi RM. Dental Erosion Prevalence and Risk Factor in Hypersensitive Patients. J Pharm Bioallied Sci [Internet]. 2024 Jul;16(Suppl 3):S2470—S2472. Available from: https://europepmc.org/articles/PMC11426796
276	Nabavi Nouri M, Alandijani L, van Engelen K, Tole S, Lalonde E, Balci TB. From Alpha-Thalassemia Trait to NPRL3-Related Epilepsy: A Genomic Diagnostic Odyssey. Genes (Basel) [Internet]. 2024 Jun;15(7):836. Available from: https://europepmc.org/articles/PMC11275569
277	Baral P, Afnan N, Ahmad Zahra M, Akter B, Rabia Prapti S, Muazzam Hossan M, et al. Bacteriological analysis and antibiotic resistance in patients with diabetic foot ulcers in Dhaka. PLoS One [Internet]. 2024 Jan;19(5). Available from: https://europepmc.org/articles/PMC11101115
278	Bunjoungmanee P, Sompoch S, Tangsathapornpong A, Kulalert P. Factors associated with severe respiratory syncytial virus infection among hospitalized children in Thammasat University Hospital. F1000Research [Internet]. 2024;13:231. Available from: https://europepmc.org/articles/PMC11269972
279	Wang V, Wang C-HL, Assimon MM, Pun PH, Winkelmayer WC, Flythe JE. Prescription and Dispensation of QT-Prolonging Medications in Individuals Receiving Hemodialysis. JAMA Netw open [Internet]. 2024 Apr;7(4):e248732. Available from: https://europepmc.org/articles/PMC11061769
280	Al-Azayzih A, Al-Qerem W, Al-Azzam S, Alzoubi KH, Jirjees F, Al-Kubaisi K, et al. Medications Associated with Geriatric Syndromes and Prescribing Patterns: The Impact of Excessive Polypharmacy in Older Adult Patients. Ther Clin Risk Manag [Internet]. 2024;20:741—748. Available from: https://europepmc.org/articles/PMC11531279
281	Hossain MJ, Sultan MZ, Rashid MA, Kuddus MR. Interactions of linagliptin, rabeprazole sodium, and their formed complex with bovine serum albumin: Computational docking and fluorescence spectroscopic methods. Anal Sci Adv [Internet]. 2021 Oct;2(9–10):480—494. Available from: https://europepmc.org/articles/PMC10989571
282	author(s) U. Encore. Ann Rheum Dis [Internet]. 1991 Jun;50(6):408—408. Available from: https://europepmc.org/articles/PMC1004452
283	Liu X, Luvsandagva B, Wang D, Zhu S, Xu Z, Zhou D, et al. Impact of preexisting digestive problems on the gastrointestinal symptoms of patients with omicron variant of SARS-CoV-2 infection. PLoS One [Internet]. 2024;19(10):e0312545. Available from: https://europepmc.org/articles/PMC11524456
284	Lima JJ, Thomas CD, Barbarino J, Desta Z, Van Driest SL, El Rouby N, et al. Clinical Pharmacogenetics Implementation Consortium (CPIC) Guideline for CYP2C19 and Proton Pump Inhibitor Dosing. Clin Pharmacol Ther [Internet]. 2021 Jun;109(6):1417—1423. Available from: https://europepmc.org/articles/PMC7868475
285	Ren X, Li L, Chen Y, Cui X, Wan R, Wang Y. Adverse reactions of immune checkpoint inhibitors combined with Proton pump inhibitors: a pharmacovigilance analysis of drug-drug interactions. BMC Cancer [Internet]. 2024 Sep;24(1):1193. Available from: https://europepmc.org/articles/PMC11438026
286	Houchi S, Messasma Z. Exploring the inhibitory potential of Saussurea costus and Saussurea involucrata phytoconstituents against the Spike glycoprotein receptor binding domain of SARS-CoV-2 Delta (B.1.617.2) variant and the main protease (Mpro) as ther. J Mol Struct [Internet]. 2022 Sep;1263:133032. Available from: https://europepmc.org/articles/PMC8993769
287	Gould MJ, Lin C, Walsh CM. A Systematic Assessment of the Quality of Smartphone Applications for Gastroesophageal Reflux Disease. Gastro hep Adv [Internet]. 2023;2(5):733—742. Available from: https://europepmc.org/articles/PMC11308438
288	Matsueda K, Manabe N, Watanabe T, Sato Y, Mizuno M, Haruma K. Adenocarcinoma of the esophagogastric junction: characteristics of female patients and young adult patients based on a 12-year retrospective and prospective multicenter clinicoepidemiological cohort study in Japan. BMC Gastroenterol [Internet]. 2024 Oct;24(1):342. Available from: https://europepmc.org/articles/PMC11443624
289	Hongthong C, Sakulbumrungsil R, Udomaksorn K, Poonpolsub S, Nerapusee O, Laichapis M, et al. Feasibility study of sustained release dosage forms for incrementally modified drug by domestics pharmaceutical industry in Thailand. F1000Research [Internet]. 2023;12:1513. Available from: https://europepmc.org/articles/PMC11541073
290	Xie M, You JHS. Deprescribing of proton pump inhibitors in older patients: A cost-effectiveness analysis. PLoS One [Internet]. 2024;19(10):e0311658. Available from: https://europepmc.org/articles/PMC11458043
291	Garcia BH, Omma KK, Småbrekke L, Johansen JS, Skjold F, Halvorsen KH. Investigating the impact of a pharmacist intervention on inappropriate prescribing practices at hospital admission and discharge in older patients: a secondary outcome analysis from a randomized controlled trial. Ther Adv drug Saf [Internet]. 2024;15:20420986241299684. Available from: https://europepmc.org/articles/PMC11569490
292	Fan Z, Zhou H, Zhang J, Liu X, Wu T, Shi Y, et al. Opportunistic infections changed before and after SARS-CoV-2 infection in inflammatory bowel disease patients: a retrospective single-center study in China. Front Med [Internet]. 2024;11:1461801. Available from: https://europepmc.org/articles/PMC11460596
293	Yoon M, Park S-J, Yoo B-S, Choi D-J. The effect of sustained-release CARvedilol in patients with hypErtension and heart failure with preserved ejection fraction: a study protocol for a pilot randomized controlled trial (CARE-preserved HF). Front Cardiovasc Med [Internet]. 2024;11:1375003. Available from: https://europepmc.org/articles/PMC11082388
294	Ninsiima D, Lwanga T, Oluka GK, Okodoi EO, Aine W, Lwibasira H, et al. Knowledge, attitudes and practices towards glycemic control among persons with diabetes mellitus at two tertiary hospitals in Uganda. Afr Health Sci [Internet]. 2024 Mar;24(1):171—186. Available from: https://europepmc.org/articles/PMC11217846
295	Wang L, Wang J, Zhao G, Li J. Prevalence of bronchiectasis in adults: a meta-analysis. BMC Public Health [Internet]. 2024 Sep;24(1):2675. Available from: https://europepmc.org/articles/PMC11443950
296	Li C, Guo M, Karimuddin A, Guo M, Li C, Karimuddin A, et al. 2024 Canadian Surgery Forum: Sept. 25-28, 2024. Can J Surg [Internet]. 2024;67(6suppl2):S77—S108. Available from: https://europepmc.org/articles/PMC11611378
297	Alabdulmohsen DM, Almahmudi MA, Alhashim JN, Almahdi MH, Alkishy EF, Almossabeh MJ, et al. Is ChatGPT a Reliable Source of Patient Information on Asthma? Cureus [Internet]. 2024 Jul;16(7):e64114. Available from: https://europepmc.org/articles/PMC11306643
298	Bai H, Lu S, Zhang T, Cui H, Nakaguchi T, Xuan P. Graph reasoning method enhanced by relational transformers and knowledge distillation for drug-related side effect prediction. iScience [Internet]. 2024 Jun;27(6):109571. Available from: https://europepmc.org/articles/PMC11126883
299	Moneme AN, Wirtalla CJ, Roberts SE, Keele LJ, Kelz RR. Primary Care Physician Follow-Up and 30-Day Readmission After Emergency General Surgery Admissions. JAMA Surg [Internet]. 2023 Dec;158(12):1293—1301. Available from: https://europepmc.org/articles/PMC10534988
300	Tajani BB, Maheswari E, Maka V V, Nair AS. Adverse drug reactions and drug-related problems with supportive care medications among the oncological population. Discov Oncol [Internet]. 2024 Sep;15(1):416. Available from: https://europepmc.org/articles/PMC11383904
301	Moore J V, Scoggins CR, Philips P, Egger ME, Martin RCG. Optimization of Exocrine Pancreatic Insufficiency in Pancreatic Adenocarcinoma Patients. Nutrients [Internet]. 2024 Oct;16(20):3499. Available from: https://europepmc.org/articles/PMC11510683
302	Abdihamid O, Abdourahman H, Ibrahim A, Kareu T, Hadi A, Omar A, et al. Landscape of esophageal cancer in Northern Kenya: experience from Garissa Regional Cancer Center. Ecancermedicalscience [Internet]. 2024;18:1694. Available from: https://europepmc.org/articles/PMC11108053
303	Malaeb D, Mansour S, Barakat M, Cherri S, Kharaba ZJ, Jirjees F, et al. Assessment of knowledge and awareness of stroke among Arabic speaking adults: unveiling the current landscape in seven countries through the first international representative study. Front Neurol [Internet]. 2024;15:1492756. Available from: https://doi.org/10.3389/fneur.2024.1492756
304	Chen Y, Zong C, Zou L, Zhang Z, Yang T, Zong J, et al. A novel clinical prediction model for in-hospital mortality in sepsis patients complicated by ARDS: A MIMIC IV database and external validation study. Heliyon [Internet]. 2024 Jul;10(13):e33337. Available from: https://europepmc.org/articles/PMC467048
305	Oliveira RF, Oliveira AI, Cruz AS, Ribeiro O, Afreixo V, Pimentel F. Polypharmacy and drug interactions in older patients with cancer receiving chemotherapy: associated factors. BMC Geriatr [Internet]. 2024 Jun;24(1):557. Available from: https://europepmc.org/articles/PMC11201315
306	author(s) U. LECTURES. Cell Prolif [Internet]. 2005 Aug;38(4):177—203. Available from: https://europepmc.org/articles/PMC6496135
307	Stanicic F, Grbic D, Vukicevic D, Zah V. Serious treatment-emergent adverse events in chronic low back pain patients treated with buprenorphine or oral opioids: a retrospective commercial claims analysis. J Comp Eff Res [Internet]. 2024 Aug;13(8):e230183. Available from: https://europepmc.org/articles/PMC11284811
308	Moerschbacher A, He Z. Building Prediction Models for 30-Day Readmissions Among ICU Patients Using Both Structured and Unstructured Data in Electronic Health Records. Proceedings (IEEE Int Conf Bioinformatics Biomed) [Internet]. 2023 Dec;2023:4368—4373. Available from: https://europepmc.org/articles/PMC11271049
309	Badiu D, Izvoranu S, Niculescu C, Clinci D, Tica V. Exploring nulliparous women’s perceptions of pelvic organ prolapse treatments: A qualitative study for enhancing nursing care in Romania. Belitung Nurs J [Internet]. 2024;10(5):531—537. Available from: https://europepmc.org/articles/PMC11474264
310	Nigussie EM, Demeke MG, Adane TD, Mengistu BT, Goshu AT, Dessie YA, et al. Diabetic health literacy and associated factors among patients with diabetes attending follow-up in public hospitals of Northeastern Ethiopia: a multicentre cross-sectional study. BMJ Open [Internet]. 2024 Oct;14(10):e084961. Available from: https://europepmc.org/articles/PMC11492931
311	Ain NU, Ali N, Ullah A, Ullah S, Ahmad S. Bleeding Events Associated with Rivaroxaban Therapy in Naive Patients with Nonvalvular Atrial Fibrillation: A Longitudinal Study from a Genetic Perspective with INR Follow-Up. Medicina (Kaunas) [Internet]. 2024 Oct;60(10):1712. Available from: https://europepmc.org/articles/PMC11509751
312	Buawangpong N, Phinyo P, Angkurawaranon C, Soontornpun A, Jiraporncharoen W, Sirikul W, et al. External Validation of the Charlson Comorbidity Index-based Model for Survival Prediction in Thai Patients Diagnosed with Dementia. BMC Geriatr [Internet]. 2024 Aug;24(1):675. Available from: https://europepmc.org/articles/PMC11318235
313	Won H, Kim E, Chae J, Lee H, Cho J-Y, Jang I-J, et al. Pharmacokinetic interactions between fexuprazan, a potassium-competitive acid blocker, and nonsteroidal anti-inflammatory drugs in healthy males. Clin Transl Sci [Internet]. 2024 May;17(5):e13798. Available from: https://europepmc.org/articles/PMC11067709
314	Huang J, Wen Y, Yang T, Song H, Meyboom R, Yang X, et al. Safety and efficacy evaluation of Simo decoction and Arecae semen in herbal medicine practice. Heliyon [Internet]. 2024 May;10(11). Available from: https://europepmc.org/articles/PMC11152707
315	Lowenstine LJ, McManamon R, Terio KA. Apes. Pathol Wildl Zoo Anim [Internet]. 2018 Jan;375—412. Available from: https://europepmc.org/articles/PMC7173580
316	Loeb L, Cangemi DC, Squire JD, Lacy BE. Clarifying the Hazy Concepts of Food Allergies and Sensitivities. Gastroenterol Hepatol (N Y) [Internet]. 2024 Oct;20(9):524—531. Available from: https://europepmc.org/articles/PMC11523085
317	author(s) U. Supplement 345. Br Med J [Internet]. 1910 Dec;2(2605):S405—S436. Available from: https://europepmc.org/articles/PMC2336743
318	Bulo B, Woldu M, Beyene A, Mekonnen D, Engidawork E. The Impact of a Medication Therapy Management Service on the Outcomes of Hypertension Treatment Follow-Up Care in an Ethiopian Tertiary Hospital: A Pre-Post Interventional Study. Clin Med Insights Cardiol [Internet]. 2024;18:11795468241274720. Available from: https://europepmc.org/articles/PMC11418338
319	Santos MD, Magalhães V, Loureiro L, Pina P, Castro A, Aguiar P, et al. Management of Short Bowel Syndrome With Chronic Intestinal Failure: A Single-Center Experience in Portugal. Cureus [Internet]. 2024 Jun;16(6):e63443. Available from: https://europepmc.org/articles/PMC11284821
320	Sasaki A, Ichita C, Sumida C, Nishino T, Nagayama M, Kawachi J, et al. Characteristics of gastric cancers developed more than 10 years after eradication of Helicobacter pylori. Medicine (Baltimore) [Internet]. 2024 Nov;103(46):e40492. Available from: https://europepmc.org/articles/PMC11575996
321	Dreischulte T, Grant A, Donnan P, McCowan C, Davey P, Petrie D, et al. A cluster randomised stepped wedge trial to evaluate the effectiveness of a multifaceted information technology-based intervention in reducing high-risk prescribing of non-steroidal anti-inflammatory drugs and antiplatelets in primary medical care: the DQ. Implement Sci [Internet]. 2012 Mar;7:24. Available from: https://europe…
322	Vera R, Castro N, Labiano I, Lecumberri A, Huerta AE, Arasanz H, et al. The TEOGIC study project: a comprehensive characterization of early onset gastrointestinal cancer in the Northern area of Spain. BMC Cancer [Internet]. 2024 Jun;24(1):668. Available from: https://europepmc.org/articles/PMC11143674
323	author(s) U. News. Can Fam Physician [Internet]. 1990 Feb;36:231—237. Available from: https://europepmc.org/articles/PMC2280649
324	Zheng X, Zhou Q, Zhu Y, Xu L, Xu D, Lv J, et al. Association between preoperative proton pump inhibitor use and postoperative acute kidney injury in patients undergoing major surgery. Ren Fail [Internet]. 2024 Dec;46(2):2379596. Available from: https://europepmc.org/articles/PMC11302470
325	Li Y, Wang J, Wang C, Chen L. Safety analysis of quinolones use in minors-based on the FAERS database. Front Med [Internet]. 2024;11:1437376. Available from: https://europepmc.org/articles/PMC11390674
326	Al-Sofyani KA. Predictors and outcomes of extubation failures in a pediatric intensive care unit: A retrospective study. J Taibah Univ Med Sci [Internet]. 2024 Jun;19(3):516—523. Available from: https://europepmc.org/articles/PMC11255959
327	Su J, Lin X, Li D, Yang C, Lv S, Chen X, et al. Prevotella copri exhausts intrinsic indole-3-pyruvic acid in the host to promote breast cancer progression: inactivation of AMPK via UHRF1-mediated negative regulation. Gut Microbes [Internet]. 2024;16(1):2347757. Available from: https://europepmc.org/articles/PMC11123460
328	Maisenbacher TC, Libicher S, Erne F, Menger MM, Reumann MK, Schindler Y, et al. Case Studies of a Simulation Workflow to Improve Bone Healing Assessment in Impending Non-Unions. J Clin Med [Internet]. 2024 Jul;13(13). Available from: https://europepmc.org/articles/PMC11242056
329	Idrisnur S, Abdu N, Yohannes F, Tewelde T, Russom N, Tesfamariam EH. Potentially Inappropriate Use of Medication and Its Determinants Among Ambulatory Older Adults in Six Community Chain Pharmacies in Asmara, Eritrea: A Cross-Sectional Study Using the 2023 American Geriatric Society Beers Criteria®. Clin Interv Aging [Internet]. 2024 Jan;19:1177—1187. Available from: https://europepmc.org/article…
330	Arain M, Reeb L, Miyagishima RC, Carter J, Novak KL. Primary Care Support Tools for Digestive Health Care: A Mixed Method Study. Can J Gastroenterol Hepatol [Internet]. 2024;2024:6805365. Available from: https://europepmc.org/articles/PMC11300069
331	author(s) U. Dermacase. Can Fam Physician [Internet]. 1984 Apr;30:811—817. Available from: https://europepmc.org/articles/PMC2154088
332	author(s) U. Posters. FEBS J [Internet]. 2017 Sep;284(Suppl 1):102—403. Available from: https://europepmc.org/articles/PMC7163953
333	Prabahar K, Alhawiti MS, Yosef AM, Alqarni RS, Sayd FY, Alsharif MO, et al. Potentially Inappropriate Medications in Hospitalized Older Patients in Tabuk, Saudi Arabia Using 2023 Beers Criteria: A Retrospective Multi-Centric Study. J Multidiscip Healthc [Internet]. 2024;17:1971—1979. Available from: https://europepmc.org/articles/PMC11070160
334	Remy F, Demuynck K, Demeester T. BioLORD-2023: semantic textual representations fusing large language models and clinical knowledge graph insights. J Am Med Inform Assoc [Internet]. 2024 Sep;31(9):1844—1855. Available from: https://europepmc.org/articles/PMC11339519
335	Subedi D, Parajuli BR, Bista N, Rauniyar S, Dhonju K, Bhusal S, et al. Achalasia cardia: A case report in young female. Clin case reports [Internet]. 2024 Aug;12(8):e9239. Available from: https://europepmc.org/articles/PMC11298990
336	Ju C, Liu H, Gong Y, Guo M, Ge Y, Liu Y, et al. Changes in patterns of multimorbidity and associated with medical costs among Chinese middle-aged and older adults from 2013 to 2023: an analysis of repeated cross-sectional surveys in Xiangyang, China. Front public Heal [Internet]. 2024;12:1403196. Available from: https://europepmc.org/articles/PMC11335498
337	Bu Bshait MS, Al Abdulqader AA, Almaqhawi AK, Alarfaj HM, Al Khashram NA, Alqarni AA, et al. Burnout among emergency and surgery residents: An exploration of contributing factors and implications. Saudi Med J [Internet]. 2024 Nov;45(11):1270—1276. Available from: https://europepmc.org/articles/PMC11549600
338	Kim EJ, Lee SH, Jung MK, Jang DK, Jo JH, Lee JM, et al. Current Diagnosis and Treatment of Acute Pancreatitis in Korea: A Nationwide Survey. Gut Liver [Internet]. 2024 Sep;18(5):897—905. Available from: https://europepmc.org/articles/PMC11391141
339	Okidi R, Sambo VDC, Okello I, Ekwem DA, Ekwang S, Obalim F, et al. Associated factors of mortality and morbidity in emergency and elective abdominal surgery: a two-year prospective cohort study at lacor hospital, Uganda. BMC Surg [Internet]. 2024 May;24(1):144. Available from: https://europepmc.org/articles/PMC11088035
340	Hasan S, Verma A, Haque S, Asif F, Nath R, Kant S, et al. A clinical study to monitor prescription patterns, clinical outcomes, and adverse drug reactions among patients of various interstitial lung diseases attending respiratory medicine outpatient department at tertiary care hospital in Northern India. Perspect Clin Res [Internet]. 2024;15(3):141—146. Available from: https://europepmc.org/artic…
341	Gomez-Lumbreras A, Brendle M, Moorman-Bishir K, Tan M, Malone DC. Nonvitamin K Anticoagulants: Risk of Bleeding When Interacting With Other Medications: A Cohort Study From Medicare. Clin Cardiol [Internet]. 2024 Oct;47(10):e70023. Available from: https://europepmc.org/articles/PMC11447635
342	Kim H-J, Yang P-S, Kim D, Sung J-H, Jang E, Yu HT, et al. Clinical Implications of Polypharmacy for Patients with New-Onset Atrial Fibrillation Based on Real-World Data: Observations from the Korea National Health Insurance Service Data. Rev Cardiovasc Med [Internet]. 2024 May;25(5):164. Available from: https://europepmc.org/articles/PMC11267179
343	Adejumo AC, Labonte P, Bukong TN. Relationship Between Recreational Cannabis Use and Helicobacter pylori Infection. Cannabis cannabinoid Res [Internet]. 2023 Jun;8(3):537—546. Available from: https://europepmc.org/articles/PMC10249739
344	Yang C, Cheng W, Plum PS, Köppe J, Gockel I, Thieme R. Association between four insulin resistance surrogates and the risk of esophageal cancer: a prospective cohort study using the UK Biobank. J Cancer Res Clin Oncol [Internet]. 2024 Aug;150(8):399. Available from: https://europepmc.org/articles/PMC11344731
345	Alqurain AA, Alomar MF, Fakhreddin S, Julayh Z, Korikeesh Z, Al-Shaibi S, et al. Pattern of Prescribing Proton Pump Inhibitors: Evaluating Appropriateness and Factors Contributing to Their Adverse Effect Reaction Risk. J Clin Med [Internet]. 2024 Oct;13(20):6187. Available from: https://europepmc.org/articles/PMC11508502
346	Alqurain AA, Albaharnah M, Al Zayer S, Ameer L, Ghosn S, Al-Shaibi S, et al. The prevalence of polypharmacy and hyper-polypharmacy among middle-aged vs. older patients in Saudi Arabia: a cross-sectional study. Front Pharmacol [Internet]. 2024;15:1357171. Available from: https://europepmc.org/articles/PMC11200110
347	Bulanov D, Yonkov A, Arabadzhieva E, Mitev V. Successful Treatment With High-Dose Colchicine of a 101-Year-Old Patient Diagnosed With COVID-19 After an Emergency Cholecystectomy. Cureus [Internet]. 2024 Jun;16(6):e63201. Available from: https://europepmc.org/articles/PMC11277179
348	Kang J, Lee KH, Lee JH, Jeong YY, Choi SM, Kim HC, et al. Safety, effectiveness, and usefulness of higher-dose tablets of generic pirfenidone in patients with IPF: a nationwide observational study in South Korea. Front Pharmacol [Internet]. 2024;15:1451447. Available from: https://europepmc.org/articles/PMC11341391
349	Shetty Y, Kamat S, Tripathi R, Parmar U, Jhaj R, Banerjee A, et al. Evaluation of prescriptions from tertiary care hospitals across India for deviations from treatment guidelines & their potential consequences. Indian J Med Res [Internet]. 2024 Feb;159(2):130—141. Available from: https://europepmc.org/articles/PMC11050754
350	Anastasiadi A, Bott C, Kitterer D, Roser E, Henkes H, Bäzner H, et al. Primary antiphospholipid syndrome in the elderly: Four strokes and mechanical thrombectomies until the diagnosis - A case report. Brain Circ [Internet]. 2024;10(2):184—187. Available from: https://europepmc.org/articles/PMC11259320
351	Zhao JL, Tofani C, Infantolino A. An Updated Review and a Case Report: Stress Ulcer Prophylaxis. Cureus [Internet]. 2024 May;16(5):e60811. Available from: https://europepmc.org/articles/PMC11190804
352	Huynh BH, Nathisuwan S, Tragulpiankit P, Nguyen VD, Huynh NH, Vu TLA, et al. Drug-Related Problems and Pharmacists’ Interventions in Hypertensive Outpatients: A Multicenter Prospective Study in 3 Vietnamese Hospitals. J Pharm Technol [Internet]. 2023 Dec;39(6):259—268. Available from: https://europepmc.org/articles/PMC10640860
353	Lyon DM. Diagnosis. Edinb Med J [Internet]. 1937 Nov;44(11):685—694. Available from: https://europepmc.org/articles/PMC5304740
354	Sebastian D, Restyandito, Nugroho JPA. Structured over-the-counter medicine dataset to improve the safety of pharmaceuticals. Data Br [Internet]. 2024 Oct;56:110794. Available from: https://europepmc.org/articles/PMC11372624
355	Willems M, Hamaidia M, Fontaine A, Grégoire M, Halkin L, Vilanova Mañá L, et al. The impact of Charcot-Leyden Crystal protein on mesothelioma chemotherapy: targeting eosinophils for enhanced chemosensitivity. EBioMedicine [Internet]. 2024 Nov;109:105418. Available from: https://europepmc.org/articles/PMC11550731
356	Fung LW, Yan VK, Kwan C, Kwok WC, Lam DC, McDonald CF, et al. SABINA + Hong Kong: a territory wide study of prescribing trends and outcomes associated with the use of short-acting β2 agonists in the Chinese population. BMC Pulm Med [Internet]. 2024 May;24(1):232. Available from: https://europepmc.org/articles/PMC11094848
357	Nagar A, Madamanchi D, Nair GR, Revikumar A, Ray S, Vajjala SM, et al. Barriers to Cancer Diagnosis and Treatment: A Pilot Qualitative Study of Patient and Practitioner Perspectives in Rural India. Cureus [Internet]. 2024 Aug;16(8):e67249. Available from: https://europepmc.org/articles/PMC11412281
358	Carvalho T de, Freitas OGA de, Chalela WA, Hossri CAC, Milani M, Buglia S, et al. Brazilian Guideline for Exercise Testing in Children and Adolescents - 2024. Arq Bras Cardiol [Internet]. 2024 Sep;121(8):e20240525. Available from: https://europepmc.org/articles/PMC11495813
359	Ye L, Greten S, Wegner F, Doll-Lee J, Krey L, Heine J, et al. The comorbidity profiles and medication issues of patients with multiple system atrophy: a systematic cross-sectional analysis. J Neurol [Internet]. 2024 May;271(5):2639—2648. Available from: https://europepmc.org/articles/PMC11055732
360	Abed MT, Sayyed E, Yamak O, Abdoh Q, Badrasawi M. The association between night eating syndrome and GERD symptoms among university students at An-Najah National University in Palestine: a cross-sectional study. BMC Gastroenterol [Internet]. 2024 Jan;24(1). Available from: https://europepmc.org/articles/PMC11100070
361	Baneu P, Prelipcean A, Buda VO, Jianu N, Tudor A, Andor M, et al. Under-Prescription of Drugs in the Elderly Population of Western Romania: An Analysis Based on STOPP/START Version 2 Criteria. J Clin Med [Internet]. 2024 Oct;13(19):5970. Available from: https://europepmc.org/articles/PMC11477657
362	Ali H, Inayat F, Moond V, Chaudhry A, Afzal A, Anjum Z, et al. Predicting short-term thromboembolic risk following Roux-en-Y gastric bypass using supervised machine learning. World J Gastrointest Surg [Internet]. 2024 Apr;16(4):1097—1108. Available from: https://europepmc.org/articles/PMC11056662
363	Fuengfoo A, Sakulnum K, Owjinda S. Effectiveness of 36 hospital learning centers in Thailand: continuation of child patient education, parent attitudes toward child’s illness and service satisfaction. F1000Research [Internet]. 2020;9:1446. Available from: https://europepmc.org/articles/PMC11329862
364	Subha ST, Osman M, Narayanan P. Obstructive Salivary Gland Disorders - A Malaysian Patient Series. Int Arch Otorhinolaryngol [Internet]. 2024 Oct;28(4):e608—e613. Available from: https://europepmc.org/articles/PMC11514693
365	Reynolds JC. The clinical importance of drug interactions with antiulcer therapy. J Clin Gastroenterol. 1990;12 Suppl 2:S54-63.
366	author(s) U. Supplement. J Athl Train [Internet]. 2015 Jun;50(6 Suppl):S1—S312. Available from: https://europepmc.org/articles/PMC4538722
367	Almaw A, Berhan A, Ayele A, Fentie A, Abebaw A, Malkamu B, et al. Prevalence of intestinal parasites and Helicobacter pylori coinfection, and contributing factors among patients with gastrointestinal manifestations at Addis Zemen primary hospital, Northwest Ethiopia. Gut Pathog [Internet]. 2024 Sep;16(1):48. Available from: https://europepmc.org/articles/PMC11411730
368	Lim M-N, Lee S-H, Kwon J-W. Incidence of New Asthma in Pregnancy and Associated Risk Factors: A 10-Year Nationwide Population-Based Study. Allergy Asthma Immunol Res [Internet]. 2024 Jul;16(4):434—442. Available from: https://europepmc.org/articles/PMC11331189
369	Liang Y, Maeda O, Shimokata T, Yokota K, Koike H, Sakai T, et al. Potential drug interactions between pazopanib and proton pump inhibitors/potassium-competitive acid blockers in patients with soft tissue sarcoma. Int cancer Conf J [Internet]. 2024 Jan;13(1):63—67. Available from: https://europepmc.org/articles/PMC10764704
370	Han BH, Weinberger Y, Sutin D. Statinopause. J Gen Intern Med [Internet]. 2014 Dec;29(12):1702—1706. Available from: https://europepmc.org/articles/PMC4242868
371	Valentin BC, Philippe ON, Melman M, Henry MM, Salvius BA, Baptiste LSJ. Ethnomedical knowledge of plants used in alternative medicine to treat hemorrhoidal diseases in Lubumbashi, Haut-Katanga province, Southern Democratic Republic of Congo. BMC Complement Med Ther [Internet]. 2024 Oct;24(1):365. Available from: https://europepmc.org/articles/PMC11468376
372	Serena P, Popa A, Bende R, Miutescu B, Mare R, Borlea A, et al. Prevalence of Helicobacter pylori Infection and Efficacy of Bismuth Quadruple and Levofloxacin Triple Eradication Therapies: A Retrospective Analysis. Life (Basel, Switzerland) [Internet]. 2024 Jul;14(7):885. Available from: https://europepmc.org/articles/PMC11278125
373	Dagnew SB, Moges TA, Ayele TM, Wondm SA, Yazie TS, Dagnew FN. Adverse drug reactions and its associated factors among geriatric hospitalized patients at selected comprehensive specialized hospitals of the Amhara Region, Ethiopia: a multicenter prospective cohort study. BMC Geriatr [Internet]. 2024 Nov;24(1):955. Available from: https://europepmc.org/articles/PMC11568537
374	Pattichis K, Louca LL. Histamine, histamine H2-receptor antagonists, gastric acid secretion and ulcers: an overview. Drug Metabol Drug Interact. 1995;12(1):1–36.
375	Thomson AB. Are the orally administered proton pump inhibitors equivalent? A comparison of lansoprazole, omeprazole, pantoprazole, and rabeprazole. Curr Gastroenterol Rep. 2000 Dec;2(6):482–93.
376	Information from your family doctor. Peptic ulcers: what you should know. Am Fam Physician. 2007 Oct;76(7):1013.
377	Giannini E, Romagnoli P, Fasoli A, Chiarbonello B, Malfatti F, Botta F, et al. Influence of Helicobacter pylori eradication therapy on 13C aminopyrine breath test: comparison among omeprazole-, lansoprazole-, or pantoprazole-containing regimens. Am J Gastroenterol. 2000 Oct;95(10):2762–7.
378	Sugano K, Sato K. [Guidelines in the management of gastric ulcer with special reference to elderly patients]. Nihon Rinsho. 2002 Aug;60(8):1508–14.
379	Chu MP, Ghosh S, Chambers CR, Basappa N, Butts CA, Chu Q, et al. Gastric Acid suppression is associated with decreased erlotinib efficacy in non-small-cell lung cancer. Clin Lung Cancer. 2015 Jan;16(1):33–9.
380	Kim J, Kim JS, Kim S-H, Yoo S, Lee JK, Kim K. Deep learning-based prediction of Clostridioides difficile infection caused by antibiotics using longitudinal electronic health records. NPJ Digit Med [Internet]. 2024 Aug;7(1):224. Available from: https://europepmc.org/articles/PMC11344761
381	Zimmerman TW, Schenker S. A comparative evaluation of cimetidine and ranitidine. Ration Drug Ther. 1985 Apr;19(4):1–7.
382	Liu Z, Xie W, Li M, Teng N, Liang X, Zhang Z, et al. Oral Administration of Polaprezinc Attenuates Fluorouracil-induced Intestinal Mucositis in a Mouse Model. Basic Clin Pharmacol Toxicol. 2017 Dec;121(6):480–6.
383	Brozenec SA. Ulcer therapy update. RN. 1996 Sep;59(9):48–50; 52–3; quiz 54.
384	Moreno M. Gastroesophageal reflux disease. JAMA Pediatr. 2014 Oct;168(10):976.
385	Horta PM, Cardoso AH, Lopes ACS, Santosd LC dos. [Quality of life among overweight women with chronic non-communicable diseases]. Rev Gauch Enferm. 2013 Dec;34(4):121–9.
386	Nabil G, Ahmed YH, Ahmed O, Milad SS, Hisham M, Rafat M, et al. Argel’s stemmoside C as a novel natural remedy for mice with alcohol-induced gastric ulcer based on its molecular mechanistic pathways. J Ethnopharmacol. 2024 Jun;327:117970.
387	Carswell CI, Goa KL. Rabeprazole: an update of its use in acid-related disorders. Drugs. 2001;61(15):2327–56.
388	Lagarde S, Jovenin N, Diebold M-D, Jaussaud R, Cahn V, Bertin E, et al. Is there any relationship between pernicious anemia and iron deficiency? Gastroenterol Clin Biol. 2006 Nov;30(11):1245–9.
389	Summaries for patients. Upper endoscopy for gastroesophageal reflux disease. Vol. 157, Annals of internal medicine. United States; 2012. p. I–28.
390	Garnett WR. Sucralfate--alternative therapy for peptic-ulcer disease. Clin Pharm. 1982;1(4):307–14.
391	Wu C-C, Fang C-Y, Chiou W-Y, Chen P-T, Hsu T-W, Hung S-K, et al. Proton Pump Inhibitors Worsen Colorectal Cancer Outcomes in Patients Treated with Bevacizumab. Cancers (Basel) [Internet]. 2024 Oct;16(19):3378. Available from: https://europepmc.org/articles/PMC11475155
392	Lee MC, Chou MC. Demonstrating the characteristics of family practice through the family medicine clinic located at a college hospital. Fam Pract. 1991 Mar;8(1):63–7.
393	Kratzer JB, Rauschenberger DS. What to teach your patient about his duodenal ulcer. Nursing (Lond). 1978 Jan;8(1):54,56.
394	Chryssostalis A, Marck G, Sibilia J, Chaussade S. [Prevention of gastroduodenal complications in patients taking low-dose aspirin]. Gastroenterol Clin Biol. 2004 Apr;28 Spec No:C84-9.
395	Sato Y, Nozawa Y. [Adverse effects of glucocorticoids]. Nihon Rinsho. 2007 Oct;65 Suppl 8:218–23.
396	Bar-Dayan Y, Levy Y, Amital H, Shoenfeld Y. Aspirin for prevention of myocardial infarction. A double-edged sword. Ann Med Interne (Paris). 1997;148(6):430–3.
397	Britton ML, Waller ES. Central nervous system toxicity associated with concurrent use of triazolam and cimetidine. Drug Intell Clin Pharm. 1985 Sep;19(9):666–8.
398	Moreira Dias L. Pantoprazole: a proton pump inhibitor. Clin Drug Investig. 2009;29 Suppl 2:3–12.
399	Omogbai EK, Ozolua RI, Idaewor PE, Isah AO. Some studies on the rodenticidal action of indomethacin. Drug Chem Toxicol. 1999 Nov;22(4):629–42.
400	de Pasquet EG, Scaramelli A, de Cáceres MP, L’Héritier C, Feldman S, Santana R, et al. Double-blind, placebo-controlled, cross-over trial of progabide as add-on therapy in epileptic patients. Epilepsia. 1991;32(1):133–9.
401	Almadi MA, Barkun A, Brophy J. Antiplatelet and anticoagulant therapy in patients with gastrointestinal bleeding: an 86-year-old woman with peptic ulcer disease. JAMA. 2011 Dec;306(21):2367–74.
402	Lewis JP, Ryan KA, Streeten EA, Whitlatch HB, Daue M, Tanner K, et al. Randomized evaluation of the loss-of-function carboxylesterase 1 (CES1) G143E variant on clopidogrel and ticagrelor pharmacodynamics. Clin Transl Sci [Internet]. 2024 Nov;17(11):e70079. Available from: https://europepmc.org/articles/PMC11583987
403	Salem MB, Saleh AM, Seif El-Din SH, Samir S, Hammam OA, El-Lakkany NM. Molecular docking, characterization, ADME/toxicity prediction, and anti-ulcer activity of new quercetin derivatives on indomethacin-induced gastric ulcer in mice. Toxicol Appl Pharmacol. 2024 Mar;484:116880.
404	Bell GD, Powell KU, Burridge SM, Bowden AF, Atoyebi W, Bolton GH, et al. Rapid eradication of Helicobacter pylori infection. Aliment Pharmacol Ther. 1995 Feb;9(1):41–6.
405	Schrumpf E, Vatn MH, Hanssen KF, Semb S, Myren J. Somatostatin inhibits insulin-stimulated gastrin release and gastric secretion of acid, pepsin, and intrinsic factor (IF) in duodenal ulcer patients. Scand J Gastroenterol. 1976;11(5):517–20.
406	Collins JD. Therapeutic approach in patients with concomitant disease/drug--drug interactions (roxatidine acetate). Scand J Gastroenterol Suppl. 1988;146:89–99.
407	Nilsson F, Walder M. [Antibiotic resistance of Helicobacter pylori in Malmö. Therapeutic success in spite of antibiotic resistance]. Lakartidningen. 1999 Feb;96(5):460–3.
408	Watanabe T, Chiba T. [Clinical features of peptic ulcer disease in the elderly]. Nihon Rinsho. 2002 Aug;60(8):1499–503.
409	Simon TJ, Bradstreet DC. Comparative tolerability profile of omeprazole in clinical trials. Dig Dis Sci. 1991 Oct;36(10):1384–9.
410	Pastó-Cardona L, Masuet-Aumatell C, Bara-Oliván B, Castro-Cels I, Clopés-Estela A, Pàez-Vives F, et al. [Incident study of medication errors in drug use processes: prescription, transcription, validation, preparation, dispensing and administering in the hospital environment]. Farm Hosp organo Of Expr Cient la Soc Esp Farm Hosp. 2009;33(5):257–68.
411	Bermúdez de León M, León-Cachón RBR, Silva-Ramírez B, González-Ríos RN, Escobedo-Guajardo B, Leyva-Parra R, et al. Association study of genetic polymorphisms in proteins involved in oseltamivir transport, metabolism, and interactions with adverse reactions in Mexican patients with acute respiratory diseases. Pharmacogenomics J. 2020 Aug;20(4):613–20.
412	Greene WL, Self TH, Levinson MJ. Cimetidine drug interactions. J Fam Pract. 1983 Jun;16(6):1087–93.
413	author(s) U. Posters. J Thromb Haemost [Internet]. 2009 Jun;7(Suppl 2):317—1168. Available from: https://europepmc.org/articles/PMC7166345
414	Nikolovski A, Mickovska K, Argirov I, Maznevska L. Perforated giant peptic ulcer of the stomach in a female patient with multiple sclerosis. J Surg case reports [Internet]. 2024 Jul;2024(7):rjae466. Available from: https://europepmc.org/articles/PMC11264131
415	Di Cosimo S, Pérez-García JM, Bellet M, Dalenc F, Gil Gil MJ, Ruiz-Borrego M, et al. Impact of coadministration of proton-pump inhibitors and palbociclib in hormone receptor-positive/HER2-negative advanced breast cancer. Breast [Internet]. 2024 Aug;76:103761. Available from: https://europepmc.org/articles/PMC11228587
416	Har BJ. Cardiology. Approach to Intern Med Resour B Clin Pract [Internet]. 2015 Apr;27–76. Available from: https://europepmc.org/articles/PMC7123375
417	Author(s) U. Resources. Can Fam Physician [Internet]. 1985 Aug;31:1456. Available from: https://europepmc.org/articles/PMC2327374
418	Bortolussi-Courval É, Smyth E, Costiniuk C, Falutz J, Ross SB, Liu K, et al. Prevalence of medication overload among older people with HIV: a MedSafer study. BMC Infect Dis [Internet]. 2024 Oct;24(1):1204. Available from: https://europepmc.org/articles/PMC11520045
419	Mjid M, Ayadi I, Echi K, Laadhar L, Hedhli A, Ouahchi Y, et al. Factors influencing therapeutic adherence in Tunisian adults with asthma. Tunis Med [Internet]. 2023 Jun;101(6):553—558. Available from: https://europepmc.org/articles/PMC11217979
420	Author(s) U. Dermacase. Can Fam Physician [Internet]. 1984 Apr;30:811–7. Available from: https://europepmc.org/articles/PMC2154088
421	Author(s) U. In Memoriam. West J Med [Internet]. 1987 Nov;147(5):542. Available from: https://europepmc.org/articles/PMC1025941
422	Han BH, Weinberger Y, Sutin D. Statinopause. J Gen Intern Med [Internet]. 2014 Dec;29(12):1702–6. Available from: https://europepmc.org/articles/PMC4242868
423	Author(s) U. Zoonoses. Human-Animal Med [Internet]. 2010 Jan;105–298. Available from: https://europepmc.org/articles/PMC7332235
424	Gui Y-Z, Wang W, Wu Q-Q, Ding Q-C, Qian H-J, Lu Q-B, et al. Safety, tolerability, pharmacokinetics, and pharmacodynamics of a soluble guanylate cyclase stimulator, HEC95468, in healthy volunteers: a randomized, double-blinded, placebo-controlled phase 1 trial. Front Pharmacol [Internet]. 2024;15:1359939. Available from: https://europepmc.org/articles/PMC11199386
425	Cada DJ, Levien TL, Baker DE. Linaclotide. Hosp Pharm [Internet]. 2013 Feb;48(2):143–52. Available from: https://europepmc.org/articles/PMC3839478
426	Author(s) U. In this issue. Saudi Med J [Internet]. 2019 Feb;40(2):117. Available from: https://europepmc.org/articles/PMC6402457
427	de Carvalho T, de Freitas OGA, Chalela WA, Hossri CAC, Milani M, Buglia S, et al. Brazilian Guideline for Exercise Testing in Children and Adolescents - 2024. Arq Bras Cardiol [Internet]. 2024 Sep;121(8):e20240525. Available from: https://europepmc.org/articles/PMC11495813
428	Rice DI. [Not Available]. Can Fam Physician [Internet]. 1982 Nov;28:1914–6. Available from: https://europepmc.org/articles/PMC2306678
429	Author(s) U. Abkürzungen. Medizin im AuslandSurvival Guid für Famulatur und Prakt [Internet]. 2005 Jan;305–473. Available from: https://europepmc.org/articles/PMC7122588
430	de Almeida RR, Aidar FJ, de Souza MFC, Oliveira VB, Oliveira JLM, Baumworcel L, et al. Bariatric Surgery: Late Outcomes in Patients Who Reduced Comorbidities at Early Follow-Up. Medicina (Kaunas) [Internet]. 2021 Sep;57(9):995. Available from: https://europepmc.org/articles/PMC8472676
431	Wei MY, Cho J. Readmissions and postdischarge mortality by race and ethnicity among Medicare beneficiaries with multimorbidity. J Am Geriatr Soc [Internet]. 2023 Jun;71(6):1749—1758. Available from: https://europepmc.org/articles/PMC10258122
432	Alrasheed MA, Alamer KA, Albishi M, Alsuhibani AA, Almohammed OA, Alwhaibi A, et al. Descriptive Analysis of Adverse Events Reported for New Multiple Myeloma Medications Using FDA Adverse Event Reporting System (FAERS) Databases from 2015 to 2022. Pharmaceuticals (Basel) [Internet]. 2024 Jun;17(7):815. Available from: https://europepmc.org/articles/PMC11279559
433	Anza-Ramirez C, Najarro L, Bernabé-Ortiz A, Diez-Canseco F, Fottrell E, Abubakar I, et al. Multimorbidity and acute infectious diseases in urban and semi-urban settings in Peru: A mixed-methods study. J multimorbidity comorbidity [Internet]. 2024;14:26335565241256824. Available from: https://europepmc.org/articles/PMC11119522
434	Cox AL, Sicherer SH. Classification of adverse food reactions. J food allergy [Internet]. 2020 Sep;2(1):3—6. Available from: https://europepmc.org/articles/PMC11250527
435	Lee MS, Lee J, Pang M, Kim J, Cha H, Cheon B, et al. In Vitro Metabolism and Transport Characteristics of Zastaprazan. Pharmaceutics [Internet]. 2024 Jun;16(6). Available from: https://europepmc.org/articles/PMC11207335
436	Zhou Z, Slattum PW, Ke A, Zhang L. Managing Drug-Drug Interactions in Older Adults. J Clin Pharmacol [Internet]. 2023 Oct;63(10):1083—1090. Available from: https://europepmc.org/articles/PMC10529698
437	Yu T-H, Lee T-L, Hsuan C-F, Wu C-C, Wang C-P, Lu Y-C, et al. Inter-relationships of risk factors and pathways associated with all-cause mortality in patients with chronic schizophrenia. Front psychiatry [Internet]. 2023;14:1309822. Available from: https://europepmc.org/articles/PMC11144862
438	Ito T, Ramos-Alvarez I, Jensen RT. Long-Term Proton Pump Inhibitor–Acid Suppressive Treatment Can Cause Vitamin B12 Deficiency in Zollinger–Ellison Syndrome (ZES) Patients. Int J Mol Sci [Internet]. 2024 Jul;25(13). Available from: https://europepmc.org/articles/PMC11242121
439	Zhang S, Lv C, Dong L, Wu Y, Yin T. Drug-gene interactions in older patients with coronary artery disease. BMC Geriatr [Internet]. 2024 Oct;24(1):881. Available from: https://europepmc.org/articles/PMC11515805
440	Yamawaki C, Nakagawa S, Ikuta K, Katsube Y, Imayoshi N, Shigetsura Y, et al. Association between Proton Pump Inhibitors, Immune Checkpoint Inhibitors, and Acute Kidney Injury: A Nested Case-Control Study. Kidney360 [Internet]. 2024 Sep;5(9):1262—1269. Available from: https://europepmc.org/articles/PMC11441815
441	Barraquer Comes A, Roy Millán P. Proton Pump Inhibitor Deprescription Prospective Study in Patients Without Indication: Are There Differences in Proportion of Restarts According to Withdrawal Strategy? J Pharm Technol [Internet]. 2023 Oct;39(5):224—230. Available from: https://europepmc.org/articles/PMC10515970
442	Ahmadian D, Wehbi N, Gleadhill CM, Monahan N, Gallego CJ, Skirko JR, et al. Vocal cord dysfunction: Does laryngeal adduction on laryngoscopy predict disease severity and response to laryngeal retraining therapy? Laryngoscope Investig Otolaryngol [Internet]. 2024 Dec;9(6):e70039. Available from: https://europepmc.org/articles/PMC11610000
443	Rosato V, Nevola R, Dallio M, Di Micco P, Spinetti A, Zeneli L, et al. Safety of Sofosbuvir-Based Direct-Acting Antivirals for Hepatitis C Virus Infection and Direct Oral Anticoagulant Co-Administration. J Clin Med [Internet]. 2024 Sep;13(19):5807. Available from: https://europepmc.org/articles/PMC11476466
444	Mahmoodkhani M, Naeimi A, Zohrehvand A, Sabouri M, Heidari M. Gastrointestinal bleeding following traumatic brain injury: A clinical study on predisposing factors and outcomes. Casp J Intern Med [Internet]. 2024;15(4):673—681. Available from: https://europepmc.org/articles/PMC11444104
445	William M, Yogi TN, Bhusal A, Habib M, Raza AA, Ahmad W, et al. Intestinal obstruction induced by portal vein thrombosis in a female undergoing oral contraceptive therapy: a case report with comprehensive review. Ann Med Surg [Internet]. 2024 May;86(5):3146—3153. Available from: https://europepmc.org/articles/PMC11060203
446	Sáez-Benito AM, Sáez-Benito L, Salazar M, Magallón R, Berenguer N. The Role of the Pharmacist in a Patient’s Care for Individuals Undergoing Anticoagulant Therapy: A Case Report. Life (Basel, Switzerland) [Internet]. 2024 Aug;14(8):986. Available from: https://europepmc.org/articles/PMC11355091
447	Zhang Y, Shen B, Li Y, Zong H, Zhang X, Cao X, et al. Drug-drug interaction between tacrolimus and caspofungin in Chinese kidney transplant patients with different CYP3A5 genotypes. Ther Adv drug Saf [Internet]. 2024;15:20420986241243164. Available from: https://europepmc.org/articles/PMC11027596
448	William Middendorf A, Hunt A, Vanden Hull A, Van Gilder D, Miller E, Pinto S. Development, Pilot, and Evaluation of a Qualitative Documentation Tool for Pharmacists to Share High Impact Patient Intervention Stories. Inov Pharm [Internet]. 2024;15(3). Available from: https://europepmc.org/articles/PMC11524214
449	Liu Y, Shang X, Du W, Shen W, Zhu Y. Helicobacter Pylori Infection as the Predominant High-Risk Factor for Gastric Cancer Recurrence Post-Gastrectomy: An 8-Year Multicenter Retrospective Study. Int J Gen Med [Internet]. 2024;17:4999—5014. Available from: https://europepmc.org/articles/PMC11531290
450	Al Shboul S, Maloul O, Al-Trad H, Maloul Y, AlHarahsheh W, Mosallam D, et al. Self-Reported Gastrointestinal Symptoms Associated with NSAIDs and Caffeine Consumption in a Jordanian Subpopulation. Medicina (Kaunas) [Internet]. 2024 Sep;60(9):1519. Available from: https://europepmc.org/articles/PMC11433810
451	Li Z, Song Z, Hong W, Yang N, Wang Y, Jian H, et al. SHR-A1811 (antibody-drug conjugate) in advanced HER2-mutant non-small cell lung cancer: a multicenter, open-label, phase 1/2 study. Signal Transduct Target Ther [Internet]. 2024 Jul;9(1):182. Available from: https://europepmc.org/articles/PMC11247081
452	De Luca M, Shikora S, Eisenberg D, Angrisani L, Parmar C, Alqahtani A, et al. Scientific Evidence for the Updated Guidelines on Indications for Metabolic and Bariatric Surgery (IFSO/ASMBS). Obes Surg [Internet]. 2024 Nov;34(11):3963—4096. Available from: https://europepmc.org/articles/PMC11541402
453	Mattos JL, Hasan S, Schlosser RJ, Payne SC, Soler ZM. The association of gustatory dysfunction, olfactory dysfunction, and cognition in older adults. Int Forum Allergy Rhinol [Internet]. 2023 Sep;13(9):1577—1583. Available from: https://europepmc.org/articles/PMC10412899
454	Kwok J, Wong J, Kim K. Management Challenges and Potential Malabsorption of Valproic Acid in a Patient with Bipolar Disorder and Gastrointestinal History. Case Rep Psychiatry [Internet]. 2024;2024:1426930. Available from: https://europepmc.org/articles/PMC11300106
455	Alidoost M, Wilson JL. Preclinical side effect prediction through pathway engineering of protein interaction network models. CPT pharmacometrics Syst Pharmacol [Internet]. 2024 Jul;13(7):1180—1200. Available from: https://europepmc.org/articles/PMC11247120
456	author(s) U. Posters. Clin Microbiol Infect [Internet]. 2011 May;17(Suppl 4):S108—S668. Available from: https://europepmc.org/articles/PMC7162281
457	Zhu Z, Mao J, Zhou M, Xia M, Wu J, Chen Q, et al. A comparative study of magnetic sphincter augmentation and Nissen fundoplication in the management of GERD. Hernia [Internet]. 2024 Dec;28(6):2367—2374. Available from: https://europepmc.org/articles/PMC11530483
458	Araruna MEC, Júnior EBA, Serafim CA de L, Pessoa MMB, Pessôa ML de S, Alves VP, et al. (-)-Fenchone Prevents Cysteamine-Induced Duodenal Ulcers and Accelerates Healing Promoting Re-Epithelialization of Gastric Ulcers in Rats via Antioxidant and Immunomodulatory Mechanisms. Pharmaceuticals (Basel) [Internet]. 2024 May;17(5):641. Available from: https://europepmc.org/articles/PMC11124074
459	Yadesa G, Abera A, Amme S, Fetensa G, Mulisa D, Alemu G. Self-management practice and associated factors among asthmatic patients on follow-up care at public tertiary hospitals, south west, Ethiopia, 2022. PLoS One [Internet]. 2024;19(8):e0300589. Available from: https://europepmc.org/articles/PMC11326582
460	Raman S, Ooi GS, Ong SC. Assessing the effectiveness of health belief model-based educational interventions on weight control intentions among Malaysians. Sci Rep [Internet]. 2024 Oct;14(1):25823. Available from: https://europepmc.org/articles/PMC11519392
461	Revanasiddappa PD, Gowtham HG, G S C, Gangadhar S, A S, Murali M, et al. Exploration of Type III effector Xanthomonas outer protein Q (XopQ) inhibitor from Picrasma quassioides as an antibacterial agent using chemoinformatics analysis. PLoS One [Internet]. 2024;19(6):e0302105. Available from: https://europepmc.org/articles/PMC11185476
462	Dombi G, Tyukodi L, Dobó M, Molnár G, Rozmer Z, Szabó Z-I, et al. Enantioselective Binding of Proton Pump Inhibitors to Alpha1-Acid Glycoprotein and Human Serum Albumin-A Chromatographic, Spectroscopic, and In Silico Study. Int J Mol Sci [Internet]. 2024 Oct;25(19):10575. Available from: https://europepmc.org/articles/PMC11477000
463	Geus WP. Are there indications for intravenous acid-inhibition in the prevention and treatment of upper GI bleeding? Scand J Gastroenterol Suppl. 2000;(232):10–20.
464	Muhina IAI, Sadiq AM, Said FH, Raza FM, Gharib SK, Muhali SS, et al. Feco-prevalence, endoscopic pattern and associated factors of Helicobacter Pylori infection among symptomatic adult patients in Northern Tanzania. PLoS One [Internet]. 2024;19(7):e0307705. Available from: https://europepmc.org/articles/PMC11262669
465	Lee SY, Jang SI, Cho JH, Do MY, Lee SY, Choi A, et al. Gallstone Dissolution Effects of Combination Therapy with n-3 Polyunsaturated Fatty Acids and Ursodeoxycholic Acid: A Randomized, Prospective, Preliminary Clinical Trial. Gut Liver [Internet]. 2024 Nov;18(6):1069—1079. Available from: https://europepmc.org/articles/PMC11565012
466	Zhang W, Xu Z, Shu Y, Shu S, Zhang Q. Adverse Event Profiles of Adalimumab in Children: A Disproportionality Analysis. Pharmaceuticals (Basel) [Internet]. 2024 Aug;17(8):1028. Available from: https://europepmc.org/articles/PMC11357133
467	Patil PH, Desai M, Birangal S, Gurupur GS, Rao M, Yadav A, et al. The Effect of Concomitant Administration of Proton Pump Inhibitors on the Pharmacokinetics of CDK4/6 Inhibitors in Rats: Implications for the Evaluation of Hepatic and Transporter-Mediated Drug-Drug Interactions. Eur J Drug Metab Pharmacokinet [Internet]. 2024 Sep;49(5):631—644. Available from: https://europepmc.org/articles/PMC113…
468	Kao C-M, Ho W-L, Chen Y-M, Hsieh T-Y, Huang W-N, Chen Y-H, et al. Risk of motor vehicle accidents with profound injuries in patients with ankylosing spondylitis: a nationwide, population-based cohort study. Ther Adv Musculoskelet Dis [Internet]. 2024;16:1759720X241273039. Available from: https://europepmc.org/articles/PMC11418241
469	Jo E-A, Min S, Jo AJ, Han A, Ha J, Song EY, et al. The time-dependent changes in serum immunoglobulin after kidney transplantation and its association with infection. Front Immunol [Internet]. 2024;15:1374535. Available from: https://europepmc.org/articles/PMC11066164
470	Brunne A, Tzanakakis S, Jaloul P, Cote N, Juvet S, Keshavjee S, et al. Physical Rehabilitation Before and After Lung Transplantation for COVID-19 ARDS: A Case Report. Physiother Can [Internet]. 2023 Nov;75(4):350—356. Available from: https://europepmc.org/articles/PMC10686299
471	Graham DY. Best Practices for Helicobacter pylori Management. Gastroenterol Hepatol (N Y) [Internet]. 2024 Mar;20(3):159—168. Available from: https://europepmc.org/articles/PMC11047161
472	Vajravelu RK, Byerly AR, Feldman R, Rothenberger SD, Schoen RE, Gellad WF, et al. Active surveillance pharmacovigilance for Clostridioides difficile infection and gastrointestinal bleeding: an analytic framework based on case-control studies. EBioMedicine [Internet]. 2024 May;103:105130. Available from: https://europepmc.org/articles/PMC11041851
473	Teng JM, Qin S, Lu D, Gu Y, Tang SJ, Yan Q, et al. Evaluation of CYP2C19 Genetic Variant and Its Lack of Association with Valproic Acid Plasma Concentrations Among Zhuang and Han Schizophrenia Patients in Guangxi. Pharmgenomics Pers Med [Internet]. 2024;17:225—236. Available from: https://europepmc.org/articles/PMC11102100
474	Alalawi A, Albalawi E, Aljohani A, Almutairi A, Alrehili A, Albalawi A, et al. Decoding Clozapine-Induced Agranulocytosis: Unraveling Interactions and Mitigation Strategies. Pharm (Basel, Switzerland) [Internet]. 2024 Jun;12(3):92. Available from: https://europepmc.org/articles/PMC11207370
475	Hong L, Huang S, Cai X, Lin Z, Shao Y, Chen L, et al. Promoting appropriate medication use by leveraging medical big data. Front Digit Heal [Internet]. 2024;6:1198904. Available from: https://europepmc.org/articles/PMC11578981
476	Fekadu M, Egata G, Mengestie B, Adem HA, Usso AA. Undernutrition and associated factors among lactating mothers in Chiro district, eastern Ethiopia: a community-based cross-sectional study. Front Glob women’s Heal [Internet]. 2024;5:1440606. Available from: https://europepmc.org/articles/PMC11440240
477	Salloum-Asfar S, Shin KC, Taha RZ, Khattak S, Park Y, Abdulla SA. The Potential Role of Thyroid Hormone Therapy in Neural Progenitor Cell Differentiation and Its Impact on Neurodevelopmental Disorders. Mol Neurobiol [Internet]. 2024 Jun;61(6):3330—3342. Available from: https://europepmc.org/articles/PMC11087352
478	Chase JG, Shaw GM. How standard is the “S” in SMR? Intensive Care Med [Internet]. 2012 Jan;38(1):1—3. Available from: https://europepmc.org/articles/PMC7095270
479	Branton SA, Stubbs LA, Havrilla HJ, Torok KS. National Registry for Childhood Onset Scleroderma I: Insights from the first 341 juvenile localized scleroderma patients. J scleroderma Relat Disord [Internet]. 2024 Sep;23971983241272460. Available from: https://europepmc.org/articles/PMC11559527
480	Yang S, He Z, Zhang N, Lu M. A Case of Rapidly Diagnosed Mycobacterium intracellulare in a Frail Geriatric Patient With Multimorbidity. Cureus [Internet]. 2024 Jun;16(6):e62313. Available from: https://europepmc.org/articles/PMC11246067
481	Sayed AH, Mahmoud NS, Mohawed OAM, Ahmed HH. Combined effect of pantoprazole and mesenchymal stem cells on experimentally induced gastric ulcer: implication of oxidative stress, inflammation and apoptosis pathways. Inflammopharmacology [Internet]. 2024 Jun;32(3):1961—1982. Available from: https://europepmc.org/articles/PMC11136780
482	Jie Q, Li Y, Jing L, Chen J, Li Y. Adverse event profile differences between pralsetinib and selpercatinib: a real-world study based on the FDA adverse events reporting system. Front Pharmacol [Internet]. 2024;15:1424980. Available from: https://europepmc.org/articles/PMC11449734
483	Cabañero-Navalon MD, Garcia-Bustos V, Balastegui-Martin H, Bracke C, Mateu L, Solanich X, et al. The impact of immune dysregulation on the risk of malignancy in common variable immunodeficiency: insights from a multicenter study. Front Immunol [Internet]. 2024;15:1465159. Available from: https://europepmc.org/articles/PMC11521804
484	Al-Amouri FM, Badrasawi M. Taste alteration and its relationship with nutritional status among cancer patients receiving chemotherapy, cross-sectional study. PLoS One [Internet]. 2024;19(5):e0302990. Available from: https://europepmc.org/articles/PMC11081316
485	Har BJ. Cardiology. Approach to Intern Med Resour B Clin Pract [Internet]. 2015 Apr;27—76. Available from: https://europepmc.org/articles/PMC7123375
486	Claes M, Genet B, Rouet A, Boutitie L, Parramore P, Hardy É, et al. Mortality and functional outcomes 18 months after hospitalization for COVID-19 in geriatric patients: a multicentric cohort study. BMC Geriatr [Internet]. 2024 Sep;24(1):763. Available from: https://europepmc.org/articles/PMC11406854
487	Lin C-C, Geng J-H, Wu P-Y, Huang J-C, Hu H-M, Chen S-C, et al. Sex difference in the associations among risk factors with gastroesophageal reflux disease in a large Taiwanese population study. BMC Gastroenterol [Internet]. 2024 May;24(1):165. Available from: https://europepmc.org/articles/PMC11095001
488	Souissi S, Makni C, Chaieb B, Jarraya A, Toulgui N, Jmal L, et al. Eradication of Helicobacter pylori: a prospective comparative randomized trial of standard versus optimized quadruple therapy. Futur Sci OA [Internet]. 2024;10(1):FSO974. Available from: https://europepmc.org/articles/PMC11137849
489	Japelj N, Knez L, Petek D, Horvat N. Improving the feasibility of deprescribing proton pump inhibitors: GPs’ insights on barriers, facilitators, and strategies. Front Pharmacol [Internet]. 2024;15:1468750. Available from: https://europepmc.org/articles/PMC11449877
490	Liu P, Li G, Wu Q, Han M. Current status and influencing factors of prophylactic use of proton pump inhibitors in internal medicine inpatients receiving glucocorticoid therapy. Front Pharmacol [Internet]. 2024;15:1418086. Available from: https://europepmc.org/articles/PMC11408343
491	Zhou C, Ye X, Liu Z, Liu T, Li S, Yang J, et al. Dissecting the causal links between gut microbiome, immune traits and polyp using genetic evidence. Front Immunol [Internet]. 2024;15:1431990. Available from: https://europepmc.org/articles/PMC11427361
492	Gadgaard NR, Varnum C, Nelissen R, Vandenbroucke-Grauls C, Sørensen HT, Pedersen AB. Major comorbid diseases as predictors of infection in the first month after hip fracture surgery: a population-based cohort study in 92,239 patients. Eur Geriatr Med [Internet]. 2024 Aug;15(4):1069—1080. Available from: https://europepmc.org/articles/PMC11377556
493	Al-Khawlani AR, Qasim QA, Halboup AM, Thiab S, Zawiah M, Al-Ashwal FY. Insights and perceptions: Investigating pregnant women’s attitudes, understanding, and factors influencing knowledge regarding medication usage during pregnancy-A cross-sectional study. PLoS One [Internet]. 2024;19(10):e0311235. Available from: https://europepmc.org/articles/PMC11444415
494	Nail V, Chapot A, Nachar O, Gabriel S, Moyon A, Taieb D, et al. Medication reconciliation enhances the accuracy of gastric emptying scintigraphy. EJNMMI Radiopharm Chem [Internet]. 2024 Sep;9(1):68. Available from: https://europepmc.org/articles/PMC11427626
495	Oh TK, Park HY, Song I-A. Investigating the association of opioid prescription with the incidence of psychiatric disorders: nationwide cohort study in South Korea. BJPsych open [Internet]. 2024 May;10(3):e122. Available from: https://europepmc.org/articles/PMC11363087
496	Wang S, Zhao J, Liu C. Association between prediabetes and the incidence of gastric cancer: A meta-analysis. Medicine (Baltimore) [Internet]. 2024 Aug;103(34):e39411. Available from: https://europepmc.org/articles/PMC11346863
497	author(s) U. Ethnopharmacology. Indian J Pharmacol [Internet]. 2008 Oct;40(Suppl 2):S66—91. Available from: https://europepmc.org/articles/PMC3086144
498	Alshaikh AA, Alshehri AAA, Alshehri AZA, Alobaid AS, Mohammed AA, Saeed F Alshahrani T, et al. Prevalence of gastrointestinal manifestations among diabetic patients in the Aseer region: A cross-sectional study. Medicine (Baltimore) [Internet]. 2024 Sep;103(39):e39895. Available from: https://europepmc.org/articles/PMC11441854
499	Khair-Ul-Bariyah S, Sarfraz M, Arshad M, Waseem A, Khan HU, Khan S, et al. Synthesis of 2-aminothiazole sulfonamides as potent biological agents: Synthesis, structural investigations and docking studies. Heliyon [Internet]. 2024 Aug;10(15):e34980. Available from: https://europepmc.org/articles/PMC11327602
500	AlLehibi AH, Alsubaie FF, Alzahrani RH, Ekhuraidah HA, Koshan MA, Alotaibi NF, et al. Clinical Presentations and Risk Factors of Gastrointestinal Bleeding in the Emergency Department: A Multicenter Retrospective Study. Cureus [Internet]. 2024 May;16(5):e59912. Available from: https://europepmc.org/articles/PMC11078533
501	Fadel H, Abd Elbary A, Nour El-Din E, Kassem AA. Availability of norethisterone acetate from combined oral contraceptive tablets. Pharmazie. 1979 Jan;34(1):49–50.
502	Young JLJ, Boswell RB, Nies AS. Severe allopurinol hypersensitivity. Association with thiazides and prior renal compromise. Arch Intern Med. 1974 Sep;134(3):553–8.
503	Shalaby TM, Orenstein SR. Efficacy of telephone teaching of conservative therapy for infants with symptomatic gastroesophageal reflux referred by pediatricians to pediatric gastroenterologists. J Pediatr. 2003 Jan;142(1):57–61.
504	Krishna DR, Klotz U. Newer H2-receptor antagonists. Clinical pharmacokinetics and drug interaction potential. Clin Pharmacokinet. 1988 Oct;15(4):205–15.
505	Kim EY, Ng A, Nguyen T V. The consultant pharmacist provides consultation and recommendations for a medical patient. Consult Pharm J Am Soc Consult Pharm. 2011 Feb;26(2):111–7.
506	Jensen DM. Clots and spots on ulcers: why and how to treat. Langenbeck’s Arch Surg. 2001 Mar;386(2):82–7.
507	Shi S, Zhang Y, Xiong X, Huang K, Chen X, Peng M. The influence of flavonoids on the binding of pantoprazole to bovine serum albumin by spectroscopic methods: with the viewpoint of food/drug interference. Food Chem. 2012 Dec;135(3):1083–90.
508	Summaries for patients. Occurrence of venous thromboembolism in women taking low-dose aspirin. Vol. 147, Annals of internal medicine. United States; 2007. p. I34.
509	Wdowiak L, Brodalko B, Rzepecka B. [Patients with peptic ulcer and their knowledge of the factors influencing its development and course]. Wiad Lek. 1994;47(1–2):8–12.
510	Kelly DA. Do H2 receptor antagonists have a therapeutic role in childhood? J Pediatr Gastroenterol Nutr. 1994 Oct;19(3):270–6.
511	He J-X, Akao T, Tani T. Restorative effect of repetitive administration of Shaoyao-Gancao-tang on bioavailability of paeoniflorin reduced by antibacterial synthetic drugs treatment in rats. Biol Pharm Bull. 2003 Nov;26(11):1585–90.
512	Wilk S, Michalowski W, Michalowski M, Farion K, Hing MM, Mohapatra S. Mitigation of adverse interactions in pairs of clinical practice guidelines using constraint logic programming. J Biomed Inform. 2013 Apr;46(2):341–53.
513	Camiré E, Moyen E, Stelfox HT. Medication errors in critical care: risk factors, prevention and disclosure. C Can Med Assoc J = J l’Association medicale Can. 2009 Apr;180(9):936–43.
514	Noble SL, King DS, Olutade JI. Cyclooxygenase-2 enzyme inhibitors: place in therapy. Am Fam Physician. 2000 Jun;61(12):3669–76.
515	Gerber D. Adverse reactions of piroxicam. Drug Intell Clin Pharm. 1987 Sep;21(9):707–10.
516	Miyake K, Kusunoki M, Shinji Y, Shindo T, Kawagoe T, Futagami S, et al. Bisphosphonate increases risk of gastroduodenal ulcer in rheumatoid arthritis patients on long-term nonsteroidal antiinflammatory drug therapy. J Gastroenterol. 2009;44(2):113–20.
517	Hamdy RC, Moore SW, Micklewright M, Beecham VF. When Goody’s Powder is not so good. J Tenn Med Assoc. 1996 Feb;89(2):43–4.
518	Stanislavchuk NA, Pentiuk AA, Vovk OG, Ostapchuk EI. [The influence of retinol, tocopherol and cimetidine on the ulcerogenic effect of Orthofen, indomethacin and naproxen]. Eksp Klin Farmakol. 1995;58(6):33–5.
519	Echizen H, Ishizaki T. Clinical pharmacokinetics of famotidine. Clin Pharmacokinet. 1991 Sep;21(3):178–94.
520	Bros JA, Lluís PG, Cabot GL, Pedragós AC. [Primary hypothyroidism: Considerations for a rational use of levothyroxine therapy]. Med Clin (Barc). 2011 Feb;136(5):207–14.
521	Whitford GM, Pashley DH, Garman RH. Effects of fluoride on structure and function of canine gastric mucosa. Dig Dis Sci. 1997 Oct;42(10):2146–55.
522	Madanick RD. Proton pump inhibitor side effects and drug interactions: much ado about nothing? Cleve Clin J Med. 2011 Jan;78(1):39–49.
523	Moretti L V, Montalvo RO. Elevated International Normalized Ratio associated with concurrent use of sorafenib and warfarin. Am J Heal Pharm AJHP Off J Am Soc Heal Pharm. 2009 Dec;66(23):2123–5.
524	Aagaard GN. Editorial: Drug spotlight on antacids and anticholinergics. JAMA. 1975 Aug;233(6):539.
525	Chin MH, Wang LC, Jin L, Mulliken R, Walter J, Hayley DC, et al. Appropriateness of medication selection for older persons in an urban academic emergency department. Acad Emerg Med Off J Soc Acad Emerg Med. 1999 Dec;6(12):1232–42.
526	Layton D, Sinclair HK, Bond CM, Hannaford PC, Shakir SAW. Pharmacovigilance of over-the-counter products based in community pharmacy: methodological issues from pilot work conducted in Hampshire and Grampian, UK. Pharmacoepidemiol Drug Saf. 2002 Sep;11(6):503–13.
527	Yuan Y, Hunt RH. Global gastrointestinal safety profile of etoricoxib and lumiracoxib. Curr Pharm Des. 2007;13(22):2237–47.
528	Clearfield HR. Challenges in acid/peptic disorders: a symposium overview. Aliment Pharmacol Ther. 1991;5 Suppl 1:1–4.
529	Hampson FC, Jolliffe IG, Bakhtyari A, Taylor G, Sykes J, Johnstone LM, et al. Alginate-antacid combinations: raft formation and gastric retention studies. Drug Dev Ind Pharm. 2010 May;36(5):614–23.
530	García Rodríguez LA, Johansson S, Cea Soriano L. Use of clopidogrel and proton pump inhibitors after a serious acute coronary event: risk of coronary events and peptic ulcer bleeding. Thromb Haemost. 2013 Nov;110(5):1014–24.
531	Ray A, Henke PG. TRH-enkephalin interactions in the amygdaloid complex during gastric stress ulcer formation in rats. Regul Pept. 1991 Jul;35(1):11–7.
532	Lindblad CI, Hanlon JT, Gross CR, Sloane RJ, Pieper CF, Hajjar ER, et al. Clinically important drug-disease interactions and their prevalence in older adults. Clin Ther. 2006 Aug;28(8):1133–43.
533	Venerito M, Kandulski A, Malfertheiner P. [Dilemma between gastroprotection and cardiovascular prevention]. Dtsch Med Wochenschr. 2010 Nov;135(44):2193–8.
534	Kleshcheva OA, Korochanskaia N V. ["Gastroschool" for complicated duodenal ulcer patients after radical duodenoplasty]. Eksp i Klin Gastroenterol = Exp Clin Gastroenterol. 2008;(1):79–82.
535	Carmichael JM, Zell SC. Survey of ulcer-recurrence risk factors associated with long-term cimetidine prescribing. Drug Intell Clin Pharm. 1987 May;21(5):452–8.
536	Barnett JL, Robinson M. Optimizing acid-suppression therapy. Manag Care. 2001 Oct;10(10 Suppl):17–21.
537	Blair DI, Kaplan B, Spiegler J. Patient characteristics and lifestyle recommendations in the treatment of gastroesophageal reflux disease. J Fam Pract. 1997 Mar;44(3):266–72.
538	Ma B, Hang L, Chen G, Du Y. Effect of clopidogrel with or without omeprazole in patients with carotid artery stenting. West Indian Med J. 2013 Feb;62(2):135–9.
539	Fisher AA, Le Couteur DG. Intracerebral hemorrhage following possible interaction between celecoxib and clopidogrel. Ann Pharmacother. 2001 Dec;35(12):1567–9.
540	Ahuja V, Yencha MW, Lassen LF. Head and neck manifestations of gastroesophageal reflux disease. Am Fam Physician. 1999 Sep;60(3):873-880,885-886.
541	Parikh N, Howden CW. The safety of drugs used in acid-related disorders and functional gastrointestinal disorders. Gastroenterol Clin North Am. 2010 Sep;39(3):529–42.
542	Dorlo TPC, Jager NGL, Beijnen JH, Schellens JHM. [Concomitant use of proton pump inhibitors and systemic corticosteroids]. Ned Tijdschr Geneeskd. 2013;157(19):A5540.
543	Meurer LN, Bower DJ. Management of Helicobacter pylori infection. Am Fam Physician. 2002 Apr;65(7):1327–36.
544	Mouelhi L, Ghrib B, Ben Yedder J, Debbeche R, Krichene A, Salem M, et al. [Impact of esophageal manometry before antireflux surgery]. Tunis Med. 2008 Oct;86(10):874–80.
545	Samborsky V. Drug therapy for peptic ulcer. Am J Nurs. 1978 Dec;78(12):2064–6.
546	Robinson M. Proton pump inhibitors: update on their role in acid-related gastrointestinal diseases. Int J Clin Pract. 2005 Jun;59(6):709–15.
547	Castillo-Elera C, Montenegro-Idrogo JJ, Tagle M, Montañez-Valverde R, Callupe-Huamán G, Huayta-Córdova G, et al. [Incidence and associated factors in ulcer bleeding recurrence post inyectotherapy with adrenaline]. Rev Gastroenterol del Peru organo Of la Soc Gastroenterol del Peru. 2012;32(4):351–6.
548	McGuigan JE. Side effects of histamine2-receptor antagonists. Clin Gastroenterol. 1983 Sep;12(3):819–38.
549	Devlin JW, Claire KS, Dulchavsky SA, Tyburski JG. Impact of trauma stress ulcer prophylaxis guidelines on drug cost and frequency of major gastrointestinal bleeding. Pharmacotherapy. 1999 Apr;19(4):452–60.
550	Grover JK, Vats V. Proton pump inhibitors. Trop Gastroenterol. 1999;20(1):16–28.
551	Bird HA. When are NSAIDs appropriate in osteoarthritis? Drugs Aging. 1998 Feb;12(2):87–95.
552	Flipo R-M, Bertin P. [Physician and patient knowledge of NSAID digestive complication risks]. Presse Med. 2003 Nov;32(37 Pt 2):S48-52.
553	Sugerman DT. JAMA patient page. Gastroesophageal reflux disease. Vol. 311, JAMA. United States; 2014. p. 2452.
554	Lim PWY, Goh KL. Review article: efficacy and safety of rabeprazole in treating gastroesophageal reflux disease. J Gastroenterol Hepatol. 2004 Sep;19 Suppl 3:S61-8.
555	Szabo S, Kusstatscher S, Sakoulas G, Sandor Z, Vincze A, Jadus M. Growth factors: new “endogenous drugs” for ulcer healing. Scand J Gastroenterol Suppl. 1995;210:15–8.
556	Zandman-Goddard G, Langevitz P. [The lack of awareness of the Israeli population regarding gastrointestinal complications from non-steroidal anti-inflammatory drugs]. Harefuah. 2001 Jun;140(6):476-478,566,567.
557	Klotz U. Pharmacokinetic considerations in the eradication of Helicobacter pylori. Clin Pharmacokinet. 2000 Mar;38(3):243–70.
558	Bolten WW. [In high risk patients cyclooxygenase inhibitor plus proton pump inhibitor]. Vol. 145, MMW Fortschritte der Medizin. Germany; 2003. p. 9.
559	Visnovský P, Valentík M. [Recent data on H2-antihistaminics in clinical pharmacology and gastroenterology (author’s transl)]. Cesk Gastroenterol Vyz. 1982 Mar;36(2):86–91.
560	Patterson Burdsall D, Flores HC, Krueger J, Garretson S, Gorbien MJ, Iacch A, et al. Use of proton pump inhibitors with lack of diagnostic indications in 22 Midwestern US skilled nursing facilities. J Am Med Dir Assoc. 2013 Jun;14(6):429–32.
561	Allgayer H, Röllinghoff W, Paumgartner G. Absence of in vivo and in vitro interactions of an aluminum hydroxide, magnesium hydroxide containing antacid with cimetidine in patients with peptic ulcer. Z Gastroenterol. 1983 Jul;21(7):351–4.
562	Labenz J, Jaspersen D, Kulig M, Leodolter A, Lind T, Meyer-Sabellek W, et al. Risk factors for erosive esophagitis: a multivariate analysis based on the ProGERD study initiative. Am J Gastroenterol. 2004 Sep;99(9):1652–6.
563	Mehboob S, Mehboob M, Saleem DM, Mehjabeen -, Tariq Rafi SM, Khan H, et al. Spectroscopic interaction studies of H2 receptor antagonists with levocetirizine. Pak J Pharm Sci. 2021 May;34(3(Special)):1283–7.
564	Naito Y, Yoshikawa T. Rebamipide: a gastrointestinal protective drug with pleiotropic activities. Expert Rev Gastroenterol Hepatol. 2010 Jun;4(3):261–70.
565	Byrne A, O’Shea B. Adverse interaction between cimetidine and chlorpromazine in two cases of chronic schizophrenia. Br J Psychiatry. 1989 Sep;155:413–5.
566	Drugs for peptic ulcers. Treat Guidel Med Lett. 2004 Feb;2(18):9–12.
567	Brogden RN, Carmine AA, Heel RC, Speight TM, Avery GS. Ranitidine: a review of its pharmacology and therapeutic use in peptic ulcer disease and other allied diseases. Drugs. 1982 Oct;24(4):267–303.
568	St Onge E, Phillips B. Vonoprazan: A New Potassium-Competitive Acid Blocker. J Pharm Technol jPT Off Publ Assoc Pharm Tech. 2023 Jun;39(3):139–46.
569	Reilly CS, Biollaz J, Koshakji RP, Wood AJ. Enprostil, in contrast to cimetidine, does not inhibit propranolol metabolism. Clin Pharmacol Ther. 1986 Jul;40(1):37–41.
570	Gonzalez ER, Grillo JA. Over-the-counter histamine2-blocker therapy. Vol. 28, The Annals of pharmacotherapy. United States; 1994. p. 392–5.
571	Caron HS, Roth HP. An evaluation of a program for teaching clinic patients the rationale of their peptic ulcer regimen. Health Educ Monogr. 1977;5(1):25–49.
572	Robert A, Tabata K, Joffe SN, Jacobson ED. Prostaglandin deficiency by itself is not the cause of mepirizole-induced duodenal ulcers in rats. Dig Dis Sci. 1987 Sep;32(9):997–1003.
573	Mogami S, Hattori T. Beneficial effects of rikkunshito, a Japanese kampo medicine, on gastrointestinal dysfunction and anorexia in combination with Western drug: a systematic review. Evid Based Complement Alternat Med. 2014;2014:519035.
574	Puşcaş I. [Histamine and calcium interaction in the process of gastric acid secretion in humans]. Rev Med interna, Neurol Psihiatr Neurochir dermato-venerologie Med interna. 1979;31(6):549–54.
575	Mahawar KK, Carr WRJ, Balupuri S, Small PK. Controversy surrounding “mini” gastric bypass. Obes Surg. 2014 Feb;24(2):324–33.
576	Laine L. Proton pump inhibitor co-therapy with clopidogrel: is there GI benefit or cardiovascular harm? Vol. 140, Gastroenterology. United States; 2011. p. 769–72.
577	Kinoshita Y, Fujishiro H, Amano Y, Adachi K. [Several points that should be noticed during PPI treatment for peptic ulcers in elderly patients]. Nihon Rinsho. 2002 Aug;60(8):1606–12.
578	Herings RMC, Goettsch WG. Inadequate prevention of NSAID-induced gastrointestinal events. Ann Pharmacother. 2004 May;38(5):760–3.
579	Corsonello A, Lattanzio F. Cardiovascular and non-cardiovascular concerns with proton pump inhibitors: Are they safe? Trends Cardiovasc Med. 2019 Aug;29(6):353–60.
580	Tonini M, Vigneri S, Savarino V, Scarpignato C. Clinical pharmacology and safety profile of esomeprazole, the first enantiomerically pure proton pump inhibitor. Dig liver Dis Off J Ital Soc Gastroenterol Ital Assoc Study Liver. 2001 Oct;33(7):600–6.
581	Khoshoo V, Edell D, Mohnot S, Haydel RJ, Saturno E, Kobernick A. Associated factors in children with chronic cough. Chest. 2009 Sep;136(3):811–5.
582	Boghossian TA, Rashid FJ, Thompson W, Welch V, Moayyedi P, Rojas-Fernandez C, et al. Deprescribing versus continuation of chronic proton pump inhibitor use in adults. Cochrane database Syst Rev. 2017 Mar;3(3):CD011969.
583	Katz PO. Treatment of gastroesophageal reflux disease: use of algorithms to aid in management. Am J Gastroenterol. 1999 Nov;94(11 Suppl):S3-10.
584	Mospan CM. What are the precautions with proton pump inhibitor use for reflux disease? JAAPA. 2015 Dec;28(12):23–6.
585	Garnett WR. GI effects of OTC analgesics: implications for product selection. J Am Pharm Assoc (Washington, DC 1996). 1996 Sep;NS36(9):565–72.
586	Aronson BS, Yeakel S, Ferrer M, Caffrey E, Quaggin C. Care of the laparoscopic Nissen fundoplication patient. Gastroenterol Nurs Off J Soc Gastroenterol Nurses Assoc. 2001;24(5):231–8.
587	Taeron C. [Omeprazole. Antiulcer and gastric anti-secretory agent: one of the most prescribed drugs in France]. Rev Infirm. 2002 Oct;(84):49–50.
588	Murakami M, Asagoe K, Dekigai H, Kusaka S, Saita H, Kita T. Products of neutrophil metabolism increase ammonia-induced gastric mucosal damage. Dig Dis Sci. 1995 Feb;40(2):268–73.
589	Thornton PC, Papouchado M, Reed PI. Carbenoxolone interactions in man--preliminary report. Scand J Gastroenterol Suppl. 1980;65:35–9.
590	Oppenheimer EE, Schmit B, Sarosi GAJ, Thomas RM. Proton Pump Inhibitor Use After Hiatal Hernia Repair: Inhibitor of Recurrent Symptoms and Potential Revisional Surgery. J Surg Res. 2020 Dec;256:570–6.
591	Casado-Arroyo R, Muñoz-Villalenguas M, Lanas Arbeloa A. [Antiplatelet agents and proton pump inhibitors. How can the risk-benefit balance be optimized in patients at risk for cardiovascular disease and gastrointestinal bleeding?]. Gastroenterol Hepatol. 2011;34(7):478–91.
592	Floor-Schreudering A, Heringa M, Buurma H, Bouvy ML, De Smet PAGM. Missed drug therapy alerts as a consequence of incomplete electronic patient records in Dutch community pharmacies. Ann Pharmacother. 2013 Oct;47(10):1272–9.
593	Getsuwan S, Tanpowpong P, Butsriphum N, Lertudomphonwanit C, Thirapattaraphan C, Thanachatchairattana P, et al. Prediction of refractory gastroesophageal reflux disease in young children. Pediatr Int. 2023;65(1):e15645.
594	Mach T. [Protective effect of alkalies on ethyl alcohol-damaged gastric mucosa]. Folia Med Cracov. 1989;30(3–4):93–101.
595	Johnston J, Mahadevan M, Douglas RG. Incidence and factors associated with revision adenoidectomy: A retrospective study. Int J Pediatr Otorhinolaryngol. 2017 Dec;103:125–8.
596	Fabricius A. [Drug information (antacids)]. Sygeplejersken. 1984 Aug;84(34):14.
597	Triadafilopoulos G, Clarke JO, Hawn M. Precision GERD management for the 21st century. Dis esophagus Off J Int Soc Dis Esophagus. 2017 Sep;30(9):1–6.
598	Morado M, De Paz R. [ Patient information. Megaloblastic anemia and atrophic gastritis]. Rev Esp enfermedades Dig. 2011 Jun;103(6):332.
599	Achem SR, DeVault KR. Gastroesophageal reflux disease and the elderly. Gastroenterol Clin North Am. 2014 Mar;43(1):147–60.
600	Robinson M, Horn J. Clinical pharmacology of proton pump inhibitors: what the practising physician needs to know. Drugs. 2003;63(24):2739–54.
601	Dellinger RP. Pathophysiology, monitoring, and management of the ventilator-dependent patient: considerations for drug therapy, emphasis on stress ulcer prophylaxis. DICP. 1990 Nov;24(11 Suppl):S8-11.
602	Chan TY. Drug interactions as a cause of overanticoagulation and bleedings in Chinese patients receiving warfarin. Int J Clin Pharmacol Ther. 1998 Jul;36(7):403–5.
603	Paar D, Terjung B, Sauerbruch T. Life-threatening interaction between clarithromycin and disopyramide. Vol. 349, Lancet (London, England). England; 1997. p. 326–7.
604	Lanas A. Improving on our goal to reduce NSAID-induced GI complications: a challenging task? Vol. 103, The American journal of gastroenterology. United States; 2008. p. 1104–5.
605	Pound SE, Heading RC. Diagnosis and treatment of dyspepsia in the elderly. Drugs Aging. 1995 Nov;7(5):347–54.
606	Pluta RM, Perazza GD, Golub RM. JAMA patient page. Gastroesophageal reflux disease. Vol. 305, JAMA. United States; 2011. p. 2024.
607	Holt L, Holt S, Saleeby G, Todd M. Gastroduodenal injury from nonsteroidal anti-inflammatory drugs: risk management issues. Gastroenterol Nurs Off J Soc Gastroenterol Nurses Assoc. 1991 Dec;14(3):124–6.
608	Claussen DW. Aciphex (rabeprazole). Gastroenterol Nurs Off J Soc Gastroenterol Nurses Assoc. 2000;23(2):88–9.
609	Marsh CC, Schuna AA, Sundstrom WR. A review of selected investigational nonsteroidal antiinflammatory drugs of the 1980s. Pharmacotherapy. 1986;6(1):10–25.
610	Ramirez FC. Diagnosis and treatment of gastroesophageal reflux disease in the elderly. Cleve Clin J Med. 2000 Oct;67(10):755–66.
611	Aronson BS. Applying clinical practice guidelines to a patient with complicated gastroesophageal reflux disease. Gastroenterol Nurs. 2000;23(4):143–7.
612	Staiger C, Simon B, Walter E, Kather H. Influence of ranitidine on antipyrine pharmacokinetics in healthy volunteers. Vol. 25, Digestive diseases and sciences. United States; 1980. p. 894.
613	Vaca KJ, Daake CJ, Marquez SA, Lambrechts DS. The role of laparoscopic Nissen fundoplication in gastroesophageal reflux disease. Medsurg Nurs. 1998 Dec;7(6):363,364-370.
614	Soykan I, Yakut M, Keskin O, Bektaş M. Clinical profiles, endoscopic and laboratory features and associated factors in patients with autoimmune gastritis. Digestion. 2012;86(1):20–6.
615	Capitanini A, Lupi A, Osteri F, Petrone I, Del Corso C, Straniti M, et al. Gastric pH, sevelamer hydrochloride and omeprazole. Clin Nephrol. 2005 Oct;64(4):320–2.
616	Czerwionka-Szaflarska M, Brazowski J. [Proton pump inhibitors in developmental period medicine]. Pol Merkur Lekarski. 2007 Feb;22(128):154–8.
617	Anstey MH, Litton E, Palmer RN, Neppalli S, Tan BJ, Hawkins DJ, et al. Clinical and economic benefits of de-escalating stress ulcer prophylaxis therapy in the intensive care unit: A quality improvement study. Anaesth Intensive Care. 2019 Nov;47(6):503–9.
618	Webster LK, Mihaly GW, Jones DB, Smallwood RA, Phillips JA, Vajda FJ. Effect of cimetidine and ranitidine on carbamazepine and sodium valproate pharmacokinetics. Eur J Clin Pharmacol. 1984;27(3):341–3.
619	Oor JE, Roks DJ, Broeders JA, Hazebroek EJ, Gooszen HG. Seventeen-year Outcome of a Randomized Clinical Trial Comparing Laparoscopic and Conventional Nissen Fundoplication: A Plea for Patient Counseling and Clarification. Ann Surg. 2017 Jul;266(1):23–8.
620	Zimmerman TW. Problems associated with medical treatment of peptic ulcer disease. Am J Med. 1984 Nov;77(5B):51–6.
621	Beier W, Kaukel E. [Interactions of theophylline and H2 receptor antagonists. Interaction modes--clinical relevance]. Fortschr Med. 1992 Mar;110(9):158–60.
622	Penston J, Wormsley KG. Adverse reactions and interactions with H2-receptor antagonists. Med Toxicol. 1986;1(3):192–216.
623	Rameau A, Andreadis K, Bayoumi A, Kaufman M, Belafsky P. Side Effects of Proton Pump Inhibitors: What are Patients’ Concerns? J Voice. 2021 Sep;35(5):809.e15-809.e20.
624	Goldstein JL. Challenges in managing NSAID-associated gastrointestinal tract injury. Digestion. 2004;69 Suppl 1:25–33.
625	Kolawole JA, Mustapha A, Abdul-Aguye I, Ochekpe N, Taylor RB. Effects of cimetidine on the pharmacokinetics of proguanil in healthy subjects and in peptic ulcer patients. J Pharm Biomed Anal. 1999 Sep;20(5):737–43.
626	Shchekotov V V, Kratsova TY, Barlamov PN. [THE EFFICIENCY OF SCHOOL OF COMBINED PATHOLOGY IN THE REHABILITATION OF PATIENTS WITH PEPTIC DUODENAL ULCER ASSOCIATED WITH ARTERIAL HYPERTENSON AFTER ACUTE GASTROINTESTINAL BLEEDING]. Eksp i Klin Gastroenterol = Exp Clin Gastroenterol. 2016;(6):105–8.
627	Takimoto R, Mogi Y, Kura T, Niitsu Y. [Hemolytic anemia and thrombocytopenia induced by cimetidine: recurrence with ranitidine administration]. Rinsho Ketsueki. 1997 Feb;38(2):124–8.
628	Jenike MA. Cimetidine: optimal use in older patients. Geriatrics. 1983 Jul;38(7):36,40-41.
629	Kamal F, Khan MA, Molnar MZ, Howden CW. The Association Between Proton Pump Inhibitor Use With Acute Kidney Injury and Chronic Kidney Disease. J Clin Gastroenterol. 2018 Jul;52(6):468–76.
630	Pillai A, Menon R, Oustecky D, Ahmad A. Educational Colonoscopy Video Enhances Bowel Preparation Quality and Comprehension in an Inner City Population. J Clin Gastroenterol. 2018 Jul;52(6):515–8.
631	Katz PO, Castell DO. Current medical treatment and indications for surgical referral for gastroesophageal reflux disease (GERD). Semin Thorac Cardiovasc Surg. 1997 Apr;9(2):169–72.
632	Sobrino-Cossío S, López-Alvarenga JC, Remes-Troche JM, Galvis-García ES, Soto-Pérez JC, Teramoto-Matsubara O, et al. Proton pump inhibitors in gastroesophageal reflux disease: “a custom-tailored therapeutic regimen”. Rev Esp enfermedades Dig. 2012 Jul;104(7):367–78.
633	Clissold SP, Campoli-Richards DM. Omeprazole. A preliminary review of its pharmacodynamic and pharmacokinetic properties, and therapeutic potential in peptic ulcer disease and Zollinger-Ellison syndrome. Drugs. 1986 Jul;32(1):15–47.
634	Li Y-M, Du J, Zhang H, Yu C-H. Epidemiological investigation in outpatients with symptomatic gastroesophageal reflux from the Department of Medicine in Zhejiang Province, east China. J Gastroenterol Hepatol. 2008 Feb;23(2):283–9.
635	Klein AL, Sami MH. Usefulness and safety of cimetidine in patients receiving mexiletine for ventricular arrhythmia. Am Heart J. 1985 Jun;109(6):1281–6.
636	Dal Negro R, Pomari C, Turco P. Famotidine and theophylline pharmacokinetics. An unexpected cimetidine-like interaction in patients with chronic obstructive pulmonary disease. Clin Pharmacokinet. 1993 Mar;24(3):255–8.
637	Treiber G, Walker S, Klotz U. Omeprazole-induced increase in the absorption of bismuth from tripotassium dicitrato bismuthate. Clin Pharmacol Ther. 1994 May;55(5):486–91.
638	Gaw AJ, Williams L V, Spraggs CF, Jordan CC. Role of pepsin in the development of indomethacin-induced antral ulceration in the rat. Aliment Pharmacol Ther. 1995 Apr;9(2):167–72.
639	Montoro MA, Alcedo J. [Patient information. Gastroesophageal reflux disease]. Vol. 96, Revista espanola de enfermedades digestivas. Spain; 2004. p. 353.
640	Hinojosa J, Prósper M, Primo J, Molés JR. [The effect of a single nighttime dose of zinc acexamate (ZAC) on basal and pentagastrin-stimulated gastric secretion]. Vol. 83, Revista espanola de enfermedades digestivas. Spain; 1993. p. 55–6.
641	Asefa Z, G/eyesus A. Perforated peptic ulcer disease in Zewditu Hospital. Ethiop Med J. 2012 Apr;50(2):145–51.
642	Baumann G, Loher U, Felix SB, Heidecke CD, Riess G, Ludwig L, et al. Deleterious effects of cimetidine in the presence of histamine on coronary circulation. Possible clinical implications in anaphylactic states in individuals with coronary heart disease. Res Exp Med Zeitschrift fur die gesamte Exp Medizin Einschl Exp Chir. 1982;180(3):209–13.
643	Schlup M, Barbezat GO, Maclaurin BP. Prospective evaluation of patients with upper gastrointestinal haemorrhage. N Z Med J. 1984 Aug;97(761):511–5.
644	Kohút A, Nicák A. [Effect of prostaglandin E1 on the ulcerogenic action of phenylbutazone in rats of different age]. Cesk Gastroenterol Vyz. 1977 Oct;31(7):465–9.
645	Bandini G, Alunno A, Oliveira Pinheiro F, Campochiaro C, Galetti I, Matucci Cerinic P, et al. A multi-national survey to identify clinicians’ perspectives concerning Proton Pump inhibitors in patients with systemic sclerosis. Semin Arthritis Rheum. 2024 Feb;67:152419.
646	Ripple MG, Pestaner JP, Levine BS, Smialek JE. Lethal combination of tramadol and multiple drugs affecting serotonin. Am J Forensic Med Pathol. 2000 Dec;21(4):370–4.
647	Brett S. Science review: The use of proton pump inhibitors for gastric acid suppression in critical illness. Crit Care. 2005 Feb;9(1):45–50.
648	Wallace JL, Syer S, Denou E, de Palma G, Vong L, McKnight W, et al. Proton pump inhibitors exacerbate NSAID-induced small intestinal injury by inducing dysbiosis. Gastroenterology. 2011 Oct;141(4):1314–22, 1322.e1-5.
649	Li W, Zeng S, Yu L-S, Zhou Q. Pharmacokinetic drug interaction profile of omeprazole with adverse consequences and clinical risk management. Ther Clin Risk Manag. 2013;9:259–71.
650	Baek J-S, Lim J-H, Kang J-S, Shin S-C, Jung S-H, Cho C-W. Enhanced transdermal drug delivery of zaltoprofen using a novel formulation. Int J Pharm. 2013 Sep;453(2):358–62.
651	Madsen SM, Holm S, Riis P. [How detailed information and how long consideration time do the potential trial subjects want?]. Ugeskr Laeger. 1999 May;161(18):2661–6.
652	Deeks ED. Fixed-dose ibuprofen/famotidine: a review of its use to reduce the risk of gastric and duodenal ulcers in patients requiring NSAID therapy. Clin Drug Investig. 2013 Sep;33(9):689–97.
653	Ribeiro H, Rodrigues I, Napoleão L, Lira L, Marques D, Veríssimo M, et al. Non-steroidal anti-inflammatory drugs (NSAIDs), pain and aging: Adjusting prescription to patient features. Biomed Pharmacother. 2022 Jun;150:112958.
654	Mann SG. The place of famotidine in anti-ulcer therapy. Aliment Pharmacol Ther. 1987;1 Suppl 1:504S-509S.
655	Forgerini M, Mieli S, Mastroianni P de C. Safety assessment of omeprazole use: a review. Sao Paulo Med J. 2018;136(6):557–70.
656	Monteiro CES, Sousa JAO, Lima LM, Barreiro EJ, da Silva-Leite KES, de Carvalho CMM, et al. LASSBio-596 protects gastric mucosa against the development of ethanol-induced gastric lesions in mice. Eur J Pharmacol. 2019 Nov;863:172662.
657	Isenberg JI. Should safety concerns with available ulcer treatment influence drug selection? J Clin Gastroenterol. 1990;12 Suppl 2:S48-53.
658	Wormsley KG. Safety profile of ranitidine. A review. Drugs. 1993 Dec;46(6):976–85.
659	Kuźniar-Placek J, Szponar J, Panasiuk L. [Toxicity of analgesics in the family doctor practice]. Przegl Lek. 2012;69(8):561–4.
660	Rizk FH, Ibrahim MAA, Abd-Elsalam MM, Soliman NA, Abd-Elsalam SM. Gastroprotective effects of montelukast and Nigella sativa oil against corticosteroid-induced gastric damage: they are much more than antiasthmatic drugs. Can J Physiol Pharmacol. 2017 Jun;95(6):714–20.
661	Hsu P-I. New look at antiplatelet agent-related peptic ulcer: an update of prevention and treatment. J Gastroenterol Hepatol. 2012 Apr;27(4):654–61.
662	Messinger-Rapport BJ, Morley JE, Thomas DR, Gammack JK. Clinical update on nursing home medicine: 2011. J Am Med Dir Assoc. 2011 Nov;12(9):615-626.e6.
663	Waghray A, Waghray N, Perzynski AT, Votruba M, Wolfe MM. Optimal Omeprazole Dosing and Symptom Control: A Randomized Controlled Trial (OSCAR Trial). Dig Dis Sci. 2019 Jan;64(1):158–66.
664	Piper JM, Ray WA, Daugherty JR, Griffin MR. Corticosteroid use and peptic ulcer disease: role of nonsteroidal anti-inflammatory drugs. Ann Intern Med. 1991 May;114(9):735–40.
665	Desager JP, Hulhoven R, Harvengt C, Bianchetti G. Effect of cimetidine on the pharmacodynamics, pharmacokinetics and biotransformation of a single oral dose of alpidem. Int J Clin Pharmacol Ther Toxicol. 1990 Dec;28(12):498–503.
666	Avner DL. Clinical experience with pantoprazole in gastroesophageal reflux disease. Clin Ther. 2000 Oct;22(10):1150–69.
667	Stöllberger C, Finsterer J. Nonsteroidal anti-inflammatory drugs in patients with cardio- or cerebrovascular disorders. Z Kardiol. 2003 Sep;92(9):721–9.
668	Pogge EK, Haber SL. Elevated international normalized ratio associated with use of dronedarone and warfarin. Ann Pharmacother. 2011 Sep;45(9):e46.
669	Thjodleifsson B. Treatment of acid-related diseases in the elderly with emphasis on the use of proton pump inhibitors. Drugs Aging. 2002;19(12):911–27.
670	Soares J. Low-dose aspirin reduces gastro-protective properties of COX-2 selective inhibitors. Clin Drug Investig. 2009;29 Suppl 2:26–8.
671	Hatch JB, Schulz L, Fish JT. Stress ulcer prophylaxis: reducing non-indicated prescribing after hospital discharge. Ann Pharmacother. 2010 Oct;44(10):1565–71.
672	Ward RM, Kearns GL. Proton pump inhibitors in pediatrics : mechanism of action, pharmacokinetics, pharmacogenetics, and pharmacodynamics. Paediatr Drugs. 2013 Apr;15(2):119–31.
673	Summaries for patients. Does symptom response diagnose gastroesophageal reflux disease? Ann Intern Med. 2004 Apr;140(7):I51.
674	Sugano H, Tokunaga K, Tanaka A, Takahashi S ichi. [Helicobacter pylori eradication therapy for gastric ulcer in elderly]. Nihon Rinsho. 2010 Nov;68(11):2052–6.
675	Medhi B, Prakash A, Joshi R, Byrav DSP. Effect of esomeprazole on pharmacokinetics of phenytoin in rabbits. Indian J Physiol Pharmacol. 2012;56(4):382–7.
676	Klotz U, Kroemer HK. [The interaction potential of H2 receptor antagonists. A short current review]. Fortschr Med. 1991 Sep;109(28):574–6.
677	Sandor B, Papp J, Mozsik G, Szolcsanyi J, Keszthelyi Z, Juricskay I, et al. Orally given gastroprotective capsaicin does not modify aspirin-induced platelet aggregation in healthy male volunteers (human phase I examination). Acta Physiol Hung. 2014 Dec;101(4):429–37.
678	Nagoshi A, Harasawa S. [GERD: guidance in changing life-style]. Nihon Rinsho. 2004 Aug;62(8):1529–32.
679	New treatment for peptic ulcer disease. Postgrad Med. 1999 Mar;105(3):239–40.
680	Chan FKL. Anti-platelet therapy and managing ulcer risk. Vol. 27, Journal of gastroenterology and hepatology. Australia; 2012. p. 195–9.
681	Kim M, Dam A, Green J. Common GI Drug Interactions in the Elderly. Curr Treat Options Gastroenterol. 2014 Sep;12(3):292–309.
682	Kirch W, Hoensch H, Janisch HD. Interactions and non-interactions with ranitidine. Clin Pharmacokinet. 1984;9(6):493–510.
683	Po Chu Patricia Y, Ka Fai Kevin W, Fong Yee L, Kiu Jing F, Kylie S, Siu Kee L. Duodenal stump leakage. Lessons to learn from a large-scale 15-year cohort study. Am J Surg. 2020 Oct;220(4):976–81.
684	Ray A, Henke PG, Sullivan RM. Effects of intra-amygdalar thyrotropin releasing hormone (TRH) and its antagonism by atropine and benzodiazepines during stress ulcer formation in rats. Pharmacol Biochem Behav. 1990 Jul;36(3):597–601.
685	Khan N, Bukhari S, Lakha A, Qaz B, Davis N, Shapiro AB, et al. Gastroesophageal reflux disease: the case for improving patient education in primary care. J Fam Pract. 2013 Dec;62(12):719–25.
686	Abrams DN, Koslowsky I, Matte G. Pharmaceutical interference with the [14C] carbon urea breath test for the detection of Helicobacter pylori infection. J Pharm Pharm Sci a Publ Can Soc Pharm Sci Soc Can des Sci Pharm. 2000;3(2):228–33.
687	Drugs for GERD and peptic ulcer disease. Med Lett Drugs Ther. 2022 Apr;64(1647):49–56.
688	Vreeburg EM, De Vlaam-Schluter GM, Trienekens PH, Snel P, Tytgat GN. Lack of effect of omeprazole in oral acenocoumarol anticoagulant therapy. Scand J Gastroenterol. 1997 Oct;32(10):991–4.
689	Miura M, Satoh S, Inoue K, Kagaya H, Saito M, Suzuki T, et al. Influence of lansoprazole and rabeprazole on mycophenolic acid pharmacokinetics one year after renal transplantation. Ther Drug Monit. 2008 Feb;30(1):46–51.
690	Henke PG, Sullivan RM, Ray A. Interactions of thyrotropin-releasing hormone (TRH) with neurotensin and dopamine in the central nucleus of the amygdala during stress ulcer formation in rats. Neurosci Lett. 1988 Aug;91(1):95–100.
691	Uchino T. [Designing of a psychological education program to respond to varied needs, such as patients in acute stage or being treated by day care]. Seishin Shinkeigaku Zasshi. 2012;114(1):20–5.
692	Hopkins AM, McDonnell C, Breslin NP, O’Morain CA, Baird AW. Omeprazole increases permeability across isolated rat gastric mucosa pre-treated with an acid secretagogue. J Pharm Pharmacol. 2002 Mar;54(3):341–7.
693	Hildreth CJ, Lynm C, Glass RM. JAMA patient page. Helicobacter pylori. Vol. 300, JAMA. United States; 2008. p. 1374.
694	Tanaka H, Shuto K, Marumo H. Effect of N-acetyl-L-glutamine aluminum complex (KW-110), an antiulcer agent, on the non-steroidal anti-inflammatory drug-induced exacerbation of gastric ulcer in rats. Jpn J Pharmacol. 1982 Apr;32(2):307–13.
695	Gifford RH. Corticosteroid therapy for rheumatoid arthritis. Med Clin North Am. 1973 Sep;57(5):1179–90.
696	Makol A, Petri M. Pancreatitis in systemic lupus erythematosus: frequency and associated factors - a review of the Hopkins Lupus Cohort. J Rheumatol. 2010 Feb;37(2):341–5.
697	Cizginer S, Ordulu Z, Kadayifci A. Approach to Helicobacter pylori infection in geriatric population. World J Gastrointest Pharmacol Ther. 2014 Aug;5(3):139–47.
698	Nahata M. Drug interactions with azithromycin and the macrolides: an overview. J Antimicrob Chemother. 1996 Jun;37 Suppl C:133–42.
699	Liwanpo L, Hershman JM. Conditions and drugs interfering with thyroxine absorption. Best Pract Res Clin Endocrinol Metab. 2009 Dec;23(6):781–92.
700	Ma SD, Patel V, Yadlapati R. Factors that Impact Day-to-Day Esophageal Acid Reflux Variability and Its Diagnostic Significance for Gastroesophageal Reflux Disease. Dig Dis Sci. 2022 Jul;67(7):2730–8.
701	Gluhovschi GH, Schiller A, Barbu N. The effect of the association of calcium channel inhibitors with antagonists of H2 histamine receptors on the gastric secretion in duodenal ulcer patients. Med Interne. 1988;26(3):207–11.
702	Olsen M, Christensen S, Riis A, Thomsen RW. Preadmission use of systemic glucocorticoids and 30-day mortality following bleeding peptic ulcer: a population-based cohort study. Am J Ther. 2010;17(1):23–9.
703	Hunt RH. Prostaglandins for peptic ulcer disease. Vol. 1, Lancet (London, England). England; 1987. p. 1262.
704	Feldman S. H2-receptor antagonists: development and application. N Engl Reg Allergy Proc. 1986;7(4):362–6.
705	O’brien WM. Adverse reactions to nonsteroidal anti-inflammatory drugs. Diclofenac compared with other nonsteroidal anti-inflammatory drugs. Am J Med. 1986 Apr;80(4B):70–80.
706	Andrès E, Noel E, Kaltenbach G, Perrin A-E, Vinzio S, Goichot B, et al. [Vitamin B12 deficiency with normal Schilling test or non-dissociation of vitamin B12 and its carrier proteins in elderly patients. A study of 60 patients]. La Rev Med interne. 2003 Apr;24(4):218–23.
707	Yu T, Tao DY, Lu HX, Zhu JL, Xie CY, Bartlett D, et al. Prevalence and Associated Factors of Tooth Wear in Shanghai. Chinese J Dent Res. 2021 Jun;24(2):95–103.
708	Würtz M, Grove EL. Proton Pump Inhibitors in Cardiovascular Disease: Drug Interactions with Antiplatelet Drugs. Adv Exp Med Biol. 2017;906:325–50.
709	Arnold R. Safety of proton pump inhibitors--an overview. Aliment Pharmacol Ther. 1994;8 Suppl 1:65–70.
710	Lassnig R-M. [Acute psychosis induced by a Helicobacter pylori (H. pylori)-eradication treatment with amoxicillin, clarithromycin and pantoprazole]. Neuropsychiatr Klin Diagnostik, Ther und Rehabil Organ der Gesellschaft Osterr Nervenarzte und Psychiater. 2010;24(2):144–50.
711	Keitel W. [Practical aspects in use of nonsteroidal antirheumatic drugs]. Z Arztl Fortbild (Jena). 1993 Apr;87(5):395–400.
712	Schümann K. Interactions between drugs and vitamins at advanced age. Int J Vitam Nutr Res Int Zeitschrift fur Vitamin- und Ernahrungsforschung J Int Vitaminol Nutr. 1999 May;69(3):173–8.
713	Jaillon P. Antiarrhythmic drug interactions: are they important? Eur Heart J. 1987 Mar;8 Suppl A:127–32.
714	Matsuda R, Yamamichi N, Shimamoto T, Sumida H, Takahashi Y, Minatsuki C, et al. Gastroesophageal Reflux Disease-Related Disorders of Systemic Sclerosis Based on the Analysis of 66 Patients. Digestion. 2018;98(4):201–8.
715	Alkema GE, Wilber KH, Simmons WJ, Enguidanos SM, Frey D. Prevalence of potential medication problems among dually eligible older adults in Medicaid waiver services. Ann Pharmacother. 2007 Dec;41(12):1971–8.
716	Gibbons TE, Gold BD. The use of proton pump inhibitors in children: a comprehensive review. Paediatr Drugs. 2003;5(1):25–40.
717	De Giorgio A, Loscalzo RM, Ponte M, Padovan AM, Graceffa G, Gulotta F. An innovative mindfulness and educational care approach in an adult patient affected by gastroesophageal reflux: the IARA model. J Complement Integr Med. 2017 May;14(4).
718	Pawlik WW, Gustaw P, Sendur R, Czarnobilski K, Konturek SJ. Contribution of prostanoids to gastric circulatory and metabolic actions of solcoseryl. Pol J Pharmacol Pharm. 1990;42(5):447–55.
719	Scott LJ. Lansoprazole: in the management of gastroesophageal reflux disease in children. Paediatr Drugs. 2003;5(1):57–61; discussion 62.
720	Summaries for patients. Effects of antibiotic treatment for Helicobacter pylori on normal bowel bacteria. Ann Intern Med. 2003 Sep;139(6):I42.
721	McLoughlin VZY, Suaini NHA, Siah K, Loo EXL, Pang WW, Chong YS, et al. Prevalence, risk factors and parental perceptions of gastroesophageal reflux disease in Asian infants in Singapore. Ann Acad Med Singapore. 2022 May;51(5):263–71.
722	Sabesin SM. Goals of therapy: aggressive or moderate acid suppression? Clin Ther. 1986;8 Suppl A:41–8.
723	Bacracheva N, Tyutyulkova N, Drenska A, Gorantcheva J, Schinzel S, Scholl T, et al. Effect of cimetidine on the pharmacokinetics of the metabolites of metamizol. Int J Clin Pharmacol Ther. 1997 Jul;35(7):275–81.
724	Reshetnikov O V, Kurilovich SA, Denisova D V. [Symptoms of gastroesophageal reflux disease and associated factors in adolescents: population survey]. Eksp i Klin Gastroenterol = Exp Clin Gastroenterol. 2013;(12):8–14.
725	Wilson JF. In the clinic. Gastroesophageal reflux disease. Ann Intern Med. 2008 Aug;149(3):ITC2-1–15; quiz ITC2-16.
726	Lafontaine D, Mailhot C, Vermeulen M, Bissonnette B, Lambert C. Influence of chewable sucralfate or a standard meal on the bioavailability of naproxen. Clin Pharm. 1990 Oct;9(10):773–7.
727	Henry D, McGettigan P. Selective COX-2 inhibitors: a promise unfulfilled? Vol. 132, Gastroenterology. United States; 2007. p. 790–4.
728	Vondracek TG. Ranitidine bismuth citrate in the treatment of Helicobacter pylori infection and duodenal ulcer. Ann Pharmacother. 1998 Jun;32(6):672–9.
729	Zhang Y, Shi S, Chen X, Zhang W, Huang K, Peng M. Investigation on the interaction between ilaprazole and bovine serum albumin without or with different C-ring flavonoids from the viewpoint of food-drug interference. J Agric Food Chem. 2011 Aug;59(15):8499–506.
730	Clay AS, Chudgar SM, Turner KM, Vaughn J, Knudsen NW, Farnan JM, et al. How Prepared Are Medical and Nursing Students to Identify Common Hazards in the Intensive Care Unit? Ann Am Thorac Soc. 2017 Apr;14(4):543–9.
731	Gadisa DA, Assefa M, Wang S-H, Yimer G. Toxicity profile of Doxorubicin-Cyclophosphamide and Doxorubicin-Cyclophosphamide followed by Paclitaxel regimen and its associated factors among women with breast cancer in Ethiopia: A prospective cohort study. J Oncol Pharm Pract Off Publ Int Soc Oncol Pharm Pract. 2020 Dec;26(8):1912–20.
732	Aalykke C, Lauritsen K. Epidemiology of NSAID-related gastroduodenal mucosal injury. Best Pract Res Clin Gastroenterol. 2001 Oct;15(5):705–22.
733	Massoomi F, Savage J, Destache CJ. Omeprazole: a comprehensive review. Pharmacotherapy. 1993;13(1):46–59.
734	Camilo ME, Paiva SA, O’Brien ME, Booth SL, Davidson KW, Sokoll LJ, et al. The interaction between vitamin K nutriture and warfarin administration in patients with bacterial overgrowth due to atrophic gastritis. J Nutr Health Aging. 1998;2(2):73–8.
735	Carmel R. Cobalamin, the stomach, and aging. Am J Clin Nutr. 1997 Oct;66(4):750–9.
736	Devault KR. Pantoprazole: a proton pump inhibitor with oral and intravenous formulations. Expert Rev Gastroenterol Hepatol. 2007 Dec;1(2):197–205.
737	Castellote E, Bonet J, Lauzurica R, Pastor C, Cofan F, Caralps A. Does interaction between omeprazole and cyclosporin exist? Vol. 65, Nephron. Switzerland; 1993. p. 478.
738	Zeidler H. [When the cardiac patient with arthritis needs aspirin and NSAID: how to protect the stomach?]. Vol. 145, MMW Fortschritte der Medizin. Germany; 2003. p. 8.
739	Gonzalez ER. Pathophysiologic changes in the critically ill patient: risk factors for ulceration and altered drug metabolism. DICP. 1990 Nov;24(11 Suppl):S5-7.
740	Mort JR, Aparasu RR, Baer RK. Interaction between selective serotonin reuptake inhibitors and nonsteroidal antiinflammatory drugs: review of the literature. Pharmacotherapy. 2006 Sep;26(9):1307–13.
741	Dujovne CA, Azarnoff DL. Clinical complications of corticosteroid therapy. A selected review. Med Clin North Am. 1973 Sep;57(5):1331–42.
742	Bobadilla J, Vargas-Vorácková F, Gómez A, Jesús Villalobos J. [Incidence of peptic ulcer at the Instituto Nacional de la Nutrición “Salvador Zubirán”: study of localization, associated factors and temporal trends]. Rev Gastroenterol Mex. 1996;61(1):31–5.
743	Carter BL, Garnett WR, Pellock JM, Stratton MA, Howell JR. Effect of antacids on phenytoin bioavailability. Ther Drug Monit. 1981;3(4):333–40.
744	Shemerovskiĭ KA. [The effect of obzidan on the duodenogastric dyskinesia induced by the ulcerogenic action of pentagastrin]. Biull Eksp Biol Med. 1993 Dec;116(12):579–82.
745	Wolfe F, Anderson J, Burke TA, Arguelles LM, Pettitt D. Gastroprotective therapy and risk of gastrointestinal ulcers: risk reduction by COX-2 therapy. J Rheumatol. 2002 Mar;29(3):467–73.
746	Papich MG. Principles of analgesic drug therapy. Semin Vet Med Surg (Small Anim). 1997 May;12(2):80–93.
747	Garty M, Perry G, Shmueli H, Ilfeld D, Boner G, Pitlik S, et al. Effect of cimetidine on digoxin disposition in peptic ulcer patients. Eur J Clin Pharmacol. 1986;30(4):489–91.
748	Frankenfield DL, Burgess PA, Hamm J, Parks PL, Sabharwal K, Wark CG, et al. Evaluation of two intervention strategies to stimulate quality improvement projects in the hospital: the H. pylori example. Qual Manag Health Care. 1998;7(1):47–57.
749	Sertl K, Rameis H, Meryn S. Pirenzepin does not alter the pharmacokinetics of theophylline. Int J Clin Pharmacol Ther Toxicol. 1987 Jan;25(1):15–7.
750	Hozawa S, Maeda S, Kikuchi A, Koinuma M. Exploratory research on asthma exacerbation risk factors using the Japanese claims database and machine learning: a retrospective cohort study. J asthma Off J Assoc Care Asthma. 2022 Jul;59(7):1328–37.
751	Scarpignato C, Gatta L, Zullo A, Blandizzi C. Effective and safe proton pump inhibitor therapy in acid-related diseases - A position paper addressing benefits and potential harms of acid suppression. Vol. 14, BMC medicine. England; 2016. p. 179.
752	Sucralfate for peptic ulcer--a reappraisal. Med Lett Drugs Ther. 1984 Apr;26(660):43–4.
753	Yang S-W, Chao W-C, Lee Y-S, Chang L-C, Hsieh T-Y, Chen T-A, et al. Treatment outcome of vocal cord leukoplakia by transoral laser microsurgery. Lasers Med Sci. 2017 Jan;32(1):19–27.
754	Kolawole JA, Mustapha A, Abudu-Aguye I, Ochekpe N. Mefloquine pharmacokinetics in healthy subjects and in peptic ulcer patients after cimetidine administration. Eur J Drug Metab Pharmacokinet. 2000;25(3–4):165–70.
755	Martín de Argila de Prados C, Boixeda de Miquel D. [Peptic ulcer]. Rev Esp enfermedades Dig. 2004 Jan;96(1):81–2.
756	Popadynets’ IR. [Comparison of the effectiveness of omeprazole and pantoprazole treatment of gastroesophageal reflux disease in patients with asthma]. Likars’ka Sprav. 2013 Sep;(6):47–53.
757	de Carvalho GA, Paz-Filho G, Mesa Junior C, Graf H. MANAGEMENT OF ENDOCRINE DISEASE: Pitfalls on the replacement therapy for primary and central hypothyroidism in adults. Eur J Endocrinol. 2018 Jun;178(6):R231–44.
758	Rollot F, Pajot O, Chauvelot-Moachon L, Nazal EM, Kélaïdi C, Blanche P. Acute colchicine intoxication during clarithromycin administration. Ann Pharmacother. 2004 Dec;38(12):2074–7.
759	Costable JMJ, McKinley MJ. Prozac or prilosec for gastric ulcer? Vol. 335, The New England journal of medicine. United States; 1996. p. 600.
760	Thibodeau LR. The test-and-treat strategy for Helicobacter pylori in uninvestigated dyspepsia. JAAPA. 2003 Aug;16(8):20-22,25-28.
761	Jacob L, Koyanagi A, Smith L, Shin J Il, Haro JM, Garthe T, et al. Prevalence of and factors associated with long-term sick leave in working-age adults with chronic low back pain in Germany. Int Arch Occup Environ Health. 2022 Sep;95(7):1549–56.
762	Edelman DA, Patel KR, Tyburski JG, Zimmerman LGH. Intravenous pantoprazole utilization in a level 1 trauma center. Surg Endosc. 2008 Apr;22(4):967–73.
763	Drugs for peptic ulcer disease and GERD. Treat Guidel Med Lett. 2011 Sep;9(109):55–60; quiz 2 p following 60.
764	Simon B, Müller P, Dammann HG. [Newly developed H2-receptor antagonists in the treatment of peptic ulcer disease]. Wien Med Wochenschr. 1982 May;132(10):223–8.
765	Drugs for GERD and peptic ulcer disease. Med Lett Drugs Ther. 2018 Jan;60(1538):9–16.
766	Stadil F, Malmstrom J, Miyata M, Rehfeld JF. Effect of histamine on immunoreactive gastrin in gastric juice and in serum. Surgery. 1975 Mar;77(3):345–50.
767	Andersen SJ. Cyclooxygenase-2 inhibitor treatment of older osteoarthritis patients. Compr Ther. 2003;29(4):215–23.
768	Cohle SD, Lang R, Kosek MA. Pharmaceutical error resulting in fatal diabetic ketoacidosis. J Forensic Sci. 1986 Apr;31(2):758–61.
769	Gorget C. [Sucralfate: development of a new concept of anti-ulcer treatment. Review of its pharmacodynamic properties]. La Rev Med interne. 1985 Jun;6(3):313–9.
770	Yamamori K, Fujiwara Y, Shiba M, Watanabe T, Tominaga K, Oshitani N, et al. Prevalence of symptomatic gastro-oesophageal reflux disease in Japanese patients with peptic ulcer disease after eradication of Helicobacter pylori infection. Aliment Pharmacol Ther. 2004 Jul;20 Suppl 1:107–11.
771	Mikels C. Patient education for enhancement of compliance. Gastroenterol Nurs Off J Soc Gastroenterol Nurses Assoc. 1989;12(1):60–2.
772	Fransson B, Silberg DG, Niazi M, Miller F, Ruth M, Holmberg AA. Effect of food on the bioavailability of lesogaberan given as an oral solution or as modified-release capsules in healthy male volunteers. Int J Clin Pharmacol Ther. 2012 Apr;50(4):307–14.
773	Holmes SL. Gastroesophageal reflux disease. Primary care management issues. Adv Nurse Pract. 2000 Mar;8(3):75–7.
774	Botoman VA. Noncardiac chest pain. J Clin Gastroenterol. 2002 Jan;34(1):6–14.
775	ASHP therapeutic position statement on the identification and treatment of Helicobacter pylori-associated peptic ulcer disease in adults. Developed by the ASHP Commission on Therapeutics and approved by the ASHP Board of Directors on November 11, 2000. Am J Heal Pharm AJHP Off J Am Soc Heal Pharm. 2001 Feb;58(4):331–7.
776	Garnett WR. Considerations for long-term use of proton-pump inhibitors. Am J Heal Pharm AJHP Off J Am Soc Heal Pharm. 1998 Nov;55(21):2268–79.
777	Lee MG, Soyibo K, Garro IO, Phillips N, Dale B. Peptic ulcer disease and Jamaican patients’ awareness of their disorder. West Indian Med J. 1995 Jun;44(2):58–9.
778	Hochwald C, Farrington E. Omeprazole (Prilosec). Pediatr Nurs. 1996;22(5):442,453-454.
779	Konturek SJ, Radecki T, Biernat J, Thor P. Effect of caeruleins on histamine-induced gastric secretion and peptic ulcers in cats. Digestion. 1972;6(2):101–13.
780	Sande M, Thompson D, Monte AA. Fomepizole for severe disulfiram-ethanol reactions. Am J Emerg Med. 2012 Jan;30(1):262.e3-5.
781	Masumoto S, Hosoi T, Nakamura T, Hamano J. Polypharmacy and Potentially Inappropriate Medications in Patients With Advanced Cancer: Prevalence and Associated Factors at the End of Life. J Palliat Med. 2024 Feb;
782	Søberg T. [Proton pump inhibitors prevent drug-induced bleeding ulcers]. Tidsskr den Nor laegeforening Tidsskr Prakt Med ny raekke. 2012 May;132(10):1208–9.
783	Tanaka E, Kamitsuji S, Inoue E, Yamada T, Nakajima A, Takeuchi E, et al. Nonsteroidal anti-inflammatory drug use does not affect short-term endoscopic and histologic outcomes after Helicobacter pylori eradication in patients with rheumatoid arthritis. Mod Rheumatol. 2007;17(3):228–34.
784	Islam WT, Azhar A, Ahmed TF, Shaikh AC. Investigating the prevalence of halitosis and its associated factors amongst the general population of Karachi, Pakistan. J Pak Med Assoc. 2024 Feb;74(1 (Supple-2)):S79–84.
785	Dimand RJ. Use of H2-receptor antagonists in children. DICP. 1990 Nov;24(11 Suppl):S42-6.
786	Pasina L, Astuto S, Cortesi L, Tettamanti M, Franchi C, Marengoni A, et al. Therapeutic Duplicates in a Cohort of Hospitalized Elderly Patients: Results from the REPOSI Study. Drugs Aging. 2016 Sep;33(9):647–54.
787	Garnett WR. Lansoprazole: a proton pump inhibitor. Ann Pharmacother. 1996 Dec;30(12):1425–36.
788	Wallace JL, Zamuner SR, McKnight W, Dicay M, Mencarelli A, del Soldato P, et al. Aspirin, but not NO-releasing aspirin (NCX-4016), interacts with selective COX-2 inhibitors to aggravate gastric damage and inflammation. Am J Physiol Gastrointest Liver Physiol. 2004 Jan;286(1):G76-81.
789	Meyer UA. Metabolic interactions of the proton-pump inhibitors lansoprazole, omeprazole and pantoprazole with other drugs. Eur J Gastroenterol Hepatol. 1996 Oct;8 Suppl 1:S21-5.
790	Falk GW. Omeprazole: a new drug for the treatment of acid-peptic diseases. Cleve Clin J Med. 1991;58(5):418–27.
791	Jungnickel PW. Pantoprazole: a new proton pump inhibitor. Clin Ther. 2000 Nov;22(11):1268–93.
792	Parsons ME. Pantoprazole, a new proton-pump inhibitor, has a precise and predictable profile of activity. Eur J Gastroenterol Hepatol. 1996 Oct;8 Suppl 1:S15-20.
793	Choi YH, Lee U, Suh JH, Kim YG, Lee M, Oh E, et al. Pharmacokinetic interaction between ϵ-acetamidocaproic acid (AACA) and cimetidine in indomethacin-induced acute gastric ulcer and control rats: inhibition of active renal secretion of AACA by cimetidine. Xenobiotica. 2011 May;41(5):409–15.
794	Baird DC, Harker DJ, Karmes AS. Diagnosis and Treatment of Gastroesophageal Reflux in Infants and Children. Am Fam Physician. 2015 Oct;92(8):705–14.
795	Johns JL. When the patient has an ulcer. RN. 1991 Nov;54(11):44–51.
796	Altman KW, Stephens RM, Lyttle CS, Weiss KB. Changing impact of gastroesophageal reflux in medical and otolaryngology practice. Laryngoscope. 2005 Jul;115(7):1145–53.
797	Matsunaga T, Endo H, Takamori A, Shimada F, Takedomi H, Shirai S, et al. Lifestyle- and Comorbidity-Related Risk Factors Associated with Prescription of Gastric Acid Secretion Inhibitors to Japanese Patients Who Were Helicobacter pylori Negative and Had No Upper Gastrointestinal Lesions. Digestion. 2021;102(3):437–45.
798	Wiciński M, Węclewicz MM, Miętkiewicz M, Malinowski B, Grześk E, Klonowska J. Potential Mechanisms of Hematological Adverse Drug Reactions in Patients Receiving Clozapine in Combination With Proton Pump Inhibitors. J Psychiatr Pract. 2017 Mar;23(2):114–20.
799	Kushner PR, Peura DA. Review of proton pump inhibitors for the initial treatment of heartburn: is there a dose ceiling effect? Adv Ther. 2011 May;28(5):367–88.
800	Anderson JR, Poklis A, Slavin RG. A fatal case of theophylline intoxication. Arch Intern Med. 1983 Mar;143(3):559–60.
801	Ito M, Segami T, Inaguma K, Suzuki Y. Cimetidine and omeprazole accelerate gastric ulcer healing by an increase in gastrin secretion. Eur J Pharmacol. 1994 Oct;263(3):253–9.
802	Takaya T. [Guidance of self care following discharge. 6. Instructions for patients with gastric and duodenal ulcers at the time of discharge]. Kango Gijutsu. 1989 Jun;35(9):1190–6.
803	Bauman JH, Kimelblatt BJ, Caraccio TR, Silverman HM, Simon GI, Beck GJ. Cimetidine-theophylline interaction: report of four patients. Ann Allergy. 1982 Feb;48(2):100–2.
804	Dash RP, Rais R, Srinivas NR. Stereoselective and nonstereoselective pharmacokinetics of rabeprazole - an overview. Xenobiotica. 2018 Apr;48(4):422–32.
805	Navarro Ferrer F, Navarro Ferrer ME, Prieto Peraita M. [Oral antacids and anti-ulcer drugs: each one at its proper time]. Rev Enferm. 2000;23(7–8):499–503.
806	Odenthal DR, Philbrick AM, Harris IM. Successful deprescribing of unnecessary proton pump inhibitors in a primary care clinic. J Am Pharm Assoc (2003). 2020;60(1):100–4.
807	Rayhorn N, Argel N, Demchak K. Understanding gastroesophageal reflux disease. Nursing (Lond). 2003 Oct;33(10):32–6.
808	Itasaka T, Murakami Y. [Dietary instructions for patients with hepatitis, diabetes mellitus or peptic ulcer at the time of discharge from the hospital. The use of instruction sheets]. Kango Gijutsu. 1972 Aug;18(8):32–41.
809	Budha NR, Frymoyer A, Smelick GS, Jin JY, Yago MR, Dresser MJ, et al. Drug absorption interactions between oral targeted anticancer agents and PPIs: is pH-dependent solubility the Achilles heel of targeted therapy? Clin Pharmacol Ther. 2012 Aug;92(2):203–13.
810	Furlow B. Barium swallow. Radiol Technol. 2004;76(1):49–61.
811	Qiu C, Cui Y, Qi X, Jiang H, Wang Q. [Advance in modern studies on compatibility of Coptidis Rhizoma and Evodiae Fructus]. Zhongguo Zhong yao za zhi = Zhongguo zhongyao zazhi = China J Chinese Mater medica. 2015 Feb;40(4):582–7.
812	JAMA patient page. Peptic ulcers. JAMA. 2001 Oct;286(16):2052.
813	Berardi RR. Proton pump inhibition. An effective, safe approach to GERD management. Postgrad Med. 2001 Oct;Spec No:24–35.
814	Kannebley ZM. [Application of a systematized preoperative orientation method for patients with peptic ulcer]. Rev Esc Enferm USP. 1973 Mar;7(1):80–103.
815	Brand DL, Roufail WM, Thomson AB, Tapper EJ. Misoprostol, a synthetic PGE1 analog, in the treatment of duodenal ulcers. A multicenter double-blind study. Dig Dis Sci. 1985 Nov;30(11 Suppl):147S-158S.
816	Eliakim R, Rachmilewitz D. Treatment of duodenal ulcer. Rev Clin Basic Pharm. 1985;5(3–4):215–33.
817	Schein JR. Cigarette smoking and clinically significant drug interactions. Ann Pharmacother. 1995 Nov;29(11):1139–48.
818	Herszényi L, Tulassay Z. [Comparative study of proton pump inhibitors]. Orv Hetil. 2001 Sep;142(36):1953–61.
819	Katz WA. Pharmacology and clinical experience with tramadol in osteoarthritis. Drugs. 1996;52 Suppl 3:39–47.
820	Berman PM, Kirsner JB. Recognizing and avoiding adverse gastrointestinal effects of drugs. Geriatrics. 1974 Jun;29(6):59–62.
821	Detopoulou P, Papamikos V. Gastrointestinal bleeding after high intake of omega-3 fatty acids, cortisone and antibiotic therapy: a case study. Int J Sport Nutr Exerc Metab. 2014 Jun;24(3):253–7.
822	Parent K. Acid reduction in peptic ulcer disease. Choosing therapy according to drug interactions, individual response, and cost. Postgrad Med. 1994 Nov;96(6):53–9.
823	Kim MS, Kim N, Kim SE, Jo HJ, Shin CM, Lee SH, et al. Long-term follow-up Helicobacter pylori reinfection rate and its associated factors in Korea. Helicobacter. 2013 Apr;18(2):135–42.
824	Chitapanarux T, Kongkarnka S, Wannasai K, Sripan P. Prevalence and factors associated with atrophic gastritis and intestinal metaplasia: A multivariate, hospital-based, statistical analysis. Cancer Epidemiol. 2023 Feb;82:102309.
825	Rothstein DM. Rifamycins, Alone and in Combination. Cold Spring Harb Perspect Med. 2016 Jul;6(7).
826	Xiang Z-D, Guan H-D, Zhao X, Xie Q, Cai F-J, Xie Z-J, et al. Protoberberine alkaloids: A review of the gastroprotective effects, pharmacokinetics, and toxicity. Phytomedicine. 2024 Apr;126:155444.
827	Quenot J-P, Thiery N, Barbar S. When should stress ulcer prophylaxis be used in the ICU? Curr Opin Crit Care. 2009 Apr;15(2):139–43.
828	Jenike MA. Cimetidine in elderly patients: review of uses and risks. J Am Geriatr Soc. 1982 Mar;30(3):170–3.
829	Bazaldua O V, Schneider FD. Evaluation and management of dyspepsia. Am Fam Physician. 1999 Oct;60(6):1773-1784,1787-1788.
830	Li Y, Wang L, Yang D, Zhang Z, Sun X, Geng X, et al. Esophageal chemical clearance and mucosa integrity values in refractory gastroesophageal reflux disease patients with different esophageal dynamics. Scand J Gastroenterol. 2023 Apr;58(4):322–30.
831	Martín-Echevarría E, Pereira Juliá A, Torralba M, Arriola Pereda G, Martín Dávila P, Mateos J, et al. [Assessing the use of proton pump inhibitors in an internal medicine department]. Rev Esp enfermedades Dig. 2008 Feb;100(2):76–81.
832	Mei T, Noguchi H, Suetsugu K, Hisadome Y, Kaku K, Okabe Y, et al. Effects of Concomitant Administration of Vonoprazan Fumarate on the Tacrolimus Blood Concentration in Kidney Transplant Recipients. Biol Pharm Bull. 2020;43(10):1600–3.
833	Merle V, Thiéfin G, Czernichow P. [Epidemiology of gastroduodenal complications associated with nonsteroidal anti-inflammatory drug use]. Gastroenterol Clin Biol. 2004 Apr;28 Spec No:C27-36.
834	Konturek S, Radecki T, Biernat J, Thor P, Mitis M. Effect of cerulein peptides on post-histamine gastric secretion and gastric ulcers in cats. Acta Physiol Pol. 1973;24(4):525–36.
835	Welage LS. Pharmacologic properties of proton pump inhibitors. Pharmacotherapy. 2003 Oct;23(10 Pt 2):74S-80S.
836	Alkema GE, Wilber KH, Frey D, Enguidanos SM, Simmons WJ. Characteristics associated with four potential medication problems among older adults in Medicaid waiver services. Consult Pharm J Am Soc Consult Pharm. 2008 May;23(5):396–403.
837	Rameis H. [The status of H2-blocker therapy today]. Wien Med Wochenschr. 1992;142(18):398–405.
838	Czarecki S, Kot K. [Awareness of their own condition in peptic ulcer patients]. Wiad Lek. 1983 Sep;36(17):1405–10.
839	Rothstein DM, Shalish C, Murphy CK, Sternlicht A, Campbell LA. Development potential of rifalazil and other benzoxazinorifamycins. Expert Opin Investig Drugs. 2006 Jun;15(6):603–23.
840	Pirmohamed M, Coleman MD, Galvani D, Bucknall RC, Breckenridge AM, Park BK. Lack of interaction between sulphasalazine and cimetidine in patients with rheumatoid arthritis. Br J Rheumatol. 1993 Mar;32(3):222–6.
841	Prescott LF, Critchley JA. Drug interactions affecting analgesic toxicity. Am J Med. 1983 Nov;75(5A):113–6.
842	Jitapunkul S, Lertkupinit C, Jongsitimahakul A, Suteparuk S. Use of drugs and adverse reactions in medical inpatients. J Med Assoc Thai. 1997 Oct;80(10):636–41.
843	Claussen DW. Prevacid (lansoprazole). Gastroenterol Nurs Off J Soc Gastroenterol Nurses Assoc. 1996;19(4):151–2.
844	Treiber G, Walker S, Klotz U. Omeprazole, amoxicillin and bismuth for peptic ulcer healing and Helicobacter pylori eradication. Arzneimittelforschung. 1997 Jan;47(1):47–50.
845	Commisso A, Lim F. Lifestyle Modifications in Adults and Older Adults With Chronic Gastroesophageal Reflux Disease (GERD). Crit Care Nurs Q. 2019;42(1):64–74.
846	Michocki RJ, Richardson JP. The clinical use of histamine-2 receptor antagonists. Md Med J. 1992 May;41(5):397–400.
847	Saccar CL. The pharmacology of esomeprazole and its role in gastric acid related diseases. Expert Opin Drug Metab Toxicol. 2009 Sep;5(9):1113–24.
848	Summaries for patients. Sequential therapy versus standard triple-drug therapy for Helicobacter pylori eradication. Vol. 146, Annals of internal medicine. United States; 2007. p. I20.
849	Lazzaroni M, Bianchi Porro G. Treatment of peptic ulcer in the elderly. Proton pump inhibitors and histamine H2 receptor antagonists. Drugs Aging. 1996 Oct;9(4):251–61.
850	Dal Negro R, Pomari C, Zoccatelli O, Trevisan F, Carloni C, Turco P. Pharmacokinetics of theophylline and the H2-antagonist drugs cimetidine and ranitidine. Int J Clin Pharmacol Ther Toxicol. 1984 Apr;22(4):221–6.
851	Cheer SM, Prakash A, Faulds D, Lamb HM. Pantoprazole: an update of its pharmacological properties and therapeutic use in the management of acid-related disorders. Drugs. 2003;63(1):101–33.
852	Jakovlev V, Thiemer K, Habersang S, Achterrath-Tuckermann U, von Schlichtegroll A, Sofia RD. [General pharmacological studies on tinofedrine (author’s transl)]. Arzneimittelforschung. 1978;28(8):1335–43.
853	Wang-Smith L, Fort J, Zhang Y, Sostek M. Pharmacokinetics and relative bioavailability of a fixed-dose combination of enteric-coated naproxen and non-enteric-coated esomeprazole magnesium. J Clin Pharmacol. 2012 May;52(5):670–80.
854	Götz JM, Veenendaal RA, Veselic M, Bernards S, Lamers CB. Triple therapy with ranitidine, clarithromycin, and metronidazole in the treatment of Helicobacter pylori. Scand J Gastroenterol Suppl. 1995;212:34–7.
855	Lechien JR, Carroll TL, Huston MN, Naunheim MR. ChatGPT-4 accuracy for patient education in laryngopharyngeal reflux. Eur Arch oto-rhino-laryngology Off J Eur Fed Oto-Rhino-Laryngological Soc Affil with Ger Soc Oto-Rhino-Laryngology - Head Neck Surg. 2024 May;281(5):2547–52.
856	Kelley KW, Ramsey LA. Cyclooxygenase 2 inhibitors. Adv Nurse Pract. 2003 Mar;11(3):22–4.
857	Henry D, Brent P, Whyte I, Mihaly G, Devenish-Meares S. Propranolol steady-state pharmacokinetics are unaltered by omeprazole. Eur J Clin Pharmacol. 1987;33(4):369–73.
858	Wang S, Wu Y, Ungvari GS, Ng CH, Forester BP, Gatchel JR, et al. Sleep duration and its association with demographics, lifestyle factors, poor mental health and chronic diseases in older Chinese adults. Psychiatry Res. 2017 Nov;257:212–8.
859	Finley K, Giannamore M, Bennett M, Hall L. Assessing the impact of lifestyle modification education on knowledge and behavior changes in gastroesophageal reflux disease patients on proton pump inhibitors. J Am Pharm Assoc (2003). 2009;49(4):544–8.
860	Jones JK, Fife D, Curkendall S, Goehring EJ, Guo JJ, Shannon M. Coprescribing and codispensing of cisapride and contraindicated drugs. JAMA. 2001 Oct;286(13):1607–9.
861	Maton PN, Burton ME. Antacids revisited: a review of their clinical pharmacology and recommended therapeutic use. Drugs. 1999 Jun;57(6):855–70.
862	Kelly J. Drug therapy and peptic ulceration. Br J Nurs. 1994 Nov;3(21):1129–34.
863	Illnait J, Terry H, Más R, Fernández L, Carbajal D. Effects of D-002, a product isolated from beeswax, on gastric symptoms of patients with osteoarthritis treated with piroxicam: a pilot study. J Med Food. 2005;8(1):63–8.
864	Goldsmith C. Gastroesophageal reflux disease. Am J Nurs. 1998 Sep;98(9):44–5.
865	Ezekowitz MD, Falk RH. The increasing need for anticoagulant therapy to prevent stroke in patients with atrial fibrillation. Mayo Clin Proc. 2004 Jul;79(7):904–13.
866	Phillips P, Hansky J. Phenytoin toxicity secondary to cimetidine administration. Vol. 141, The Medical journal of Australia. Australia; 1984. p. 602.
867	Boike JR, Kao R, Meyer D, Markle B, Rosenberg J, Niebruegge J, et al. Does concomitant use of paracetamol potentiate the gastroduodenal mucosal injury associated with aspirin? A prospective, randomised, pilot study. Aliment Pharmacol Ther. 2012 Aug;36(4):391–7.
868	Xue Z, Xue H, Jiang J, Lin B, Zeng S, Huang X, et al. Chronic atrophic gastritis in association with hair mercury level. Tumour Biol J Int Soc Oncodevelopmental Biol Med. 2014 Nov;35(11):11391–8.
869	Pradeepkumar Singh L, Vivek Sharma A, Swarnakar S. Upregulation of collagenase-1 and -3 in indomethacin-induced gastric ulcer in diabetic rats: role of melatonin. J Pineal Res. 2011 Aug;51(1):61–74.
870	Asikoğlu M, Ozguney I, Ozcan I, Orumlu O, Guneri T, Koseoğlu K, et al. The absorption of (99m)Tc-alendronate given by rectal route in rabbits. Pharm Dev Technol. 2008;13(3):213–20.
871	Wang Z, Hu H, Chen F, Lan K, Wang A. Reduced system exposures of total rhein and baicalin after combinatory oral administration of rhein, baicalin and berberine to beagle dogs and rats. J Ethnopharmacol. 2013 Jan;145(2):442–9.
872	Solomon DH, Avorn J. Do gastroprotective drugs prevent NSAID toxicity? Vol. 30, The Journal of rheumatology. Canada; 2003. p. 203; author reply 203-4.
873	DuBois L. How aspirin and alcohol interact to accentuate GI bleeding. Dent Stud. 1979 May;57(8):56–8.
874	Scott M, Gelhot AR. Gastroesophageal reflux disease: diagnosis and management. Am Fam Physician. 1999 Mar;59(5):1161-1169,1199.
875	Tatsuta M, Iishi H, Baba M, Iseki K. Geranylgeranylacetone attenuates suppression by Helicobacter pylori extract of human umbilical vein epithelial cell growth. Hepatogastroenterology. 2004;51(59):1558–60.
876	Bardou M, Barkun AN, Hamza S, Le Ray I, Goirand F. Pharmacokinetic and clinical evaluation of esomeprazole and ASA for the prevention of gastroduodenal ulcers in cardiovascular patients. Expert Opin Drug Metab Toxicol. 2012 Sep;8(9):1199–208.
877	Medley ES. Peptic ulcer disease in children: report of a case and a problem-oriented review. J Fam Pract. 1978 Aug;7(2):281–4.
878	Reddy AT, Lee JP, Leiman DA. Measuring and improving quality in esophageal care and swallowing disorders. Dis esophagus Off J Int Soc Dis Esophagus. 2024 Mar;
879	Nogueira de Rojas JR. [Advances in pharmacologic treatment of gastroesophageal reflux disease]. Rev Gastroenterol Mex. 2003 Nov;68 Suppl 3:22–8.
880	Uygun A, Ates Y, Erdil A, Kadayifci A, Cetin C, Gulsen M, et al. Efficacy of omeprazole plus two antimicrobials for the eradication of Helicobacter pylori in a Turkish population. Clin Ther. 1999 Sep;21(9):1539–48.
881	Summaries for patients. Detection of persistent Helicobacter pylori infection. Ann Intern Med. 2002 Feb;136(4):I36.
882	Kurosawa S. [What is important in treating elderly with H2 receptor antagonists]. Nihon Rinsho. 2002 Aug;60(8):1613–7.
883	Hsu P-I, Lai K-H, Liu C-P. Esomeprazole with clopidogrel reduces peptic ulcer recurrence, compared with clopidogrel alone, in patients with atherosclerosis. Gastroenterology. 2011 Mar;140(3):791–8.
884	Karoui S, Zouiten L, Serghini M, Sahtout-Jouini S, Matri S, Kallel L, et al. [Proximal gastro-esophageal reflux monitoring in patients with suspected laryngopharyngeal reflux disease]. Tunis Med. 2008 Aug;86(8):735–9.
885	Hulhoven R, Desager JP, Harvengt C, Hermann P, Guillet P, Thiercelin JF. Lack of interaction between zolpidem and H2 antagonists, cimetidine and ranitidine. Int J Clin Pharmacol Res. 1988;8(6):471–6.
886	Nuki G. Pain control and the use of non-steroidal analgesic anti-inflammatory drugs. Br Med Bull. 1990 Jan;46(1):262–78.
887	Hunt RH, Yuan Y. Acid-NSAID/aspirin interaction in peptic ulcer disease. Dig Dis. 2011;29(5):465–8.
888	Greenfield A, Cook T, Pruskowski J. Management of Refractory Gastroesophageal Reflux Disease #377. J Palliat Med. 2019 Aug;22(8):998–1000.
889	Drach-Zahavy A, Pud D. Learning mechanisms to limit medication administration errors. J Adv Nurs. 2010 Apr;66(4):794–805.
890	Fujimori T, Kawamata H, Ichikawa K, Ono Y, Okura Y, Tomita S, et al. Pathological issues of gastric and lower esophageal cancer: helicobacter pylori infection and its eradication. J Gastroenterol. 2002;37 Suppl 1:28–33.
891	Ohana JAL. Gastritis (dyspepsia): suggestions on how to have patients approach making them understand the problem and looking for solutions. Vol. 26, Arquivos brasileiros de cirurgia digestiva : ABCD = Brazilian archives of digestive surgery. Brazil; 2013. p. 344.
892	Kolgazi M, Cantali-Ozturk C, Deniz R, Ozdemir-Kumral ZN, Yuksel M, Sirvanci S, et al. Nesfatin-1 alleviates gastric damage via direct antioxidant mechanisms. J Surg Res. 2015 Jan;193(1):111–8.
893	Brogden RN, Heel RC, Speight TM, Avery GS. Sucralfate. A review of its pharmacodynamic properties and therapeutic use in peptic ulcer disease. Drugs. 1984 Mar;27(3):194–209.
894	Spink M, Bann S, Glickman R. Clinical implications of cyclo-oxygenase-2 inhibitors for acute dental pain management: benefits and risks. J Am Dent Assoc. 2005 Oct;136(10):1439–48.
895	Thomas JM, Misiewicz G. Histamine H2-receptor antagonists in the short- and long-term treatment of duodenal ulcer. Clin Gastroenterol. 1984 May;13(2):501–41.
896	Jamali F, Mahachai V, Reilly PA, Thomson AB. Lack of pharmacokinetic interaction between cimetidine and pirenzepine. Clin Pharmacol Ther. 1985 Sep;38(3):325–30.
897	Gulick RM. Pursuing a diagnosis in a Caribbean man. AIDS Clin Care. 1997 Aug;9(8):62–3.
898	Vanderhoff BT, Tahboub RM. Proton pump inhibitors: an update. Am Fam Physician. 2002 Jul;66(2):273–80.
899	Grant SM, Langtry HD, Brogden RN. Ranitidine. An updated review of its pharmacodynamic and pharmacokinetic properties and therapeutic use in peptic ulcer disease and other allied diseases. Drugs. 1989 Jun;37(6):801–70.
900	Belcaster A. Reviewing Zollinger-Ellison syndrome ... from A to Z.E.S. Nursing (Lond). 1996 Mar;26(3):32c-32d.
901	Blum RA. Lansoprazole and omeprazole in the treatment of acid peptic disorders. Am J Heal Pharm AJHP Off J Am Soc Heal Pharm. 1996 Jun;53(12):1401–15.
902	Perault MC, Vandel B. [H1 and H2 histamine antagonists. Principles and rules of use]. Rev Prat. 1996 Jun;46(12):1547–50.
903	Aronson B. Update on peptic ulcer drugs. Am J Nurs. 1998 Jan;98(1):41–6.
904	Berner BD, Conner CS, Sawyer DR, Siepler JK. Ranitidine: a new H2-receptor antagonist. Clin Pharm. 1982;1(6):499–509.
905	Wang C, Cheng S-F, Hung J-L, Tang P-L. Highly frequent utilization of outpatient services in a national health insurance system - analysis of associated factors and underlying co-morbidity. Curr Med Res Opin. 2020 Nov;36(11):1761–7.
906	Gisbert JP, Calvet X, Ferrándiz J, Mascort J, Alonso-Coello P, Marzo M. [Clinical practice guideline on the management of patients with dyspepsia. Update 2012]. Gastroenterol Hepatol. 2012 Dec;35(10):725.e1-38.
907	Batts KF, Munter DW. Metoclopramide toxicity in an infant. Pediatr Emerg Care. 1998 Feb;14(1):39–41.
908	Der G. An overview of proton pump inhibitors. Gastroenterol Nurs Off J Soc Gastroenterol Nurses Assoc. 2003;26(5):182–90.
909	Byrne MF, Murray FE. Formulary management of proton pump inhibitors. Pharmacoeconomics. 1999 Sep;16(3):225–46.
910	Upadhyay R, Chhabra YK, Gupta A, Datley AY. PPIs and Safety Concerns - A Pending Verdict? J Assoc Physicians India. 2021 Apr;69(4):11–2.
911	Garnett WR. Efficacy, safety, and cost issues in managing patients with gastroesophageal reflux disease. Am J Hosp Pharm. 1993 Apr;50(4 Suppl 1):S11-8.
912	Carey WB. The hazards of medicalizing variants of normal. Pediatrics. 2013 May;131(5):991–2.
913	Basmarke-Wehelie R, Sjölinder H, Jurkowski W, Elofsson A, Arnqvist A, Engstrand L, et al. The complement regulator CD46 is bactericidal to Helicobacter pylori and blocks urease activity. Gastroenterology. 2011 Sep;141(3):918–28.
914	Rivasi G, Coscarelli A, Capacci M, Ceolin L, Turrin G, Tortù V, et al. Tolerability of Antihypertensive Medications: The Influence of Age. High blood Press Cardiovasc Prev Off J Ital Soc Hypertens. 2024 Apr;
915	Zhang M, Tang Z, Zhang T. [Prevalence of peptic ulcer and its associated factors in elderly people in Beijing]. Zhonghua Liu Xing Bing Xue Za Zhi. 1998 Jun;19(3):162–4.
916	Poynard T, Tournade JM, Alberola B, Pappo M. [Semiology of gastroduodenal ulcer proved by endoscopy: epidemiological analysis of 1,800 cases]. Gastroenterol Clin Biol. 1988;12(8–9):596–603.
917	Bakulina N V, Tikhonov S V, Okovityi S V, Lutaenko EA, Bolshakov AO, Prikhodko VA, et al. [Pharmacokinetics and pharmacodynamics of rebamipide. New possibilities of therapy: A review]. Ter Arkh. 2023 Jan;94(12):1431–7.
918	Richards DA. Comparative pharmacodynamics and pharmacokinetics of cimetidine and ranitidine. J Clin Gastroenterol. 1983;5 Suppl 1:81–90.
919	Carrière B, Bailey B, Chabot G, Lebel D. Dispensing error leading to alendronate ingestion. Ann Pharmacother. 2003 Jan;37(1):87–9.
920	Asim Syed IA, Abbas Naqvi SH. Proton pump inhibitors use; beware of side-effects. J Pak Med Assoc. 2016 Oct;66(10):1314–8.
921	Abel C, Desilets AR, Willett K. Dexlansoprazole in the treatment of esophagitis and gastroesophageal reflux disease. Ann Pharmacother. 2010 May;44(5):871–7.
922	Gupta R, Marshall J, Munoz JC, Kottoor R, Jamal MM, Vega KJ. Decreased acid suppression therapy overuse after education and medication reconciliation. Int J Clin Pract. 2013 Jan;67(1):60–5.
923	Ogawa M, Nomura S, Car BD, Goldenring JR. Omeprazole treatment ameliorates oxyntic atrophy induced by DMP-777. Dig Dis Sci. 2006 Mar;51(3):431–9.
924	Zimmermann AE, Katona BG. Lansoprazole: a comprehensive review. Pharmacotherapy. 1997;17(2):308–26.
925	Claussen DW. The newest proton pump inhibitor. Gastroenterol Nurs Off J Soc Gastroenterol Nurses Assoc. 1995;18(6):235–6.
926	Croxtall JD, Perry CM, Keating GM. Esomeprazole: in gastroesophageal reflux disease in children and adolescents. Paediatr Drugs. 2008;10(3):199–205.
927	Olson CA. Practice guidelines for treatment of peptic ulcer disease. Vol. 276, JAMA. United States; 1996. p. 1135–7.
928	Rollins G. Counseling about anti-inflammatory drugs plays role in peptic ulcer disease outcomes, study reveals. Vol. 12, Report on medical guidelines & outcomes research. United States; 2001. p. 9-10,12.
929	Vakil N. Are there geographical and regional differences in Helicobacter pylori eradication? Can J Gastroenterol. 2003 Jun;17 Suppl B:30B-32B.
930	Domschke S, Domschke W. New histamine H2-receptor antagonists. Hepatogastroenterology. 1980 Jun;27(3):163–8.
931	Gaska JA, Tietze KJ. Current concepts in the treatment of peptic ulcer disease: a case-oriented approach, Part 1. Am Pharm. 1989 Nov;NS29(11):48–53.
932	Brooks WS. Short- and long-term management of peptic ulcer disease: current role of H2-antagonists. Hepatogastroenterology. 1992 Feb;39 Suppl 1:47–52.
933	Craig DGN, Thimappa R, Anand V, Sebastian S. Inappropriate utilization of intravenous proton pump inhibitors in hospital practice--a prospective study of the extent of the problem and predictive factors. QJM. 2010 May;103(5):327–35.
934	Bozymski EM, Isaacs KL. Special diagnostic and therapeutic considerations in elderly patients with upper gastrointestinal disease. J Clin Gastroenterol. 1991;13 Suppl 2:S65-75.
935	Thomson ABR, Sauve MD, Kassam N, Kamitakahara H. Safety of the long-term use of proton pump inhibitors. Vol. 16, World journal of gastroenterology. United States; 2010. p. 2323–30.
936	Bobian M, Kandinov A, El-Kashlan N, Svider PF, Folbe AJ, Mayerhoff R, et al. Mobile applications and patient education: Are currently available GERD mobile apps sufficient? Laryngoscope. 2017 Aug;127(8):1775–9.
937	Klotz U. Proton pump inhibitors--their pharmacological impact on the clinical management of acid-related disorders. Arzneimittelforschung. 2009;59(6):271–82.
938	Kataoka H, Horie Y, Koyama R, Nakatsugi S, Furukawa M. Interaction between NSAIDs and steroid in rat stomach: safety of nimesulide as a preferential COX-2 inhibitor in the stomach. Dig Dis Sci. 2000 Jul;45(7):1366–75.
939	Comparison tables: H2-receptor antagonists and PPIs. Med Lett Drugs Ther. 2022 Apr;64(1647):e56–7.
940	Ouellet J. [Proton pump inhibitors: anti-ulcer agents or platelet aggregation inhibitors? Caution regarding drug interactions]. Vol. 7, Perspective infirmiere : revue officielle de l’Ordre des infirmieres et infirmiers du Quebec. Canada; 2010. p. 40.
941	Yusuff KB, Balogun OB. Pattern of drug utilization among hypertensives in a Nigerian teaching hospital. Pharmacoepidemiol Drug Saf. 2005 Jan;14(1):69–74.
942	Greenfield S, Kaplan S, Ware JEJ. Expanding patient involvement in care. Effects on patient outcomes. Ann Intern Med. 1985 Apr;102(4):520–8.
943	Bultas J. Are proton pump inhibitors an effective and safe drug not only in the prophylaxis of gastrointestinal bleeding in antithrombotic treatment? Vnitr Lek. 2020;66(3):169–79.
944	Blaser N, Backert S, Pachathundikandi SK. Immune Cell Signaling by Helicobacter pylori: Impact on Gastric Pathology. Adv Exp Med Biol. 2019;1149:77–106.
945	Engbaek J. [Gastrointestinal hemorrhage during treatment with ibuprofen (Brufen)]. Ugeskr Laeger. 1977 Feb;139(7):401–3.
946	Pollak PT. A liquid chromatography assay for the study of serum and gastric juice metronidazole concentrations in the treatment of Helicobacter pylori. Ther Drug Monit. 1996 Dec;18(6):678–87.
947	Slabaugh SL, Maio V, Templin M, Abouzaid S. Prevalence and risk of polypharmacy among the elderly in an outpatient setting: a retrospective cohort study in the Emilia-Romagna region, Italy. Drugs Aging. 2010 Dec;27(12):1019–28.
948	Ruppin H. [Theoretical and clinical aspects of the antacid therapy]. Med Klin. 1975 Jul;70(30):1237–42.
949	Radaelli F, Minoli G. Helicobacter pylori and nonsteroidal anti-inflammatory drug interactions in bleeding ulcers. Gastrointest Endosc. 2002 Oct;56(4):604–7.
950	Harnik IG. In the Clinic. Gastroesophageal Reflux Disease. Ann Intern Med. 2015 Jul;163(1):ITC1.
951	de la Torre PM, Enobakhare Y, Torrado G, Torrado S. Release of amoxicillin from polyionic complexes of chitosan and poly(acrylic acid). Study of polymer/polymer and polymer/drug interactions within the network structure. Biomaterials. 2003 Apr;24(8):1499–506.
952	Which NSAID? Nurs RSA. 1993 Jun;8(6):32–5.
953	Lipsy RJ, Fennerty B, Fagan TC. Clinical review of histamine2 receptor antagonists. Arch Intern Med. 1990 Apr;150(4):745–51.
954	Baker DE. Peptic ulcer bleeding following therapeutic endoscopy: a new indication for intravenous esomeprazole. Rev Gastroenterol Disord. 2009;9(4):E111-8.
955	Herrerías JM, Esteban JM, Caballero-Plasencia AM, Valenzuela-Barranco M, Motilva V, Alarcón C, et al. Preventive effect of zaprinast and 3-isobutyl, 1-methylxanthine (phosphodiesterase inhibitors) on gastric injury induced by nonsteroidal antiinflammatory drugs in rats. Dig Dis Sci. 2003 May;48(5):986–91.
956	Ariyo O, Kinney O, Brookhart A, Nadpara P, Goode J-VKR. Medication therapy problems and vaccine needs identified during initial appointment-based medication synchronization visits. J Am Pharm Assoc (2003). 2019;59(4S):S67–71.
957	Satoh H, Asano S, Maeda R, Murakami I, Inada I, Sato F, et al. Prevention of gastric ulcer relapse induced by indomethacin in rats by a mutein of basic fibroblast growth factor. Jpn J Pharmacol. 1997 Mar;73(3):229–41.
958	Calabrese C, Fabbri A, Di Febo G. Long-term management of GERD in the elderly with pantoprazole. Clin Interv Aging. 2007;2(1):85–92.
959	Schunack W. Pharmacology of H2-receptor antagonists: an overview. J Int Med Res. 1989;17 Suppl 1:9A-16A.
960	Dammann HG. Therapy with omeprazole and clarithromycin increases serum carbamazepine levels in patients with H. pylori gastritis. Vol. 41, Digestive diseases and sciences. United States; 1996. p. 519–20.
961	Koelz HR. [H2-receptor antagonists. 10 questions--10 answers]. Schweiz Rundsch Med Prax. 1984 Jun;73(26):831–4.
962	PPI interactions with clopidogrel. Med Lett Drugs Ther. 2009 Jan;51(1303):2–3.
963	Rayhorn N. Patient education series. Gastroesophageal reflux disease (GERD). Nursing (Lond). 2004 Jul;34(7):54–5.
964	Langman MJS. Adverse effects of conventional non-steroidal anti-inflammatory drugs on the upper gastrointestinal tract. Fundam Clin Pharmacol. 2003 Aug;17(4):393–403.
965	Kempf WI. Soothing the burn. Management of gastroesophageal reflux disease. Adv Nurse Pract. 2004 Jan;12(1):47–50.
966	Matsukawa Y, Kurosaka H, Kato K, Hayashi I, Minekawa K, Arakawa Y, et al. Lansoprazole increases serum IgG and IgM in H. pylori-infected patients. Int J Immunopathol Pharmacol. 2007;20(1):173–9.
967	Gogel HK, Buckman MT, Cadieux D, McCarthy DM. Gastric secretion and hormonal interactions in multiple endocrine neoplasia type I. Arch Intern Med. 1985 May;145(5):855–9.
968	Tsumura H, Fujita T, Tamura I, Morita Y, Yoshida M, Toyonaga T, et al. Association between adherence to evidence-based guidelines for the prescription of non-steroidal anti-inflammatory drugs and the incidence of gastric mucosal lesions in Japanese patients. J Gastroenterol. 2010 Sep;45(9):944–51.
969	García Rodríguez LA, Barreales Tolosa L. Risk of upper gastrointestinal complications among users of traditional NSAIDs and COXIBs in the general population. Gastroenterology. 2007 Feb;132(2):498–506.
970	What you need to know about rosacea. Nurs Times. 2005 Jun;101(25):28.
971	Mathé G. Is the study of human cancer-associated factors, the best or the only model for human carcinogenesis research? I. The question of Helicobacter pylori infection as an accused human gastric carcinogen. Biomed Pharmacother. 1997;51(1):1–4.
972	Zou D, Goh K-L. East Asian perspective on the interaction between proton pump inhibitors and clopidogrel. J Gastroenterol Hepatol. 2017 Jun;32(6):1152–9.
973	Kuna L, Jakab J, Smolic R, Raguz-Lucic N, Vcev A, Smolic M. Peptic Ulcer Disease: A Brief Review of Conventional Therapy and Herbal Treatment Options. J Clin Med. 2019 Feb;8(2).
974	Yang N, Sampathkumar K, Loo SCJ. Recent advances in complementary and replacement therapy with nutraceuticals in combating gastrointestinal illnesses. Clin Nutr. 2017 Aug;36(4):968–79.
975	Juba KM, Weiland D. Seizure management in a complex hospice patient. J Pain Palliat Care Pharmacother. 2010 Mar;24(1):27–32.
976	Esomeprazole magnesium. Am J Heal Pharm AJHP Off J Am Soc Heal Pharm. 2002 Jan;59(2):127–9.
977	Horn J. The proton-pump inhibitors: similarities and differences. Clin Ther. 2000 Mar;22(3):266–80; discussion 265.
978	Tryba M, Cook D. Current guidelines on stress ulcer prophylaxis. Drugs. 1997 Oct;54(4):581–96.
979	Ivanova GA. [Basic aspects of the hygienic training and education of chronic gastritis patients]. Sov Zdr. 1972;31(10):43–7.
980	Information from your family doctor. Gastroesophageal reflux disease. Vol. 68, American family physician. United States; 2003. p. 1321–2.
981	Pisegna JM, Yang S, Purcell A, Rubio A. A Mixed-Methods Study of Patient Views on Reflux Symptoms and Medication Routines. J Voice. 2017 May;31(3):381.e15-381.e25.
982	Kirch W, Ohnhaus EE. [Recent aspects of drug interactions with the H2 antagonists cimetidine and ranitidine. A review of the literature]. Med Klin (Munich). 1987 May;82(11):400–4.
983	Meoni S, Monaci R. [Prostaglandins, indomethacin and the physiopathology of various systems]. Clin Ter. 1984 Jul;110(2):163–7.
984	Nonsteroidal antiinflammatory drugs. Del Med J. 1981 Oct;53(10):486.
985	Histamine Type-2 Receptor Antagonists (H2 Blockers). In Bethesda (MD); 2012.
986	Leiba A, Leibowitz A, Grossman E. An unusual case of hypoglycemia in a diabetic patient. Vol. 44, Annals of emergency medicine. United States; 2004. p. 427–8.
987	Keshavarzian A, Wibowo A, Gordon JH, Fields JZ. MPTP-induced duodenal ulcers in rat. Prevention by reuptake blockers for serotonin and norepinephrine, but not dopamine. Gastroenterology. 1990 Mar;98(3):554–60.
988	Youssef SS, Iskandar SB, Scruggs J, Roy TM. Acute pancreatitis associated with omeprazole. Int J Clin Pharmacol Ther. 2005 Dec;43(12):558–61.
989	Leontiadis GI, Yuan Y, Howden CW. The interaction between proton pump inhibitors and clopidogrel and upper gastrointestinal bleeding. Gastrointest Endosc Clin N Am. 2011 Oct;21(4):637–56.
990	Martin JP, Connor PD, Charles K. Meckel’s diverticulum. Am Fam Physician. 2000 Feb;61(4):1037-1042,1044.
991	Talley NJ. How to manage the difficult-to-treat dyspeptic patient. Nat Clin Pract Gastroenterol Hepatol. 2007 Jan;4(1):35–42.
992	Dodge PW, Brodie DA, Young PR, Krause RA, Tekeli S. Prevention of antiinflammatory drug-induced gastric lesions in rats by Abbott-29590. Am J Dig Dis. 1974 May;19(5):449–57.
993	Metz DC. Potential uses of intravenous proton pump inhibitors to control gastric acid secretion. Digestion. 2000;62(2–3):73–81.
994	Matsuo Y, Seki A. Actions of pirenzepine-dihydrochloride (LS-519 Cl) on gastric juice secretion, gastric motility and experimental gastric ulcer. Arzneimittelforschung. 1979;29(7):1028–35.
995	Information from your family doctor. Dyspepsia: what it is and what to do about it. Vol. 82, American family physician. United States; 2010. p. 1459–60.
996	Kaplan GG, Bates D, McDonald D, Panaccione R, Romagnuolo J. Inappropriate use of intravenous pantoprazole: extent of the problem and successful solutions. Clin Gastroenterol Hepatol Off Clin Pract J Am Gastroenterol Assoc. 2005 Dec;3(12):1207–14.
997	Tasnim J, Hashim NM, Han HC. A comprehensive review on potential drug-drug interactions of proton pump inhibitors with antidiabetic drugs metformin and DPP-4 inhibitors. Cell Biochem Funct. 2024 Mar;42(2):e3967.
998	Lewis JH. Idiopathic gastric acid hypersecretion: treatment implications for refractory acid/peptic disorders. Aliment Pharmacol Ther. 1991;5 Suppl 1:15–24.
999	Uchida M, Yano S, Watanabe K. A reliable method for the production of antral gastric ulcer by a combination of 2-deoxy-D-glucose, aspirin and ammonia in rats. Jpn J Pharmacol. 1991 Aug;56(4):475–81.
1000	Gianotti A, Bottino G. [Changes in plasma levels of theophylline in therapeutic combination with cimetidine and ranitidine]. Clin Ter. 1986 Feb;116(4):303–6.
1001	Lamers CB. H2-receptor antagonists an Helicobacter pylori eradication. Scand J Gastroenterol Suppl. 1995;212:126–7.
1002	McCarthy DM. Peptic ulcer: antacids or cimetidine? Hosp Pract. 1979 Dec;14(12):52–64.
1003	Gold BD, Freston JW. Gastroesophageal reflux in children: pathogenesis, prevalence, diagnosis, and role of proton pump inhibitors in treatment. Paediatr Drugs. 2002;4(10):673–85.
1004	Silvani MC, Motola D, Poluzzi E, Bottoni A, De Ponti F, Vaccheri A, et al. Gastro-intestinal problems and concomitant medication in NSAID users: additional findings from a questionnaire-based survey in Italy. Eur J Clin Pharmacol. 2006 Mar;62(3):235–41.
1005	Claussen DW. HELIDAC therapy (bismuth subsalicylate/metronidazole/tetracycline hydrochloride). Gastroenterol Nurs Off J Soc Gastroenterol Nurses Assoc. 1997;20(5):188–9.
1006	Frampton JE, McTavish D. Ranitidine: a pharmacoeconomic evaluation of its use in acid-related disorders. Pharmacoeconomics. 1994 Jul;6(1):57–89.
1007	Jelovac N, Sikiric P, Rucman R, Petek M, Marovic A, Perovic D, et al. Pentadecapeptide BPC 157 attenuates disturbances induced by neuroleptics: the effect on catalepsy and gastric ulcers in mice and rats. Eur J Pharmacol. 1999 Aug;379(1):19–31.
1008	Knowledge about causes of peptic ulcer disease -- United States, March-April 1997. MMWR Morb Mortal Wkly Rep. 1997 Oct;46(42):985–7.
1009	Watkinson G, Hopkins A, Akbar FA. The therapeutic efficacy of misoprostol in peptic ulcer disease. Postgrad Med J. 1988;64 Suppl 1:60–77.
1010	Vianello F, Di Mario F, Naccarato R. [Antacids and peptic ulcer]. G Clin Med. 1990 Feb;71(2):123-126,129-131.
1011	Gélisse P, Hillaire-Buys D, Halaili E, Jean-Pastor M-J, Vespignan H, Coubes P, et al. [Carbamazepine and clarithromycin: a clinically relevant drug interaction]. Rev Neurol (Paris). 2007 Nov;163(11):1096–9.
1012	Diaz-Montes TP, Cobb L, Ibeanu OA, Njoku P, Gerardi MA. Introduction of checklists at daily progress notes improves patient care among the gynecological oncology service. J Patient Saf. 2012 Dec;8(4):189–93.
1013	Publow SW, Branam DL. Hypotension and bradycardia associated with concomitant tizanidine and lisinopril therapy. Am J Heal Pharm AJHP Off J Am Soc Heal Pharm. 2010 Oct;67(19):1606–10.
1014	Kohút A, Nicák A, Neuschl J. [Effect of d-lysergic acid (LSD) diethylamide on the ulcerogenic effect of phenylbutazone (author’s transl)]. Bratisl Lek Listy. 1976 May;65(5):517–21.
1015	Tack J, Louis E, Persy V, Urbain D. [Optimal use of proton pump inhibitors in primary care]. Rev Med Liege. 2014 Mar;69(3):139–45.
1016	Pottegård A, Kviesgaard A-K, Hesse U, Moreno SI, Hansen JM. Patient characteristics among users of analgesic over-the-counter aspirin in a Danish pharmacy setting. Int J Clin Pharm. 2014 Aug;36(4):693–6.
1017	Humphries TJ. Treatment strategies for gastroesophageal reflux disease. Vol. 22, Clinical therapeutics. United States; 2000. p. 1590–1.
1018	Nanda A, Wasan AN. Asthma in Adults. Med Clin North Am. 2020 Jan;104(1):95–108.
1019	Rainer F. [Interactions of non-steroidal anti-rheumatic agents with other drugs]. Wien Med Wochenschr. 1982 Dec;132(23–24):595–8.
1020	Howden CW. Advances in the therapeutic uses of histamine H2-receptor antagonists. Baillieres Clin Gastroenterol. 1993 Mar;7(1):81–94.
1021	Solem C, Mody R, Stephens J, Macahilig C, Gao X. Mealtime-related dosing directions for proton-pump inhibitors in gastroesophageal reflux disease: physician knowledge, patient adherence. J Am Pharm Assoc (2003). 2014;54(2):144–53.
1022	Coverdale JH. Doctor-patient communication: the example of communicating with the peptic ulcer patient. N Z Med J. 1979 Mar;89(632):221–3.
1023	Chosidow O, Joly P, Laurent-Puig P, Prost C, Espagne E, Wechsler J, et al. [Bullous pemphigoid secondary corticoresistant. Inhibitory role of omeprazole on corticosteroid metabolism?]. Ann Dermatol Venereol. 1991;118(1):45–6.
1024	Use new diagnostic know-how to improve prevention, treatment of peptic ulcer disease. Healthc Demand Dis Manag. 1997 Oct;3(10):154–5.
1025	Haggerty JJJ, Drossman DA. Use of psychotropic drugs in patients with peptic ulcer. Psychosomatics. 1985 Apr;26(4):277-280,283-284.
1026	Salyers WJJ, Mansour A, El-Haddad B, Golbeck AL, Kallail KJ. Lifestyle modification counseling in patients with gastroesophageal reflux disease. Gastroenterol Nurs Off J Soc Gastroenterol Nurses Assoc. 2007;30(4):302–4.
1027	Parada MT, Alba A, Sepúlveda C. Bronchiolitis obliterans syndrome development in lung transplantation patients. Transplant Proc. 2010;42(1):331–2.
1028	Al-Mazrou AM, Bellorin O, Dhar V, Dakin G, Afaneh C. Selection of Robotic Bariatric Surgery Candidates: a Nationwide Analysis. J Gastrointest Surg Off J Soc Surg Aliment Tract. 2023 May;27(5):903–13.
1029	Reshetnikov O, Kurilovich S. Gastroesophageal reflux symptoms and associated factors in adolescents: A community-based study. Vol. 34, Indian journal of gastroenterology : official journal of the Indian Society of Gastroenterology. India; 2015. p. 80–1.
1030	Patel N, Veve M, Kwon S, McNutt L-A, Fish D, Miller CD. Frequency of electrocardiogram testing among HIV-infected patients at risk for medication-induced QTc prolongation. HIV Med. 2013 Sep;14(8):463–71.
1031	Laverty RB, Yoon BS, Sokol KK, Sparkman BK. Perforated Peptic Ulcer of the Duodenum After the Laparoscopic Roux-en-Y Gastric Bypass. Am Surg. 2023 Jun;89(6):2764–6.
1032	Knapp AB. The cimetidine-lidocaine interaction: an observation in search of an explanation. J Clin Pharmacol. 1985;25(8):562–3.
1033	Tannenbaum H, Davis P, Russell AS, Atkinson MH, Maksymowych W, Huang SH, et al. An evidence-based approach to prescribing NSAIDs in musculoskeletal disease: a Canadian consensus. Canadian NSAID Consensus Participants. C Can Med Assoc J = J l’Association medicale Can. 1996 Jul;155(1):77–88.
1034	Derrier M, Mercatello A. [Role of non-steroidal anti-inflammatory agents in the perioperative period. Usefulness and limitations]. Ann Fr Anesth Reanim. 1997;16(5):498–520.
1035	Howden CW. Clinical pharmacology of omeprazole. Clin Pharmacokinet. 1991 Jan;20(1):38–49.
1036	Information from your family doctor. Dyspepsia. Am Fam Physician. 2003 Nov;68(10):2040–1.
1037	Takahashi S, Keto Y, Fujita H, Muramatsu H, Nishino T, Okabe S. Pathological changes in the formation of Helicobacter pylori-induced gastric lesions in Mongolian gerbils. Dig Dis Sci. 1998 Apr;43(4):754–65.
1038	Kees F, Holstege A, Ittner KP, Zimmermann M, Lock G, Schölmerich J, et al. Pharmacokinetic interaction between proton pump inhibitors and roxithromycin in volunteers. Aliment Pharmacol Ther. 2000 Apr;14(4):407–12.
1039	Frost-Rude J. Gastroesophageal reflux disease. Home Care Provid. 1999 Jun;4(3):110–5.
1040	Bregnhøj L, Thirstrup S, Kristensen MB, Bjerrum L, Sonne J. Prevalence of inappropriate prescribing in primary care. Pharm World Sci. 2007 Jun;29(3):109–15.
1041	Drugs for treatment of peptic ulcers. Med Lett Drugs Ther. 1997 Jan;39(991):1–4.
1042	Howden CW, Tytgat GN. The tolerability and safety profile of famotidine. Clin Ther. 1996;18(1):36–54; discussion 35.
1043	Edwards O, Yakish ED, Wang L-M, Wu Q, Hoffman JM, Morton KA. Histamine Receptor 1 and 2 Antagonists Alter Biodistribution of Radioiodine. J Nucl Med Technol. 2015 Sep;43(3):214–9.
1044	Boyanova L, Boyanova L, Hadzhiyski P, Kandilarov N, Yordanov D, Gergova R, et al. Mixed (multiple-genotype) Helicobacter pylori infections in Bulgarian patients. Diagn Microbiol Infect Dis. 2023 Dec;107(4):116073.
1045	Ekkel E, Seeras K. Readability of Online Patient Material Provided by Reflux Centers in the United States. Am Surg. 2023 Jun;89(6):2782–4.
1046	Pu J, Wang F, Tang W, Zhu M. Biotransformation of Ilaprazole in Human Liver Microsomes and Human: Role of CYP3A4 in Ilaprazole Clearance and Drug-Drug Interaction. Drug Metab Dispos. 2018 Oct;46(10):1453–61.
1047	Horn J. Review article: relationship between the metabolism and efficacy of proton pump inhibitors--focus on rabeprazole. Aliment Pharmacol Ther. 2004 Nov;20 Suppl 6:11–9.
1048	Little JW. New oral anticoagulants: will they replace warfarin? Oral Surg Oral Med Oral Pathol Oral Radiol. 2012 May;113(5):575–80.
1049	Trépanier EF. Intravenous pantoprazole: a new tool for acutely ill patients who require acid suppression. Can J Gastroenterol. 2000 Nov;14 Suppl D:11D-20D.
1050	Lidocaine-cimetidine interaction can be toxic. Vol. 247, JAMA. United States; 1982. p. 3174–5.
1051	Greenspan NR. Gastroesophageal reflux disease: endoscopy, duration of treatment, and choice of PPI. Med Health R I. 2011 Apr;94(4):92–4.
1052	Martí-Massó JF, López de Munain A, López de Dicastillo G. Ataxia following gastric bleeding due to omeprazole-benzodiazepine interaction. Vol. 26, The Annals of pharmacotherapy. United States; 1992. p. 429–30.
1053	Prentice CR. Acquired coagulation disorders. Clin Haematol. 1985 Jun;14(2):413–42.
1054	Hawkey CJ, Langman MJS. Non-steroidal anti-inflammatory drugs: overall risks and management. Complementary roles for COX-2 inhibitors and proton pump inhibitors. Gut. 2003 Apr;52(4):600–8.
1055	Lanas A, Benito P, Alonso J, Hernández-Cruz B, Barón-Esquivias G, Perez-Aísa A, et al. [Safe prescription recommendations for non steroidal anti-inflammatory drugs: Consensus document ellaborated by nominated experts of three scientific associations (SER-SEC-AEG)]. Gastroenterol Hepatol. 2014 Mar;37(3):107–27.
1056	Abdissa SG, Fekade D, Feleke Y, Seboxa T, Diro E. Adverse drug reactions associated with antiretroviral treatment among adult Ethiopian patients in a tertiary hospital. Ethiop Med J. 2012 Apr;50(2):107–13.
1057	García Plaza A, Pascasio Acevedo JM. [Review of histamine H2 receptor antagonists]. Rev Esp Enferm Apar Dig. 1984 Oct;66(4):288–94.
1058	McMahon AD. Observation and experiment with the efficacy of drugs: a warning example from a cohort of nonsteroidal anti-inflammatory and ulcer-healing drug users. Am J Epidemiol. 2001 Sep;154(6):557–62.
1059	Reinicke C. [Clinical pharmacology of nonsteroidal antiphlogistics. II: Interactions and side effects]. Z Arztl Fortbild (Jena). 1985;79(9):369–73.
1060	Claussen DW. Propulsid (cisapride). Gastroenterol Nurs Off J Soc Gastroenterol Nurses Assoc. 1994 Apr;16(5):235–6.
1061	Metz DC, Getz HD. Helicobacter pylori gastritis therapy with omeprazole and clarithromycin increases serum carbamazepine levels. Dig Dis Sci. 1995 Apr;40(4):912–5.
1062	Erlbeck A. [Error in drug prescription. Prescription for NSAR until the patient bleeds to death]. Vol. 145, MMW Fortschritte der Medizin. Germany; 2003. p. 15.
1063	Li S, Xu M, Li H, Du J, Li W. Pharmacokinetic Properties of Oral Lafutidine Tablets and the Effect of Food on its Pharmacokinetics in Healthy Chinese Subjects. Adv Ther. 2016 Oct;33(10):1704–14.
1064	Pinder RM, Brogden RN, Sawyer PR, Speight TM, Spencer R, Avery GS. Carbenoxolone: a review of its pharmacological properties and therapeutic efficacy in peptic ulcer disease. Drugs. 1976;11(4):245–307.
1065	Kowalsky SF, Hamilton RA, Figge HL. Drug usage evaluation: H2-receptor antagonist use in 30 hospitals. Hosp Formul. 1991 Sep;26(9):725–6, 732, 734-6 passim.
1066	Kinoshita Y, Morita T. [Drug therapy for the elderly patients with gastric ulcer]. Nihon Rinsho. 2010 Nov;68(11):2046–51.
1067	Smythe MA, Zarowitz BJ. Changing perspectives of stress gastritis prophylaxis. Ann Pharmacother. 1994 Sep;28(9):1073–85.
1068	Miedziaszczyk M, Idasiak-Piechocka I. Safety analysis of co-administering tacrolimus and omeprazole in renal transplant recipients - A review. Biomed Pharmacother. 2023 Oct;166:115149.
1069	Mazure PA, Cosen JN, Schraier M. [Effect of various drugs on the pH of the duodenum]. Acta Gastroenterol Latinoam. 1970;2(1):1–7.
1070	Middlemiss C. Gastroesophageal reflux disease: a common condition in the elderly. Nurse Pract. 1997 Nov;22(11):51-52,51-55.
1071	Safe M, Chan WH, Leach ST, Sutton L, Lui K, Krishnan U. Widespread use of gastric acid inhibitors in infants: Are they needed? Are they safe? World J Gastrointest Pharmacol Ther. 2016 Nov;7(4):531–9.
1072	Information from your family doctor. Ulcers and Helicobacter pylori infection. Am Fam Physician. 2003 Nov;68(10):2028–9.
1073	Mnichil Z, Nibret E, Hailegebriel T, Demelash M, Mekonnen D. Prevalence and associated risk factors of Helicobacter pylori infection in East Africa: a systematic review and meta-analysis. Brazilian J Microbiol [publication Brazilian Soc Microbiol. 2024 Mar;55(1):51–64.
1074	Reeves D, Holland F, Morbey H, Hann M, Ahmed F, Davies L, et al. Retrospective study of more than 5 million emergency admissions to hospitals in England: Epidemiology and outcomes for people with dementia. PLoS One [Internet]. 2023;18(3):e0281158. Available from: https://europepmc.org/articles/PMC9994676
1075	Summaries for patients. Benefits and risks of continuing aspirin in patients with peptic ulcer bleeding. Vol. 152, Annals of internal medicine. United States; 2010. p. I–20.
1076	Poissant L, Taylor L, Huang A, Tamblyn R. Assessing the accuracy of an inter-institutional automated patient-specific health problem list. BMC Med Inform Decis Mak [Internet]. 2010 Feb;10:10. Available from: https://europepmc.org/articles/PMC2837859
1077	Panneerselvam S, Arumugam G. A biochemical study on the gastroprotective effect of hydroalcoholic extract of Andrographis paniculata in rats. Indian J Pharmacol [Internet]. 2011 Jul;43(4):402—408. Available from: https://europepmc.org/articles/PMC3153702
1078	Feng H, Wei G-W. Virtual screening of DrugBank database for hERG blockers using topological Laplacian-assisted AI models. Comput Biol Med [Internet]. 2023 Feb;153:106491. Available from: https://europepmc.org/articles/PMC10120853
1079	Davidson AG, Campbell JA. Celiac Disease and Dermatitis Herpetiformis: National survey indicates delays in diagnosis. Can Fam Physician [Internet]. 1992 Nov;38:2604—2608. Available from: https://europepmc.org/articles/PMC2145895
1080	Jin BH, Yoo BW, Park J, Kim JH, Lee JY, Shin JS, et al. Pharmacokinetic drug interaction and safety after coadministration of clarithromycin, amoxicillin, and ilaprazole: a randomised, open-label, one-way crossover, two parallel sequences study. Eur J Clin Pharmacol [Internet]. 2018 Sep;74(9):1149—1157. Available from: https://europepmc.org/articles/PMC6096703
1081	Crescioli G, Lombardi N, Bettiol A, Menniti-Ippolito F, Da Cas R, Parrilli M, et al. Adverse events following cannabis for medical use in Tuscany: An analysis of the Italian Phytovigilance database. Br J Clin Pharmacol [Internet]. 2020 Jan;86(1):106—120. Available from: https://europepmc.org/articles/PMC6983517
1082	Wahab MSA, Jalani MM, Goh KW, Ming LC, Faller EM. Why Did I Consult My Pharmacist about Herbal and Dietary Supplements? An Online Survey Amid the COVID-19 Pandemic in Malaysia. Int J Environ Res Public Health [Internet]. 2022 Sep;19(17):10994. Available from: https://europepmc.org/articles/PMC9517816
1083	Ho J, Kim B, Kim KS, Jihn C-H, Kim M-Y, Kang DR, et al. Statin Supply and Polydrug Use in Older Adults: A Focus on Drug Combinations that Reduce Bone Density. Ann Geriatr Med Res [Internet]. 2021 Dec;25(4):269—277. Available from: https://europepmc.org/articles/PMC8749039
1084	Xian Y, Holloway RG, Chan PS, Noyes K, Shah MN, Ting HH, et al. Association between stroke center hospitalization for acute ischemic stroke and mortality. JAMA [Internet]. 2011 Jan;305(4):373—380. Available from: https://europepmc.org/articles/PMC3290863
1085	Liang Y, Xu X, Yin M, Li Y, Zhang Y, Huang L, et al. A more comprehensive investigation of disability and associated factors among older adults receiving home-based care in rural Dongguan, China. BMC Geriatr [Internet]. 2018 Jul;18(1):158. Available from: https://europepmc.org/articles/PMC6034336
1086	Hong J, Shu X, Liu D, Zhu Y, Xie C, Xie Y, et al. Antibiotic resistance and CYP2C19 polymorphisms affect the efficacy of concomitant therapies for Helicobacter pylori infection: an open-label, randomized, single-centre clinical trial. J Antimicrob Chemother. 2016 Aug;71(8):2280–5.
1087	Annoni G, Mazzola P. Real-world characteristics of hospitalized frail elderly patients with atrial fibrillation: can we improve the current prescription of anticoagulants? J Geriatr Cardiol [Internet]. 2016 Mar;13(3):226—232. Available from: https://europepmc.org/articles/PMC4826892
1088	Wiedmann M, Müller C, Lobeck H, Wölke K. Sudden elevation of liver enzymes in a 64-year-old patient: a case report. Cases J [Internet]. 2009 Nov;2:205. Available from: https://europepmc.org/articles/PMC2783154
1089	Dowling PJ. Food allergy: practical considerations for primary care. Mo Med [Internet]. 2011;108(5):344—349. Available from: https://europepmc.org/articles/PMC6188390
1090	Jatoi A, Qi Y, Wampfler JA, Busta AJ, Yang P, Mandrekar S. The purported effects of alcohol on appetite and weight in lung cancer patients. Nutr Cancer [Internet]. 2011 Nov;63(8):1251—1255. Available from: https://europepmc.org/articles/PMC9651019
1091	Hayashi LC, Acharya R. Situs inversus totalis in an asymptomatic adolescent - importance of patient education: A case report. World J Clin Pediatr [Internet]. 2023 Dec;12(5):359—364. Available from: https://europepmc.org/articles/PMC10762603
1092	Di Martino G, Di Giovanni P, Cedrone F, D’Addezio M, Meo F, Scampoli P, et al. The Burden of Diabetes-Related Preventable Hospitalization: 11-Year Trend and Associated Factors in a Region of Southern Italy. Healthc (Basel, Switzerland) [Internet]. 2021 Aug;9(8):997. Available from: https://europepmc.org/articles/PMC8391579
1093	Schachter M. The epidemiology of medication errors: how many, how serious? Br J Clin Pharmacol [Internet]. 2009 Jun;67(6):621—623. Available from: https://europepmc.org/articles/PMC2723199
1094	Shegena EA, Nigussie KA, Tamukong R, Lumori BAE, Yadesa TM. Prevalence and factors associated with adverse drug reactions among heart failure patients hospitalized at Mbarara Regional Referral Hospital, Uganda. BMC Cardiovasc Disord [Internet]. 2022 Nov;22(1):480. Available from: https://europepmc.org/articles/PMC9650824
1095	Brindisino F, Venturin D, Bartoli M, Caselli S, Pellicciari L, Poser A. Psychometric properties of the Disability of Arm Shoulder and Hand (DASH) in subjects with frozen shoulder: a reliability and validity study. BMC Musculoskelet Disord [Internet]. 2024 Apr;25(1):260. Available from: https://europepmc.org/articles/PMC10986124
1096	Bourgeois FT, Shannon MW, Valim C, Mandl KD. Adverse drug events in the outpatient setting: an 11-year national analysis. Pharmacoepidemiol Drug Saf [Internet]. 2010 Sep;19(9):901—910. Available from: https://europepmc.org/articles/PMC2932855
1097	Paradowski L, Szelag A. [Interactions of cimetidine and ranitidine with other drugs]. Pol Tyg Lek. 1988 Aug;43(35):1120–2.
1098	Bhalla D, Chea K, Hun C, Vannareth M, Huc P, Chan S, et al. Population-based study of epilepsy in Cambodia associated factors, measures of impact, stigma, quality of life, knowledge-attitude-practice, and treatment gap. PLoS One [Internet]. 2012;7(10):e46296. Available from: https://europepmc.org/articles/PMC3471879
1099	Seo MR, Yeo J, Park JW, Lee Y-A, Lee JH, Kang EH, et al. Korean treatment recommendations for patients with axial spondyloarthritis. Korean J Intern Med [Internet]. 2023 Sep;38(5):620—640. Available from: https://europepmc.org/articles/PMC10493447
1100	McHorney CA, Crivera C, Laliberté F, Germain G, Wynant W, Lefebvre P. Adherence to rivaroxaban versus apixaban among patients with non-valvular atrial fibrillation: Analysis of overall population and subgroups of prior oral anticoagulant users. PLoS One [Internet]. 2018;13(4):e0194099. Available from: https://europepmc.org/articles/PMC5886396
1101	Malaeb D, Sacre H, Mansour S, Haddad C, Sarray El Dine A, Fleihan T, et al. Assessment of medication adherence among Lebanese adult patients with non-communicable diseases during COVID-19 lockdown: a cross-sectional study. Front public Heal [Internet]. 2023;11:1145016. Available from: https://europepmc.org/articles/PMC10322190
1102	Garner A, Fadlallah H, Parsons ME. 1976 and all that!--20 years of antisecretory therapy. Gut [Internet]. 1996 Dec;39(6):784—786. Available from: https://europepmc.org/articles/PMC1383447
1103	Payne RA. The epidemiology of polypharmacy. Clin Med [Internet]. 2016 Oct;16(5):465—469. Available from: https://europepmc.org/articles/PMC6297306
1104	Brown JD, Shewale AR, Talbert JC. Adherence to Rivaroxaban, Dabigatran, and Apixaban for Stroke Prevention in Incident, Treatment-Naïve Nonvalvular Atrial Fibrillation. J Manag care Spec Pharm [Internet]. 2016 Nov;22(11):1319—1329. Available from: https://europepmc.org/articles/PMC5751430
1105	Cimino C, Barnett GO. Analysis of physician questions in an ambulatory care setting. Proceedings Symp Comput Appl Med Care [Internet]. 1991;995—999. Available from: https://europepmc.org/articles/PMC2247704
1106	Wang Z, Lu Y, Li L, Wu X, Liu J, Tang J, et al. Relationship Between Severity of Gastrointestinal Symptoms and Anxiety Symptoms in Patients with Chronic Gastrointestinal Disease: The Mediating Role of Illness Perception. Psychol Res Behav Manag [Internet]. 2023;16:4921—4933. Available from: https://europepmc.org/articles/PMC10710098
1107	Kozioł M, Towpik I, Żurek M, Niemczynowicz J, Wasążnik M, Sanchak Y, et al. Predictors of Rehospitalization and Mortality in Diabetes-Related Hospital Admissions. J Clin Med [Internet]. 2021 Dec;10(24):5814. Available from: https://europepmc.org/articles/PMC8704926
1108	Summaries for patients. Factors associated with Helicobacter pylori infections in the United States that are resistant to usual antibiotics. Ann Intern Med. 2002 Jan;136(1):I–39.
1109	Stickel J, Kim J. Evaluation of Hospital-Based Acute Care Utilization by Uninsured Patients Enrolled in Free or Low-Cost Pharmacy Programs. Inov Pharm [Internet]. 2021;12(4). Available from: https://europepmc.org/articles/PMC9401382
1110	Goldman S, Zhao J, Bieber B, Pisoni RL, Horowitz L, Nessim SJ, et al. Gastric Acid Suppression Therapy and Its Association with Peritoneal Dialysis-Associated Peritonitis in the Peritoneal Dialysis Outcomes and Practice Patterns Study (PDOPPS). Kidney360 [Internet]. 2024 Mar;5(3):370—379. Available from: https://europepmc.org/articles/PMC11000729
1111	Jiao Z, Shi X, Li Z, Zhong M. Population pharmacokinetics of sirolimus in de novo Chinese adult renal transplant patients. Br J Clin Pharmacol [Internet]. 2009 Jul;68(1):47—60. Available from: https://europepmc.org/articles/PMC2732940
1112	Health Commission Of The People’s Republic Of China N. National guidelines for diagnosis and treatment of gastric cancer 2022 in China (English version). Chin J Cancer Res [Internet]. 2022 Jun;34(3):207—237. Available from: https://europepmc.org/articles/PMC9273576
1113	Sullivan WF, Diepstra H, Heng J, Ally S, Bradley E, Casson I, et al. Primary care of adults with intellectual and developmental disabilities: 2018 Canadian consensus guidelines. Can Fam Physician [Internet]. 2018 Apr;64(4):254—279. Available from: https://europepmc.org/articles/PMC5897068
1114	Naganuma A, Chayama K, Notsumata K, Gane E, Foster GR, Wyles D, et al. Integrated analysis of 8-week glecaprevir/pibrentasvir in Japanese and overseas patients without cirrhosis and with hepatitis C virus genotype 1 or 2 infection. J Gastroenterol [Internet]. 2019 Aug;54(8):752—761. Available from: https://europepmc.org/articles/PMC6647445
1115	Sidamo T, Shibeshi W, Yimer G, Aklillu E, Engidawork E. Explorative Analysis of Treatment Outcomes of Levofloxacin- and Moxifloxacin-Based Regimens and Outcome Predictors in Ethiopian MDR-TB Patients: A Prospective Observational Cohort Study. Infect Drug Resist [Internet]. 2021;14:5473—5489. Available from: https://europepmc.org/articles/PMC8703047
1116	Costa R, Steinhoff B, Gama H, Ikedo F, Rocha J-F, Soares-da-Silva P. Safety, Tolerability and Efficacy of Eslicarbazepine Acetate as Adjunctive Therapy in Patients Aged ≥ 65 Years with Focal Seizures. Drugs Aging [Internet]. 2018 Dec;35(12):1109—1117. Available from: https://europepmc.org/articles/PMC6267536
1117	author(s) U. Proceedings of the British Pharmacological Society Clinical Pharmacology Section 7–10 January 2003. Br J Clin Pharmacol [Internet]. 2003 Apr;55(4):418—449. Available from: https://europepmc.org/articles/PMC1884242
1118	Moult PJ, Lunzer MR, Trash DB, Sherlock S. Use of bumetanide in the treatment of ascites due to liver disease. Gut [Internet]. 1974 Dec;15(12):988—992. Available from: https://europepmc.org/articles/PMC1413073
1119	Miller DD, Sawyer JB, Duffy JP. Cimetidine’s effect on steady-state serum nortriptyline concentrations. Drug Intell Clin Pharm. 1983 Dec;17(12):904–5.
1120	Assad N, Qualls C, Smith LJ, Arynchyn A, Thyagarajan B, Schuyler M, et al. Body mass index is a stronger predictor than the metabolic syndrome for future asthma in women. The longitudinal CARDIA study. Am J Respir Crit Care Med [Internet]. 2013 Aug;188(3):319—326. Available from: https://europepmc.org/articles/PMC5448505
1121	Kim K, Shin K-M, Lee J-H, Seo B-N, Jung S-Y, Youn Y, et al. Nonsurgical Korean Integrative Treatments for Symptomatic Lumbar Spinal Stenosis: A Three-Armed Randomized Controlled Pilot Trial Protocol. Evid Based Complement Alternat Med [Internet]. 2016;2016:2913248. Available from: https://europepmc.org/articles/PMC4749804
1122	Armstrong AJ, Humeniuk MS, Healy P, Szmulewitz R, Winters C, Kephart J, et al. Phase Ib Trial of Cabazitaxel and Tasquinimod in Men With Heavily Pretreated Metastatic Castration Resistant Prostate Cancer (mCRPC): The CATCH Trial. Prostate [Internet]. 2017 Mar;77(4):385—395. Available from: https://europepmc.org/articles/PMC6309626
1123	Goldschneider KR, Good J, Harrop E, Liossi C, Lynch-Jordan A, Martinez AE, et al. Pain care for patients with epidermolysis bullosa: best care practice guidelines. BMC Med [Internet]. 2014 Oct;12:178. Available from: https://europepmc.org/articles/PMC4190576
1124	Tran B, Le Vu MN, Le HT, Nguyen TH, Boyer L, Fond G, et al. Severity and geographical disparities of post-COVID-19 symptoms among the Vietnamese general population: a national evaluation. Sci Rep [Internet]. 2023 Mar;13(1):4460. Available from: https://europepmc.org/articles/PMC10022561
1125	Hoesli RC, Wingo ML, Wajsberg B, Bastian RW. Topical Capsaicin for the Treatment of Sensory Neuropathic Cough. OTO open [Internet]. 2021;5(4):2473974X211065668. Available from: https://europepmc.org/articles/PMC8724998
1126	author(s) U. Do Pharmacists Have a Role in Recommending Codeine for Pain Management? Australian Perspectives. Can J Hosp Pharm [Internet]. 2016;69(6):501—504. Available from: https://europepmc.org/articles/PMC5242284
1127	Uchida N, Ishida M, Sato I, Yoshioka A, Takahashi T, Furuya D, et al. The prevalence of thiamine deficiency among elderly nursing home residents: A cross-sectional study. J Gen Fam Med [Internet]. 2023 May;24(3):148—153. Available from: https://europepmc.org/articles/PMC10227732
1128	Miyashita K, Hozumi H, Furuhashi K, Nakatani E, Inoue Y, Yasui H, et al. Changes in the characteristics and outcomes of COVID-19 patients from the early pandemic to the delta variant epidemic: a nationwide population-based study. Emerg Microbes Infect [Internet]. 2023 Dec;12(1):2155250. Available from: https://europepmc.org/articles/PMC9788709
1129	Bratanič N, Kovač J, Pohar K, Trebušak Podkrajšek K, Ihan A, Battelino T, et al. Multifocal gastric adenocarcinoma in a patient with LRBA deficiency. Orphanet J Rare Dis [Internet]. 2017 Jul;12(1):131. Available from: https://europepmc.org/articles/PMC5516372
1130	Welage LS. Overview of pharmacologic agents for acid suppression in critically ill patients. Am J Heal Pharm AJHP Off J Am Soc Heal Pharm. 2005 May;62(10 Suppl 2):S4–10.
1131	Baptista R, Englar R, São Braz B, Leal RO. Survey-Based Analysis of Current Trends for Prescribing Gastrointestinal Protectants among Small-Animal General Practitioners in Portugal. Vet Sci [Internet]. 2021 Apr;8(5):70. Available from: https://europepmc.org/articles/PMC8146071
1132	Ardoino I, Casula M, Molari G, Mucherino S, Orlando V, Menditto E, et al. Prescription Appropriateness of Drugs for Peptic Ulcer and Gastro-Esophageal Reflux Disease: Baseline Assessment in the LAPTOP-PPI Cluster Randomized Trial. Front Pharmacol [Internet]. 2022;13:803809. Available from: https://europepmc.org/articles/PMC8996306
1133	Sakurai K, Suda H, Ido Y, Takeichi T, Okuda A, Hasuda K, et al. Comparative study: Vonoprazan and proton pump inhibitors in Helicobacter pylori eradication therapy. World J Gastroenterol [Internet]. 2017 Jan;23(4):668—675. Available from: https://europepmc.org/articles/PMC5292341
1134	Demilew D, Boru B, Tesfaw G, Kerebih H, Salelew E. Assessment of alcohol use disorder and its associated factors among alcohol users of medical and surgical outpatients attending a specialized hospital in Gondar, Ethiopia: a cross-sectional study. Int J Ment Health Syst [Internet]. 2021 Mar;15(1):28. Available from: https://europepmc.org/articles/PMC8004459
1135	Sachdev Y, Gopal K, Garg VK. Bromocriptine therapy in acromegaly. A long-term review of 35 cases. Postgrad Med J [Internet]. 1981 Apr;57(666):210—216. Available from: https://europepmc.org/articles/PMC2424984
1136	Bisceglia I, Gabrielli D, Canale ML, Gallucci G, Parrini I, Turazza FM, et al. ANMCO POSITION PAPER: cardio-oncology in the COVID era (CO and CO). Eur Heart J Suppl [Internet]. 2021 Aug;23(Suppl C):C128—C153. Available from: https://europepmc.org/articles/PMC8388610
1137	Ghebremariam YT, LePendu P, Lee JC, Erlanson DA, Slaviero A, Shah NH, et al. Unexpected effect of proton pump inhibitors: elevation of the cardiovascular risk factor asymmetric dimethylarginine. Circulation [Internet]. 2013 Aug;128(8):845—853. Available from: https://europepmc.org/articles/PMC3838201
1138	Trouton TG, Finnegan OC. Mobile coronary care and mortality from ischaemic heart disease in a predominantly rural community. Ulster Med J [Internet]. 1988 Oct;57(2):155—160. Available from: https://europepmc.org/articles/PMC2448505
1139	Linde C, Qin L, Bakhai A, Furuland H, Evans M, Ayoubkhani D, et al. Serum potassium and clinical outcomes in heart failure patients: results of risk calculations in 21 334 patients in the UK. ESC Hear Fail [Internet]. 2019 Apr;6(2):280—290. Available from: https://europepmc.org/articles/PMC6437434
1140	Baig SN, Rehman S, Daniel M, Deshpande V, Abdelsayed G, Gonzalez M. Esophageal Actinomycosis Masquerading as Cancer in an Immunocompetent Patient. ACG case reports J [Internet]. 2020 Feb;7(2):e00321. Available from: https://europepmc.org/articles/PMC7145182
1141	Gwee MC, Cheah LS. Actions of cimetidine and ranitidine at some cholinergic sites: implications in toxicology and anesthesia. Life Sci. 1986 Aug;39(5):383–8.
1142	Okushin K, Takahashi Y, Yamamichi N, Shimamoto T, Enooku K, Fujinaga H, et al. Helicobacter pylori infection is not associated with fatty liver disease including non-alcoholic fatty liver disease: a large-scale cross-sectional study in Japan. BMC Gastroenterol [Internet]. 2015 Feb;15:25. Available from: https://europepmc.org/articles/PMC4349671
1143	Pioch C, Henschke C, Lantzsch H, Busse R, Vogt V. Applying a data-driven population segmentation approach in German claims data. BMC Health Serv Res [Internet]. 2023 Jun;23(1):591. Available from: https://europepmc.org/articles/PMC10249173
1144	Haddadin F, Sud K, Munoz Estrella A, Moctezuma S, Wu L, Berookhim J, et al. The prevalence and predictors of resistant hypertension in high-risk overweight and obese patients: A cross-sectional study based on the 2017 ACC/AHA guidelines. J Clin Hypertens (Greenwich) [Internet]. 2019 Oct;21(10):1507—1515. Available from: https://europepmc.org/articles/PMC8030605
1145	Viani RM, Ruel T, Alvero C, Fenton T, Acosta EP, Hazra R, et al. Long-Term Safety and Efficacy of Dolutegravir in Treatment-Experienced Adolescents With Human Immunodeficiency Virus Infection: Results of the IMPAACT P1093 Study. J Pediatric Infect Dis Soc [Internet]. 2020 Apr;9(2):159—165. Available from: https://europepmc.org/articles/PMC7192395
1146	Anastasi JK, Capili B. Nausea and vomiting in HIV/AIDS. Gastroenterol Nurs [Internet]. 2011;34(1):15—24. Available from: https://europepmc.org/articles/PMC8127131
1147	Huang G, Lee T-Y, Banda KJ, Pien L-C, Jen H-J, Chen R, et al. Prevalence of sleep disorders among first responders for medical emergencies: A meta-analysis. J Glob Health [Internet]. 2022 Oct;12:4092. Available from: https://europepmc.org/articles/PMC9585923
1148	author(s) U. JMCP - July/August 1995 through June 2005. J Manag Care Pharm [Internet]. 2005 May;11(5). Available from: https://europepmc.org/articles/PMC10441197
1149	Chi T-Y, Zhu H-M, Zhang M. Risk factors associated with nonsteroidal anti-inflammatory drugs (NSAIDs)-induced gastrointestinal bleeding resulting on people over 60 years old in Beijing. Medicine (Baltimore) [Internet]. 2018 May;97(18):e0665. Available from: https://europepmc.org/articles/PMC6392961
1150	Tavakkoli A, Sayed BA, Talley NJ, Moshiree B. Acid and non-acid reflux in patients refractory to proton pump inhibitor therapy: is gastroparesis a factor? World J Gastroenterol [Internet]. 2013 Oct;19(37):6193—6198. Available from: https://europepmc.org/articles/PMC3787349
1151	Wei JC-C, Chang W-C, Mushiroda T. Editorial: Big Data, Pharmacogenomics and Real-World Research in Pharmacology. Front Pharmacol [Internet]. 2020;11:1239. Available from: https://europepmc.org/articles/PMC7438593
1152	Halawa B, Mazurek W. [Interaction of cimetidine with quinidine, procainamide and digoxin]. Pol Tyg Lek. 1985 Dec;40(51–52):1437–9.
1153	Gassmann D, Cheetham M, Siebenhuener K, Holzer BM, Meindl-Fridez C, Hildenbrand FF, et al. The multimorbidity interaction severity index (MISI): A proof of concept study. Medicine (Baltimore) [Internet]. 2017 Feb;96(8):e6144. Available from: https://europepmc.org/articles/PMC5569438
1154	Chang C-B, Lai H-Y, Hwang S-J, Yang S-Y, Wu R-S, Chang L-Y, et al. The updated PIM-Taiwan criteria: a list of potentially inappropriate medications in older people. Ther Adv Chronic Dis [Internet]. 2019;10:2040622319879602. Available from: https://europepmc.org/articles/PMC6779000
1155	Said K. Anticoagulation in pulmonary arterial hypertension: Contemporary data from COMPERA registry. Glob Cardiol Sci Pract [Internet]. 2014;2014(2):48—52. Available from: https://europepmc.org/articles/PMC4220434
1156	Gibson WC. Through a glass darkly. CMAJ [Internet]. 1991 Sep;145(6):625—627. Available from: https://europepmc.org/articles/PMC1335766
1157	Hohl CM, Small SS, Peddie D, Badke K, Bailey C, Balka E. Why Clinicians Don’t Report Adverse Drug Events: Qualitative Study. JMIR public Heal Surveill [Internet]. 2018 Feb;4(1):e21. Available from: https://europepmc.org/articles/PMC5849794
1158	Tekeba A, Ayele Y, Negash B, Gashaw T. Extent of and Factors Associated with Self-Medication among Clients Visiting Community Pharmacies in the Era of COVID-19: Does It Relieve the Possible Impact of the Pandemic on the Health-Care System? Risk Manag Healthc Policy [Internet]. 2021;14:4939—4951. Available from: https://europepmc.org/articles/PMC8683580
1159	Zhang X-J, Zhou J-G, Pan M, Yuan W, Gao B. Analysis of Adverse Drug Reaction Reports from a Public Hospital in Shanxi Province in 2022. Risk Manag Healthc Policy [Internet]. 2023;16:1391—1401. Available from: https://europepmc.org/articles/PMC10408654
1160	Westberg SM, Derr SK, Weinhandl ED, Adam TJ, Brummel AR, Lahti J, et al. Drug Therapy Problems Identified by Pharmacists Through Comprehensive Medication Management Following Hospital Discharge. J Pharm Technol [Internet]. 2017 Mar;33(3):96—107. Available from: https://europepmc.org/articles/PMC5998417
1161	Ryle JA. An Address on SOME ALARMING SEIZURES. Br Med J [Internet]. 1934 Jan;1(3811):89—93. Available from: https://europepmc.org/articles/PMC2444227
1162	Ràfols Crestani A, Solanas Saura P, Ramió Pujolràs G, Suelves Esteban N, Rodríguez González C, González Pastor C, et al. [Prevalence of Helicobacter pylori infection in primary health care]. Aten primaria [Internet]. 2000 May;25(8):563—567. Available from: https://europepmc.org/articles/PMC7683968
1163	Caffee HH, Bingham HG. Leukopenia and silver sulfadiazine. J Trauma. 1982 Jul;22(7):586–7.
1164	Young R, Murray N. Helicobacter pylori: a cause of chronic abdominal pain in children. Gastroenterol Nurs Off J Soc Gastroenterol Nurses Assoc. 1993 Jun;15(6):247–50.
1165	Nagashima K, Irisawa A, Kashima K, Sakuma F, Minaguchi T, Yamamiya A, et al. The Risk of Bleeding in Small/Straight Esophageal Varices with Red Color Sign on Endoscopy: A Retrospective Analysis from the Natural Course. Healthc (Basel, Switzerland) [Internet]. 2022 Jun;10(7):1193. Available from: https://europepmc.org/articles/PMC9322794
1166	Zhang L, Reif A, Du Rietz E, Lagerberg T, Butwicka A, D’Onofrio BM, et al. Comedication and Polypharmacy With ADHD Medications in Adults: A Swedish Nationwide Study. J Atten Disord [Internet]. 2021 Sep;25(11):1519—1528. Available from: https://europepmc.org/articles/PMC8369907
1167	de Man FM, Hussaarts KGAM, de With M, Oomen-de Hoop E, de Bruijn P, van Halteren HK, et al. Influence of the Proton Pump Inhibitor Esomeprazole on the Bioavailability of Regorafenib: A Randomized Crossover Pharmacokinetic Study. Clin Pharmacol Ther [Internet]. 2019 Jun;105(6):1456—1461. Available from: https://europepmc.org/articles/PMC6593619
1168	author(s) U. JMCP - July/August 1995 through November/December 2003. J Manag Care Pharm [Internet]. 2003 Nov;9(6). Available from: https://europepmc.org/articles/PMC10441204
1169	Lemelin J, Hogg WE, Dahrouge S, Armstrong CD, Martin CM, Zhang W, et al. Patient, informal caregiver and care provider acceptance of a hospital in the home program in Ontario, Canada. BMC Health Serv Res [Internet]. 2007 Aug;7:130. Available from: https://europepmc.org/articles/PMC2020484
1170	Marino C, Angelici L, Pistolesi V, Morabito S, Di Napoli A, Calandrini E, et al. SARS-CoV-2 Infection in Patients on Dialysis: Incidence and Outcomes in the Lazio Region, Italy. J Clin Med [Internet]. 2021 Dec;10(24):5818. Available from: https://europepmc.org/articles/PMC8708577
1171	Yew KC, Chuah S-K. Antireflux endoluminal therapies: past and present. Gastroenterol Res Pract [Internet]. 2013;2013:481417. Available from: https://europepmc.org/articles/PMC3723090
1172	Durmuş NŞ, Tufan A, Can B, Olgun Ş, Kocakaya D, İlhan B, et al. Potentially inappropriate medications based on TIME criteria and risk of in-hospital mortality in COVID-19 patients. Rev Assoc Med Bras [Internet]. 2022;68(12):1730—1736. Available from: https://europepmc.org/articles/PMC9779964
1173	Abramowitz C, Deutch A, Shamsian E, Musheyev Y, Ftiha F, Burnstein S. Red Cabbage: A Novel Treatment for Periductal Lactational Mastitis. Cureus [Internet]. 2022 Dec;14(12):e33191. Available from: https://europepmc.org/articles/PMC9886531
1174	Fisher P, House F, Inns P, Morrison PJ, Rogers HJ, Bradbrook ID. Effect of cimetidine on the absorption of orally administered tetracycline. Br J Clin Pharmacol [Internet]. 1980 Feb;9(2):153—158. Available from: https://europepmc.org/articles/PMC1429866
1175	Sebestyén G, Gergely V, Virág S, Mészáros Z. Investigation of the interaction between Probon and indomethacin in rats. J Appl Toxicol. 1983 Feb;3(1):6–8.
1176	Shi W, Ni L, Yang J, Fan X, Yu M, Yang H, et al. The Clinical Impact of Proton Pump Inhibitors When Co-Administered With Dual Antiplatelet Therapy in Patients Having Acute Myocardial Infarction With Low Risk of Gastrointestinal Bleeding: Insights From the China Acute Myocardial Infarction Registry. Front Cardiovasc Med [Internet]. 2021;8:685072. Available from: https://europepmc.org/articles/PMC8…
1177	Kwon YS, Choi JW, Lee HS, Kim JH, Kim Y, Lee JJ. Effect of a Preoperative Proton Pump Inhibitor and Gastroesophageal Reflux Disease on Postoperative Nausea and Vomiting. J Clin Med [Internet]. 2020 Mar;9(3):E825. Available from: https://europepmc.org/articles/PMC7141242
1178	British Cardiac Society, British Hypertension Society, Diabetes UK, HEART UK, Primary Care Cardiovascular Society, Stroke Association. JBS 2: Joint British Societies’ guidelines on prevention of cardiovascular disease in clinical practice. Heart [Internet]. 2005 Dec;91 Suppl 5:v1—52. Available from: https://europepmc.org/articles/PMC1876394
1179	Akbari MR, Kamalipour A, Pakroo M, Mesgarpour B, Poustchi H, Mohammadi Z, et al. Prevalence and Correlates of Polypharmacy, and Drug Utilization Pattern in a Semi-urban Population: Results from the Pars Cohort Study. Arch Iran Med [Internet]. 2023 Mar;26(3):156—165. Available from: https://europepmc.org/articles/PMC10685724
1180	Clarke HA, Manoo V, Pearsall EA, Goel A, Feinberg A, Weinrib A, et al. Consensus Statement for the Prescription of Pain Medication at Discharge after Elective Adult Surgery. Can J pain = Rev Can la douleur [Internet]. 2020 Mar;4(1):67—85. Available from: https://europepmc.org/articles/PMC7951150
1181	Baek Y-H, Shin J-Y, Shin J-Y. Trends in polypharmacy over 12 years and changes in its social gradients in South Korea. PLoS One [Internet]. 2018;13(9):e0204018. Available from: https://europepmc.org/articles/PMC6143262
1182	Shih D-P, Kuo H-W, Liang W-M, Lin P-Y, Tseng P, Wang J-Y. Association of health checkups with health-related quality of life among public servants: a nationwide survey in Taiwan. Health Qual Life Outcomes [Internet]. 2021 Feb;19(1):42. Available from: https://europepmc.org/articles/PMC7863473
1183	Arcoraci V, Barbieri MA, Rottura M, Nobili A, Natoli G, Argano C, et al. Kidney Disease Management in the Hospital Setting: A Focus on Inappropriate Drug Prescriptions in Older Patients. Front Pharmacol [Internet]. 2021;12:749711. Available from: https://europepmc.org/articles/PMC8531549
1184	Yilmaz Hanci S. How readable and quality are online patient education materials about Helicobacter pylori?: Assessment of the readability, quality and reliability. Medicine (Baltimore) [Internet]. 2023 Oct;102(43):e35543. Available from: https://europepmc.org/articles/PMC10615431
1185	Shan J-H, Bai X-J, Han L-L, Yuan Y, Sun X-F. Changes with aging in gastric biomarkers levels and in biochemical factors associated with Helicobacter pylori infection in asymptomatic Chinese population. World J Gastroenterol [Internet]. 2017 Aug;23(32):5945—5953. Available from: https://europepmc.org/articles/PMC5583579
1186	Berardi RR, Dunn-Kucharski VA. Peptic ulcer disease: an update. Am Pharm. 1993 Jun;NS33(6):26–34.
1187	Muche EA, Mekonen BT. Hypoglycemia prevention practice and its associated factors among diabetes patients at university teaching hospital in Ethiopia: Cross-sectional study. PLoS One [Internet]. 2020;15(8):e0238094. Available from: https://europepmc.org/articles/PMC7446928
1188	author(s) U. Special Considerations for Infants and Young Children. Pediatr Allergy Princ Pract [Internet]. 2015 Jul;285—302.e3. Available from: https://europepmc.org/articles/PMC7271152
1189	Peniston JH, Gold MS, Wieman MS, Alwine LK. Tolerability of diclofenac sodium 1% gel with concomitant medications known to interact with diclofenac. Ther Clin Risk Manag [Internet]. 2013;9:153—159. Available from: https://europepmc.org/articles/PMC3633539
1190	author(s) U. Biology and Diseases of Rats. Lab Anim Med [Internet]. 2002 Jan;121—165. Available from: https://europepmc.org/articles/PMC7150247
1191	Chowdhury UN, Faruqe MO, Mehedy M, Ahmad S, Islam MB, Shoombuatong W, et al. Effects of Bacille Calmette Guerin (BCG) vaccination during COVID-19 infection. Comput Biol Med [Internet]. 2021 Nov;138:104891. Available from: https://europepmc.org/articles/PMC8479467
1192	Schulz P, Macher J-P. The clinical pharmacology of depressive states. Dialogues Clin Neurosci [Internet]. 2002 Mar;4(1):47—56. Available from: https://europepmc.org/articles/PMC3181671
1193	Grill E, Müller M, Mansmann U. Health-exploring complexity: an interdisciplinary systems approach HEC 2016: 28 August-2 September 2016, Munich, Germany. Eur J Epidemiol [Internet]. 2016 Aug;31 Suppl 1:1—239. Available from: https://europepmc.org/articles/PMC7088195
1194	Fick DM, Mion LC, Beers MH, L Waller J. Health outcomes associated with potentially inappropriate medication use in older adults. Res Nurs Health [Internet]. 2008 Feb;31(1):42—51. Available from: https://europepmc.org/articles/PMC2247370
1195	Tagliaferri A, Aiken A, Patel M, Singhal M. Acute Diarrhea Isn’t Always Infectious: An Atypical Presentation of Adrenal Insufficiency. J community Hosp Intern Med Perspect [Internet]. 2023;13(1):37—41. Available from: https://europepmc.org/articles/PMC9924630
1196	Kebede T, Ashenafi H. The Burden and Risk Factors of Helicobacter Pylori Infection Among Government Employees Who Clinically Complain of Indigestion but Allergic Diseases in Southeastern Ethiopia: A Multi-Institution Cross-Sectional Study. Res Rep Trop Med [Internet]. 2024;15:25—49. Available from: https://europepmc.org/articles/PMC10885702
1197	Sternon J, Adler M. [Digestive and extra-digestive complications of nonsteroidal anti-inflammatory drugs. Preventive and curative strategies]. Rev Med Brux. 1997 Apr;18(2):52–8.
1198	Wang L, Sweet DH. Interaction of Natural Dietary and Herbal Anionic Compounds and Flavonoids with Human Organic Anion Transporters 1 (SLC22A6), 3 (SLC22A8), and 4 (SLC22A11). Evid Based Complement Alternat Med [Internet]. 2013;2013:612527. Available from: https://europepmc.org/articles/PMC3618943
1199	Antonelli A, Wartofsky L, Miccoli P. Editorial: Levothyroxine Therapy in Patients With Hypothyroidism. Front Endocrinol (Lausanne) [Internet]. 2021;12:734895. Available from: https://europepmc.org/articles/PMC8329437
1200	Sergeant JC, Hyrich KL, Anderson J, Kopec-Harding K, Hope HF, Symmons DPM, et al. Prediction of primary non-response to methotrexate therapy using demographic, clinical and psychosocial variables: results from the UK Rheumatoid Arthritis Medication Study (RAMS). Arthritis Res Ther [Internet]. 2018 Jul;20(1):147. Available from: https://europepmc.org/articles/PMC6044018
1201	author(s) U. New Drugs/Drug News. P T [Internet]. 2013 Oct;38(10):586—602. Available from: https://europepmc.org/articles/PMC3875247
1202	Walz PC, Hubbell MP, Elmaraghy CA. Voice related quality of life in pediatric patients with a history of prematurity. Int J Pediatr Otorhinolaryngol [Internet]. 2014 Jul;78(7):1010—1014. Available from: https://europepmc.org/articles/PMC4166401
1203	Ratcliffe E, Britton J, Heal C, Keld R, Murgatroyd M, Willert R, et al. Quality of life measures in dysplastic Barrett’s oesophagus are comparable to patients with non-dysplastic Barrett’s oesophagus and do not improve after endoscopic therapy. BMJ open Gastroenterol [Internet]. 2023 Apr;10(1):e001091. Available from: https://europepmc.org/articles/PMC10105999
1204	Kalaba M, MacNair L, Peters EN, Eglit GML, Rapin L, Hage C El, et al. Authorization Patterns, Safety, and Effectiveness of Medical Cannabis in Quebec. Cannabis cannabinoid Res [Internet]. 2021 Dec;6(6):564—572. Available from: https://europepmc.org/articles/PMC8713264
1205	Ashida K, Sakurai Y, Nishimura A, Kudou K, Hiramatsu N, Umegaki E, et al. Randomised clinical trial: a dose-ranging study of vonoprazan, a novel potassium-competitive acid blocker, vs. lansoprazole for the treatment of erosive oesophagitis. Aliment Pharmacol Ther [Internet]. 2015 Sep;42(6):685—695. Available from: https://europepmc.org/articles/PMC5014135
1206	Valerieva A, Staevska MT, Grivcheva-Panovska V, Jesenak M, Kőhalmi KV, Hrubiskova K, et al. Recombinant human C1 esterase inhibitor for hereditary angioedema attacks: A European registry. World Allergy Organ J [Internet]. 2021 Apr;14(4):100535. Available from: https://europepmc.org/articles/PMC8093463
1207	Clarke J. Prevention of Esophageal Cancer. Gastroenterol Hepatol (N Y) [Internet]. 2021 Dec;17(12):609—611. Available from: https://europepmc.org/articles/PMC9021173
1208	Thieu H, Bach Dat B, Nam NH, Reda A, Duc NT, Alshareef A, et al. Antibiotic resistance of Helicobacter pylori infection in a children’s hospital in Vietnam: prevalence and associated factors. Vol. 111, Minerva medica. Italy; 2020. p. 498–501.
1209	Avery AJ, Rodgers S, Cantrill JA, Armstrong S, Elliott R, Howard R, et al. Protocol for the PINCER trial: a cluster randomised trial comparing the effectiveness of a pharmacist-led IT-based intervention with simple feedback in reducing rates of clinically important errors in medicines management in general practices. Trials [Internet]. 2009 May;10:28. Available from: https://europepmc.org/article…
1210	Demaagd GA, Davenport TC. Management of urinary incontinence. P T [Internet]. 2012 Jun;37(6):345—361H. Available from: https://europepmc.org/articles/PMC3411204
1211	Yu D, Deng Q, Wang J, Chang X, Wang S, Yang R, et al. Air Pollutants are associated with Dry Eye Disease in Urban Ophthalmic Outpatients: a Prevalence Study in China. J Transl Med [Internet]. 2019 Feb;17(1):46. Available from: https://europepmc.org/articles/PMC6376760
1212	Li R, He Y, Sun X, Wang N, Zhang M, Wei K, et al. The long-term survival of esophageal cancer in elderly patients: A multi-center, retrospective study from China. Cancer Med [Internet]. 2023 Feb;12(4):4852—4863. Available from: https://europepmc.org/articles/PMC9972158
1213	Xu L, Liang S, Yan N, Zhang L, Gu H, Fei X, et al. Metastatic gastric cancer from breast carcinoma: A report of 78 cases. Oncol Lett [Internet]. 2017 Oct;14(4):4069—4077. Available from: https://europepmc.org/articles/PMC5604170
1214	Enta T. Dermacase. Acanthosis nigricans. Can Fam Physician [Internet]. 1995 Jan;41:59,61. Available from: https://europepmc.org/articles/PMC2145981
1215	Buysse DJ. Chronic insomnia. Am J Psychiatry [Internet]. 2008 Jun;165(6):678—686. Available from: https://europepmc.org/articles/PMC2859710
1216	Bhatia M, Vijayan S, Azir E, El-Hasanii S. Technical Tips Following 850 Consecutive One Anastomosis Gastric Bypass (OAGB) Patients. JSLS J Soc Laparoendosc Surg [Internet]. 2023;27(3):e2023.00024. Available from: https://europepmc.org/articles/PMC10473180
1217	Tiseo PJ, Perdomo CA, Friedhoff LT. Concurrent administration of donepezil HCl and cimetidine: assessment of pharmacokinetic changes following single and multiple doses. Br J Clin Pharmacol [Internet]. 1998 Nov;46 Suppl 1:25—29. Available from: https://europepmc.org/articles/PMC1873814
1218	Habibi F, Habibi ME, Gharavinia A, Mahdavi SB, Akbarpour MJ, Baghaei A, et al. Quality of life in inflammatory bowel disease patients: A cross-sectional study. J Res Med Sci [Internet]. 2017;22:104. Available from: https://europepmc.org/articles/PMC5629832
1219	van der Elst K, Oortgiesen B, Kruik-Kollöffel W, Hoogendoorn M, Hofma S, van Roon E. [Proton pump inhibitors when using clopidogrel: balance between necessity and disadvantages]. Ned Tijdschr Geneeskd. 2019 May;163.
1220	Mold JW, Roberts M, Aboshady HM. Prevalence and predictors of night sweats, day sweats, and hot flashes in older primary care patients: an OKPRN study. Ann Fam Med [Internet]. 2004;2(5):391—397. Available from: https://europepmc.org/articles/PMC1466726
1221	Giriyappagoudar M, Vastrad B, Horakeri R, Vastrad C. Study on Potential Differentially Expressed Genes in Idiopathic Pulmonary Fibrosis by Bioinformatics and Next-Generation Sequencing Data Analysis. Biomedicines [Internet]. 2023 Nov;11(12):3109. Available from: https://europepmc.org/articles/PMC10740779
1222	Huh KY, Chung H, Kim YK, Lee S, Bhatia S, Takanami Y, et al. Evaluation of safety and pharmacokinetics of bismuth-containing quadruple therapy with either vonoprazan or lansoprazole for Helicobacter pylori eradication. Br J Clin Pharmacol [Internet]. 2022 Jan;88(1):138—144. Available from: https://europepmc.org/articles/PMC9291775
1223	Lu C, Zheng X-J, Hua H-J, Wang Q-Y. A fatal outcome in a patient with coeliac disease who suspended a strict gluten-free diet: a case report. J Int Med Res [Internet]. 2021 Dec;49(12):3000605211061042. Available from: https://europepmc.org/articles/PMC8689622
1224	Manatsathit W, Al-Hamid H, Leelasinjaroen P, Hashmi U, McCullough PA. Management of gastrointestinal bleeding in patients anticoagulated with dabigatran compared with warfarin: a retrospective, comparative case review. Cardiovasc Diagn Ther [Internet]. 2014 Jun;4(3):224—231. Available from: https://europepmc.org/articles/PMC4069982
1225	Hughes J, Y Y Chiu D, Kalra PA, Green D. Prevalence and outcomes of proton pump inhibitor associated hypomagnesemia in chronic kidney disease. PLoS One [Internet]. 2018;13(5):e0197400. Available from: https://europepmc.org/articles/PMC5969743
1226	Corona-Rojo JA, Altagracia-Martínez M, Kravzov-Jinich J, Vázquez-Cervantes L, Pérez-Montoya E, Rubio-Poo C. Potential prescription patterns and errors in elderly adult patients attending public primary health care centers in Mexico City. Clin Interv Aging [Internet]. 2009;4:343—350. Available from: https://europepmc.org/articles/PMC2739633
1227	author(s) U. Chapter 2: Pharmacological cholesterol-lowering treatment in adults. Kidney Int Suppl [Internet]. 2013 Nov;3(3):271—279. Available from: https://europepmc.org/articles/PMC4089587
1228	Waddell KJ, Birkenmeier RL, Moore JL, Hornby TG, Lang CE. Feasibility of high-repetition, task-specific training for individuals with upper-extremity paresis. Am J Occup Ther [Internet]. 2014;68(4):444—453. Available from: https://europepmc.org/articles/PMC4086414
1229	Stockton KR, Wickham ME, Lai S, Badke K, Dahri K, Villanyi D, et al. Incidence of clinically relevant medication errors in the era of electronically prepopulated medication reconciliation forms: a retrospective chart review. C open [Internet]. 2017 May;5(2):E345—E353. Available from: https://europepmc.org/articles/PMC5498425
1230	Okuma K, Fujii A. [Influence of sucrose on aspirin ulcer]. Nichidai Koko Kagaku. 1989 Dec;15(4):409–22.
1231	Lim J. Big Data-Driven Determinants of Length of Stay for Patients with Hip Fracture. Int J Environ Res Public Health [Internet]. 2020 Jul;17(14):E4949. Available from: https://europepmc.org/articles/PMC7400185
1232	Chen Y, Shi L, Zheng X, Yang J, Xue Y, Xiao S, et al. Patterns and Determinants of Multimorbidity in Older Adults: Study in Health-Ecological Perspective. Int J Environ Res Public Health [Internet]. 2022 Dec;19(24):16756. Available from: https://europepmc.org/articles/PMC9779369
1233	Hashim M, Mohammed O, G/Egzeabeher T, Wolde M. The association of Helicobacter Pylori infection with dyslipidaemia and other atherogenic factors in dyspeptic patients at St. Paul’s Hospital Millennium Medical College. Heliyon [Internet]. 2022 May;8(5):e09430. Available from: https://europepmc.org/articles/PMC9120239
1234	Zeitlinger M. EACPT Virtual Meeting 2021. Eur J Clin Pharmacol [Internet]. 2021 Jun;77(Suppl 1):1—42. Available from: https://europepmc.org/articles/PMC8233188
1235	Flaten HK, Kim HS, Campbell J, Hamilton L, Monte AA. CYP2C19 drug-drug and drug-gene interactions in ED patients. Am J Emerg Med [Internet]. 2016 Feb;34(2):245—249. Available from: https://europepmc.org/articles/PMC4878122
1236	Huang X, Lv B, Zhang S, Fan Y-H, Meng L-N. Itopride therapy for functional dyspepsia: a meta-analysis. World J Gastroenterol [Internet]. 2012 Dec;18(48):7371—7377. Available from: https://europepmc.org/articles/PMC3544044
1237	Morrison PJ, Rogers HJ, Bradbrook ID, Parsons C. Concurrent administration of cimetidine and enteric-coated prednisolone: effect on plasma levels of prednisolone. Br J Clin Pharmacol [Internet]. 1980 Jul;10(1):87—89. Available from: https://europepmc.org/articles/PMC1430029
1238	Xavier FD, Ferreira FSB, Abreu RM. Treatment of elderly patients with refractory/relapsed multiple myeloma: oral drugs adherence and the COVID-19 outbreak. Oncotarget [Internet]. 2020 Nov;11(47):4371—4386. Available from: https://europepmc.org/articles/PMC7720774
1239	Fadah K, Rivera M, Lingireddy A, Kalas MA, Ghafouri RS, Deoker A. A Rare Culprit of Methemoglobinemia. J Investig Med high impact case reports [Internet]. 2022;10:23247096221117920. Available from: https://europepmc.org/articles/PMC9379961
1240	der Linden L, Hias J, Dreessen L, Milisen K, Flamaing J, Spriet I, et al. Medication review versus usual care to improve drug therapies in older inpatients not admitted to geriatric wards: a quasi-experimental study (RASP-IGCT). BMC Geriatr [Internet]. 2018 Jul;18(1):155. Available from: https://europepmc.org/articles/PMC6029069
1241	Winzeler S, Rosenstein BD. Non-steroidal antiinflammatory drugs. A review. AAOHN J Off J Am Assoc Occup Heal Nurses. 1998 May;46(5):251–3.
1242	Rodgers S, Taylor AC, Roberts SA, Allen T, Ashcroft DM, Barrett J, et al. Scaling-up a pharmacist-led information technology intervention (PINCER) to reduce hazardous prescribing in general practices: Multiple interrupted time series study. PLoS Med [Internet]. 2022 Nov;19(11):e1004133. Available from: https://europepmc.org/articles/PMC9718399
1243	Luo YR, Goodnough R, Menza R, Badea A, Luu HY-W, Kornblith LZ, et al. A case of unexplained duodenal ulcer and massive gastrointestinal bleed. Clin Chim Acta [Internet]. 2020 Jul;506:188—190. Available from: https://europepmc.org/articles/PMC9055633
1244	author(s) U. You’re chairing a committee, eh? Can Fam Physician [Internet]. 1996 Sep;42:1791—1793. Available from: https://europepmc.org/articles/PMC2146887
1245	Magalhães-Costa P, Bispo M, Santos S, Couto G, Matos L, Chagas C. Re-bleeding events in patients with obscure gastrointestinal bleeding after negative capsule endoscopy. World J Gastrointest Endosc [Internet]. 2015 Apr;7(4):403—410. Available from: https://europepmc.org/articles/PMC4400630
1246	Martin V, Tassorelli C, Ettrup A, Hirman J, Cady R. Eptinezumab for migraine prevention in patients 50 years or older. Acta Neurol Scand [Internet]. 2022 Jun;145(6):698—705. Available from: https://europepmc.org/articles/PMC9305510
1247	de Andrade WCC, Lasmar LM de LBF, Ricci C de AT, Camargos PAM, Cruz ÁA. Phenotypes of severe asthma among children and adolescents in Brazil: a prospective study. BMC Pulm Med [Internet]. 2015 Apr;15:36. Available from: https://europepmc.org/articles/PMC4412043
1248	Herr M, Arvieu J-J, Aegerter P, Robine J-M, Ankri J. Unmet health care needs of older people: prevalence and predictors in a French cross-sectional survey. Eur J Public Health [Internet]. 2014 Oct;24(5):808—813. Available from: https://europepmc.org/articles/PMC4168041
1249	Sakka S, Al-Shatanawi TN, Bataineh DZ, Haddad W, Al Tamimi S, Al Salamat H, et al. Knowledge, attitude, practice and perceived barriers towards smoking cessation services among community pharmacists. Pharm Pract (Granada) [Internet]. 2022;20(1):2637. Available from: https://europepmc.org/articles/PMC9014907
1250	Vinnakota NR, Krishna V, Viswanath V, Ahmed Z, Shaik KS, Boppana NK. Assessment of knowledge, attitude, and practices on fixed dose combinations among postgraduate dental students. J Int Soc Prev Community Dent [Internet]. 2016 Dec;6(Suppl 3):S243—S247. Available from: https://europepmc.org/articles/PMC5285602
1251	Cheng W-C, Wu B-R, Liao W-C, Chen C-Y, Chen W-C, Hsia T-C, et al. Clinical predictors of the effectiveness of tiotropium in adults with symptomatic asthma: a real-life study. J Thorac Dis [Internet]. 2018 Jun;10(6):3661—3669. Available from: https://europepmc.org/articles/PMC6051811
1252	Romanoff E, Zhuo J, Huang AC, Amador D, Otaki F, Kamal AN, et al. Achalasia Quality Indicator Adherence. Dig Dis Sci. 2023 Feb;68(2):389–95.
1253	Hamid O, Cowey CL, Offner M, Faries M, Carvajal RD. Efficacy, Safety, and Tolerability of Approved Combination BRAF and MEK Inhibitor Regimens for BRAF-Mutant Melanoma. Cancers (Basel) [Internet]. 2019 Oct;11(11):E1642. Available from: https://europepmc.org/articles/PMC6895913
1254	Kwon C-Y. Analysis of the Use of Korean Medicine Treatments among Children and Adolescents in South Korea: Analysis of Nationally Representative Sample. Healthc (Basel, Switzerland) [Internet]. 2024 Feb;12(4):467. Available from: https://europepmc.org/articles/PMC10887494
1255	Addis GT, Workneh BD, Kahissay MH. Herbal medicines use and associated factors among pregnant women in Debre Tabor town, north West Ethiopia: a mixed method approach. BMC Complement Med Ther [Internet]. 2021 Oct;21(1):268. Available from: https://europepmc.org/articles/PMC8547058
1256	author(s) U. Hypertension in primary care. An international symposium held at Reykjavik, Iceland, April 1978. J R Coll Gen Pract Occas Pap [Internet]. 1980 Jul;(12):1—38. Available from: https://europepmc.org/articles/PMC2573777
1257	Bear RA, Cole EH, Lang A, Johnson M. Treatment of acute renal failure due to myeloma kidney. Can Med Assoc J [Internet]. 1980 Oct;123(8):750—753. Available from: https://europepmc.org/articles/PMC1704861
1258	Pilotto A, Franceschi M, Leandro G, Scarcelli C, D’Ambrosio LP, Paris F, et al. Comparison of four proton pump inhibitors for the short-term treatment of esophagitis in elderly patients. World J Gastroenterol [Internet]. 2007 Sep;13(33):4467—4472. Available from: https://europepmc.org/articles/PMC4611579
1259	Ozeki T, Ando M, Yamaguchi M, Katsuno T, Kato S, Yasuda Y, et al. Treatment patterns and steroid dose for adult minimal change disease relapses: A retrospective cohort study. PLoS One [Internet]. 2018;13(6):e0199228. Available from: https://europepmc.org/articles/PMC6005527
1260	author(s) U. Integrated Computerized Clinic Flow Sheet for Nurses and Physicians. Proceedings Symp Comput Appl Med Care [Internet]. 1989 Nov;839—843. Available from: https://europepmc.org/articles/PMC2245703
1261	Lin J-X, Chen X-W, Chen Z-H, Huang X-Y, Yang J-J, Xing Y-F, et al. A multidisciplinary team approach for nutritional interventions conducted by specialist nurses in patients with advanced colorectal cancer undergoing chemotherapy: A clinical trial. Medicine (Baltimore) [Internet]. 2017 Jun;96(26):e7373. Available from: https://europepmc.org/articles/PMC5500084
1262	Titchen T, Cranswick N, Beggs S. Adverse drug reactions to nonsteroidal anti-inflammatory drugs, COX-2 inhibitors and paracetamol in a paediatric hospital. Br J Clin Pharmacol [Internet]. 2005 Jun;59(6):718—723. Available from: https://europepmc.org/articles/PMC1884871
1263	Salami AT, Okotie GE, Echendu PN, Akpamu U, Olaleye SB. Potassium bromate (KBrO(3)) modulates oxidative stress and inflammatory biomarkers in sodium hydroxide (NaOH) - induced Crohn’s colitis in Wistar rats. Can J Physiol Pharmacol. 2021 Oct;99(10):989–99.
1264	Shever LL, Titler MG. Multidisciplinary treatments, patient characteristics, context of care, and adverse incidents in older, hospitalized adults. Nurs Res Pract [Internet]. 2012;2012:350830. Available from: https://europepmc.org/articles/PMC3316955
1265	Pana TA, Jesenakova S, Carter B, Hollick R, Mohamed MO, Mamas MA, et al. Sex-Specific Outcomes of Acute Stroke in Patients with Systemic Lupus Erythematosus: A National Inpatient Sample Study. J Clin Med [Internet]. 2023 Jan;12(2):462. Available from: https://europepmc.org/articles/PMC9865871
1266	Geresu B, Misganaw D, Beyene Y. Retrospective evaluation of cotrimoxazole use as preventive therapy in people living with HIV/AIDS in Boru Meda Hospital. BMC Pharmacol Toxicol [Internet]. 2014 Feb;15:4. Available from: https://europepmc.org/articles/PMC3923568
1267	Morgenthaler TI, Croft JB, Dort LC, Loeding LD, Mullington JM, Thomas SM. Development of the National Healthy Sleep Awareness Project Sleep Health Surveillance Questions. J Clin Sleep Med [Internet]. 2015 Sep;11(9):1057—1062. Available from: https://europepmc.org/articles/PMC4543250
1268	Li S, Huang L, Zeng L, Yu D, Jia Z-J, Cheng G, et al. A tool for screening potentially inappropriate prescribing in Chinese children. Front Pharmacol [Internet]. 2022;13:1019795. Available from: https://europepmc.org/articles/PMC9664213
1269	Gebresillassie BM, Gebeyehu MB, Abegaz TM, Erku DA, Mekuria AB, Tadesse YD. Evaluation of cotrimoxazole use as a preventive therapy among patients living with HIV/AIDS in Gondar University Referral Hospital, northwestern Ethiopia: a retrospective cross-sectional study. HIV AIDS (Auckl) [Internet]. 2016;8:125—133. Available from: https://europepmc.org/articles/PMC4939980
1270	Khurana PS, Sharma PSVN, Avasthi A. Risk factors in delirious geriatric general medical inpatients. Indian J Psychiatry [Internet]. 2002 Jul;44(3):266—272. Available from: https://europepmc.org/articles/PMC2954398
1271	Trifirò G, Corrao S, Alacqua M, Moretti S, Tari M, Caputi AP, et al. Interaction risk with proton pump inhibitors in general practice: significant disagreement between different drug-related information sources. Br J Clin Pharmacol [Internet]. 2006 Nov;62(5):582—590. Available from: https://europepmc.org/articles/PMC1885178
1272	Prell GD, Rosse RB, Deutsch SI. Apparent absence of famotidine-antipsychotic drug interactions in patients with chronic schizophrenia. J Psychiatry Neurosci [Internet]. 1996 Jan;21(1):61—62. Available from: https://europepmc.org/articles/PMC1188739
1273	Kolkhir P, Altrichter S, Asero R, Daschner A, Ferrer M, Giménez-Arnau A, et al. Autoimmune Diseases Are Linked to Type IIb Autoimmune Chronic Spontaneous Urticaria. Allergy Asthma Immunol Res [Internet]. 2021 Jul;13(4):545—559. Available from: https://europepmc.org/articles/PMC8255350
1274	Valdecoxib (Bextra)--a new cox-2 inhibitor. Med Lett Drugs Ther. 2002 Apr;44(1129):39–40.
1275	Fiorucci S, Clausi GG, Farinelli M, Santucci L, Farroni F, Pelli MA, et al. Do anticholinergics interact with histamine H2 receptor antagonists on night intragastric acidity in active duodenal ulcer patients? Am J Gastroenterol. 1988 Dec;83(12):1371–5.
1276	Sisay W, Andargie Y, Molla M, Norahun A. Hydromethanolic Crude Extract of the Leaf of Urtica simensis Hochst. ex. A. Rich. (Urticaceae) Acquires Appreciable Antiulcer Effect: Validation for In Vivo Antiulcer Activity. Evid Based Complement Alternat Med [Internet]. 2021;2021:6591070. Available from: https://europepmc.org/articles/PMC8318768
1277	Rathish D, Bahini S, Sivakumar T, Thiranagama T, Abarajithan T, Wijerathne B, et al. Drug utilization, prescription errors and potential drug-drug interactions: an experience in rural Sri Lanka. BMC Pharmacol Toxicol [Internet]. 2016 Jun;17(1):27. Available from: https://europepmc.org/articles/PMC4921016
1278	Yu C, Qi D, Lian W, Li Q-Z, Li H-J, Fan H-Y. Effects of danshensu on platelet aggregation and thrombosis: in vivo arteriovenous shunt and venous thrombosis models in rats. PLoS One [Internet]. 2014;9(11):e110124. Available from: https://europepmc.org/articles/PMC4222847
1279	Al-Azayzih A, Kanaan RJ, Altawalbeh SM. Assessment of Drug-Related Problems and Health-Related Quality of Life Domains in Elderly Patients with Type 2 Diabetes Mellitus. Ther Clin Risk Manag [Internet]. 2023;19:913—928. Available from: https://europepmc.org/articles/PMC10655742
1280	Cen X, Jena AB, Mackey S, Sun EC. Surgeon Variation in Perioperative Opioid Prescribing and Medium- or Long-term Opioid Utilization after Total Knee Arthroplasty: A Cross-sectional Analysis. Anesthesiology [Internet]. 2022 Aug;137(2):151—162. Available from: https://europepmc.org/articles/PMC9991517
1281	author(s) U. Medicine and books. Br Med J (Clin Res Ed) [Internet]. 1987 Jun;294(6585):1479—1482. Available from: https://europepmc.org/articles/PMC1246623
1282	Akeel M, Elmakki E, Shehata A, Elhafey A, Aboshouk T, Ageely H, et al. Prevalence and factors associated with H. pylori infection in Saudi patients with dyspepsia. Electron physician [Internet]. 2018 Sep;10(9):7279—7286. Available from: https://europepmc.org/articles/PMC6140988
1283	Opotowsky AR, McWilliams JM, Cannon CP. Gender differences in aspirin use among adults with coronary heart disease in the United States. J Gen Intern Med [Internet]. 2007 Jan;22(1):55—61. Available from: https://europepmc.org/articles/PMC1824779
1284	Dukowicz AC, Lacy BE, Levine GM. Small intestinal bacterial overgrowth: a comprehensive review. Gastroenterol Hepatol (N Y) [Internet]. 2007 Feb;3(2):112—122. Available from: https://europepmc.org/articles/PMC3099351
1285	Ogbuanya AU-O, Eni UE, Umezurike DA, Obasi AA, Ikpeze S. Associated Factors of Leaked Repair Following Omentopexy for Perforated Peptic Ulcer Disease; a Cross-sectional Study. Arch Acad Emerg Med [Internet]. 2024;12(1):e18. Available from: https://europepmc.org/articles/PMC10871054
1286	Bharucha AE, Chakraborty S, Sletten CD. Common Functional Gastroenterological Disorders Associated With Abdominal Pain. Mayo Clin Proc. 2016 Aug;91(8):1118–32.
1287	Vuolle S, Laurikka P, Repo M, Huhtala H, Kaukinen K, Kurppa K, et al. Persistent symptoms are diverse and associated with health concerns and impaired quality of life in patients with paediatric coeliac disease diagnosis after transition to adulthood. BMJ open Gastroenterol [Internet]. 2022 Jul;9(1):e000914. Available from: https://europepmc.org/articles/PMC9277401
1288	Wei Z, Du Y, Zhang J, Tai B, Du M, Jiang H. Prevalence and Indicators of Tooth Wear among Chinese Adults. PLoS One [Internet]. 2016;11(9):e0162181. Available from: https://europepmc.org/articles/PMC5008775
1289	Tsongo L, Nakavuma J, Mugasa C, Kamalha E. Helicobacter pylori among patients with symptoms of gastroduodenal ulcer disease in rural Uganda. Infect Ecol Epidemiol [Internet]. 2015;5:26785. Available from: https://europepmc.org/articles/PMC4641891
1290	author(s) U. Face of AIDS changing in Canada, CMA tells Commons subcommittee Le problème du SIDA évolue au Canada, affirme l’AMC à un sous-comité des communes. CMAJ [Internet]. 1995 Jun;152(11):1881—1884. Available from: https://europepmc.org/articles/PMC1337999
1291	Mulka-Gierek M, Krata N, Foroncewicz B, Pączek L, Mucha K. The Different Patterns of Over-the-Counter Nonsteroidal Anti-Inflammatory Drugs or Analgesics Use in Patients with Chronic Kidney Disease and the General Population. Healthc (Basel, Switzerland) [Internet]. 2022 Oct;10(10):2035. Available from: https://europepmc.org/articles/PMC9602380
1292	Pilla Reddy V, El-Khateeb E, Jo H, Giovino N, Lythgoe E, Sharma S, et al. Pharmacokinetics under the COVID-19 storm. Br J Clin Pharmacol [Internet]. 2023 Jan;89(1):158—186. Available from: https://europepmc.org/articles/PMC7753415
1293	O’Callaghan JW, Thompson RN, Russell AS. Combining NSAIDs with anticoagulants: yes and no. Can Med Assoc J [Internet]. 1984 Oct;131(8):857—859. Available from: https://europepmc.org/articles/PMC1483720
1294	Alotaibi AA, Almutairy AN, Alsaab AS. Post-Bariatric Surgery Patients: A Quality of Life Assessment in Saudi Arabia. Cureus [Internet]. 2022 Apr;14(4):e24273. Available from: https://europepmc.org/articles/PMC9119020
1295	Dung Chu S, Thi Tran M. Effect of Some Risk Factors on Over-Anticoagulation Disorders and Bleeding in Patients Receiving Anticoagulant Therapy with Overdosage of Vitamin K Antagonist. Vasc Health Risk Manag [Internet]. 2023;19:663—672. Available from: https://europepmc.org/articles/PMC10590587
1296	Kim EK, Kidane J, Brodie S, Tuot DS, Sharon JD. Utility of telephone visits at an urban safety-net hospital during 2020: A retrospective review. Laryngoscope Investig Otolaryngol [Internet]. 2022 Oct;7(5):1315—1321. Available from: https://europepmc.org/articles/PMC9575054
1297	Davis WM. Is aluminium an etiologic contributor to alcoholic amnesia and dementia? Med Hypotheses. 1993 Oct;41(4):341–3.
1298	Barake S, Tofaha R, Rahme D, Lahoud N. The Health Status of Lebanese Community Pharmacists: Prevalence of Poor Lifestyle Behaviors and Chronic Conditions. Saudi Pharm J SPJ Off Publ Saudi Pharm Soc [Internet]. 2021 Jun;29(6):497—505. Available from: https://europepmc.org/articles/PMC8233531
1299	Barrio-Cortes J, Castaño-Reguillo A, Benito-Sánchez B, Beca-Martínez MT, Ruiz-Zaldibar C. Utilization of Primary Healthcare Services in Patients with Multimorbidity According to Their Risk Level by Adjusted Morbidity Groups: A Cross-Sectional Study in Chamartín District (Madrid). Healthc (Basel, Switzerland) [Internet]. 2024 Jan;12(2):270. Available from: https://europepmc.org/articles/PMC10815081
1300	Leblanc J, Hoibian S, Boucraut A, Ratone J-P, Stoffaes L, Dano D, et al. Celiac Disease After Administration of Immune Checkpoint Inhibitors: A Case Report. Front Immunol [Internet]. 2021;12:799666. Available from: https://europepmc.org/articles/PMC8718638
1301	Alomar MJ, Qandil S, Al-Hilwani HMA, Malkat DM, Caroline C. Evaluation of the community pharmacist’s behavior towards a prescription of antidiabetic and antiasthma drugs. Pharm Pract (Granada) [Internet]. 2011 Jan;9(1):37—43. Available from: https://europepmc.org/articles/PMC4132971
1302	Ng T-T. The forgotten cause of stridor in the emergency department. Open Access Emerg Med [Internet]. 2017;9:19—22. Available from: https://europepmc.org/articles/PMC5248977
1303	Nwokediuko SC. Current trends in the management of gastroesophageal reflux disease: a review. ISRN Gastroenterol [Internet]. 2012;2012:391631. Available from: https://europepmc.org/articles/PMC3401535
1304	van der Hooft CS, Jong GW ’t, Dieleman JP, Verhamme KMC, van der Cammen TJM, Stricker BHC, et al. Inappropriate drug prescribing in older adults: the updated 2002 Beers criteria--a population-based cohort study. Br J Clin Pharmacol [Internet]. 2005 Aug;60(2):137—144. Available from: https://europepmc.org/articles/PMC1884923
1305	Ayani N, Sakuma M, Morimoto T, Kikuchi T, Watanabe K, Narumoto J, et al. The epidemiology of adverse drug events and medication errors among psychiatric inpatients in Japan: the JADE study. BMC Psychiatry [Internet]. 2016 Aug;16:303. Available from: https://europepmc.org/articles/PMC5004271
1306	Yeh B-Y, Liu G-H, Lee T-Y, Wong AM-K, Chang H-H, Chen Y-S. Efficacy of Electronic Acupuncture Shoes for Chronic Low Back Pain: Double-Blinded Randomized Controlled Trial. J Med Internet Res [Internet]. 2020 Oct;22(10):e22324. Available from: https://europepmc.org/articles/PMC7652696
1307	Lv G, Yuan J, Xiong X, Li M. Mortality Rate and Characteristics of Deaths Following COVID-19 Vaccination. Front Med [Internet]. 2021;8:670370. Available from: https://europepmc.org/articles/PMC8160119
1308	Hagymási K, Müllner K, Herszényi L, Tulassay Z. Update on the pharmacogenomics of proton pump inhibitors. Pharmacogenomics. 2011 Jun;12(6):873–88.
1309	Turner RM, de Koning EM, Fontana V, Thompson A, Pirmohamed M. Multimorbidity, polypharmacy, and drug-drug-gene interactions following a non-ST elevation acute coronary syndrome: analysis of a multicentre observational study. BMC Med [Internet]. 2020 Nov;18(1):367. Available from: https://europepmc.org/articles/PMC7687685
1310	Igwe J-K, Surapaneni PK, Cruz E, Cole C, Njoku K, Kim J, et al. Bariatric Surgery and Inflammatory Bowel Disease: National Trends and Outcomes Associated with Procedural Sleeve Gastrectomy vs Historical Bariatric Surgery Among US Hospitalized Patients 2009-2020. Obes Surg [Internet]. 2023 Nov;33(11):3472—3486. Available from: https://europepmc.org/articles/PMC10603008
1311	Latimer EJ. Caring for the dying in Canada. Can Fam Physician [Internet]. 1995 Mar;41:362—369. Available from: https://europepmc.org/articles/PMC2148018
1312	Khanal S, Buckley T, Harnden C, Koo M, Peterson G, Ryan A, et al. Effectiveness of a national approach to prescribing education for multiple disciplines. Br J Clin Pharmacol [Internet]. 2013 Mar;75(3):756—762. Available from: https://europepmc.org/articles/PMC3575941
1313	Carver PL, Berardi RR, Knapp MJ, Rider JM, Kauffman CA, Bradley SF, et al. In vivo interaction of ketoconazole and sucralfate in healthy volunteers. Antimicrob Agents Chemother [Internet]. 1994 Feb;38(2):326—329. Available from: https://europepmc.org/articles/PMC284448
1314	Alburikan KA, Asiri RM, Alhammad AM, Abuelizz AA, Bawazeer GA, Aljawadi MH. Utilization and adherence to guideline-recommended lipid-lowering therapy at an academic medical center. Ann Saudi Med [Internet]. 2017;37(4):276—281. Available from: https://europepmc.org/articles/PMC6150597
1315	Farhat N, Birkett N, Haddad N, Fortin Y, Momoli F, Wen SW, et al. Risk of Adverse Cardiovascular Events Following a Myocardial Infarction in Patients Receiving Combined Clopidogrel and Proton Pump Inhibitor Treatment: A Nested Case-Control Study. Drugs - real world outcomes [Internet]. 2020 Sep;7(3):191—203. Available from: https://europepmc.org/articles/PMC7392938
1316	Mares-García E, Palazón-Bru A, la Rosa DM, Pereira-Expósito A, Martínez-Martín Á, Cortés-Castell E, et al. Construction, internal validation and implementation in a mobile application of a scoring system to predict nonadherence to proton pump inhibitors. PeerJ [Internet]. 2017;5:e3455. Available from: https://europepmc.org/articles/PMC5494169
1317	Kattakuzhy S, Gross C, Emmanuel B, Teferi G, Jenkins V, Silk R, et al. Expansion of Treatment for Hepatitis C Virus Infection by Task Shifting to Community-Based Nonspecialist Providers: A Nonrandomized Clinical Trial. Ann Intern Med [Internet]. 2017 Sep;167(5):311—318. Available from: https://europepmc.org/articles/PMC5736381
1318	Lin C-H, Ho T-F, Chen H-F, Chang H-Y, Chien J-H. Applying Healthcare Failure Mode and Effect Analysis and the Development of a Real-Time Mobile Application for Modified Early Warning Score Notification to Improve Patient Safety During Hemodialysis. J Patient Saf [Internet]. 2022 Aug;18(5):475—485. Available from: https://europepmc.org/articles/PMC9329046
1319	Mullner K, Molnar B, Tulassay Z. [Clinical pharmacological aspects of the proton pump inhibitor therapy: importance of pharmacogenetic differences in the clinical practice]. Orv Hetil. 2007 Mar;148(12):543–51.
1320	Kong AM, Pozen A, Anastos K, Kelvin EA, Nash D. Non-HIV Comorbid Conditions and Polypharmacy Among People Living with HIV Age 65 or Older Compared with HIV-Negative Individuals Age 65 or Older in the United States: A Retrospective Claims-Based Analysis. AIDS Patient Care STDS [Internet]. 2019 Mar;33(3):93—103. Available from: https://europepmc.org/articles/PMC6939583
1321	Brutus L, Poupard A, Le Glatin C. Major imbalance of thyroid function after laparoscopic sleeve gastrectomy. BMJ Case Rep [Internet]. 2019 Aug;12(8):e230515. Available from: https://europepmc.org/articles/PMC6700571
1322	Watanabe Y, Nakamura I, Miura Y, Watanabe H. The seasonality, steroid use, and lower ratio of neutrophil to lymphocyte associated with bacteremia of Listeria monocytogenes in Japan from 2010 to 2019: a case-control study. BMC Infect Dis [Internet]. 2021 Dec;21(1):1212. Available from: https://europepmc.org/articles/PMC8647357
1323	Blonde L, Umpierrez GE, Reddy SS, McGill JB, Berga SL, Bush M, et al. American Association of Clinical Endocrinology Clinical Practice Guideline: Developing a Diabetes Mellitus Comprehensive Care Plan-2022 Update. Endocr Pract [Internet]. 2022 Oct;28(10):923—1049. Available from: https://europepmc.org/articles/PMC10200071
1324	Herzig SJ, Rothberg MB, Moss CR, Maddaleni G, Bertisch SM, Wong J, et al. Risk of in-hospital falls among medications commonly used for insomnia in hospitalized patients. Sleep [Internet]. 2021 Sep;44(9):zsab064. Available from: https://europepmc.org/articles/PMC8436133
1325	Garneau P, Glazer S, Jackson T, Sampath S, Reed K, Christou N, et al. Guidelines for Canadian bariatric surgical and medical centres: a statement from the Canadian Association of Bariatric Physicians and Surgeons. Can J Surg [Internet]. 2022;65(2):E170—E177. Available from: https://europepmc.org/articles/PMC8916020
1326	Park K-M, Park K-Y, Kim N-E, Seo B-K, Park H-K, Hwang H-S. Effects of Module Development and Role Play Course on Clinical Practice Examination Scores during a 4th Year Clerkship. Korean J Fam Med [Internet]. 2018 Jan;39(1):23—28. Available from: https://europepmc.org/articles/PMC5788842
1327	Kasew D, Abebe A, Munea U, Deressa T, Tegegne Y, Alemayehu M, et al. Magnitude of Helicobacter pylori among Dyspeptic Patients Attending at University of Gondar Hospital, Gondar, Northwest Ethiopia. Ethiop J Health Sci [Internet]. 2017 Nov;27(6):571—580. Available from: https://europepmc.org/articles/PMC5811936
1328	Kim H-I, Kim SY, Yu JE, Shin S-J, Roh YH, Cheong J-H, et al. Contrasting Prognostic Effects of Tumor-Infiltrating Lymphocyte Density in Cardia and Non-cardia Gastric Adenocarcinomas. J Gastric Cancer [Internet]. 2020 Jun;20(2):190—201. Available from: https://europepmc.org/articles/PMC7311218
1329	Avila-Danguillecourt N, Moodley AA, Makinga P. Prevalence and outcomes of central venous catheter-related bacteraemia in HIV-infected versus non-HIV-infected patients undergoing haemodialysis treatment for end-stage kidney disease. South Afr J HIV Med [Internet]. 2018;19(1):859. Available from: https://europepmc.org/articles/PMC6295969
1330	Martín de Argila C. Safety of potent gastric acid inhibition. Drugs. 2005;65 Suppl 1:97–104.
1331	André Perfusion A, Tan P V, Ernestine N, Barthélemy N. Antisecretory Action of the Extract of the Aerial Parts of Eremomastax speciosa (Acanthaceae) Occurs through Antihistaminic and Anticholinergic Pathways. Adv Pharmacol Sci [Internet]. 2014;2014:323470. Available from: https://europepmc.org/articles/PMC3950658
1332	Zhang Y, Clarke A, Regan KH, Campbell K, Donaldson S, Crowe J, et al. Isolated IgG2 deficiency is an independent risk factor for exacerbations in bronchiectasis. QJM [Internet]. 2022 May;115(5):292—297. Available from: https://europepmc.org/articles/PMC9086763
1333	author(s) U. Subject Index. Anesth Prog [Internet]. 2017 Jan;64(4):267—267. Available from: https://europepmc.org/articles/PMC5715316
1334	Edwards CL, Kaplan AG, Yawn BP, Kocks JWH, Bulathsinhala L, Carter VA, et al. Development of the Advancing the Patient Experience in COPD Registry: A Modified Delphi Study. Chronic Obstr Pulm Dis (Miami, Fla) [Internet]. 2021 Jan;8(1). Available from: https://europepmc.org/articles/PMC8047610
1335	Yoon D, Jeon H-L, Noh Y, Choe YJ, Choe S-A, Jung J, et al. A Nationwide Survey of mRNA COVID-19 Vaccinee’s Experiences on Adverse Events and Its Associated Factors. J Korean Med Sci [Internet]. 2023 Jun;38(22):e170. Available from: https://europepmc.org/articles/PMC10244024
1336	Arifin B, van Asselt ADI, Setiawan D, Atthobari J, Postma MJ, Cao Q. Diabetes distress in Indonesian patients with type 2 diabetes: a comparison between primary and tertiary care. BMC Health Serv Res [Internet]. 2019 Oct;19(1):773. Available from: https://europepmc.org/articles/PMC6820962
1337	Nakanishi Y, Matsumoto S, Motohashi I, Morikawa T. A Case of Proton Pump Inhibitor-induced Fasciitis. Intern Med [Internet]. 2019 Nov;58(21):3203—3204. Available from: https://europepmc.org/articles/PMC6875463
1338	Sund R, Peltonen T, Lehtimäki A-V, Martikainen J. Hospital treatment costs associated with incident complications in patients with type 2 diabetes-real-world study based on electronic patient information systems. BMC Health Serv Res [Internet]. 2022 Apr;22(1):469. Available from: https://europepmc.org/articles/PMC8994912
1339	Just KS, Dormann H, Schurig M, Böhme M, Fracowiak J, Steffens M, et al. Adverse Drug Reactions in the Emergency Department: Is There a Role for Pharmacogenomic Profiles at Risk?-Results from the ADRED Study. J Clin Med [Internet]. 2020 Jun;9(6):E1801. Available from: https://europepmc.org/articles/PMC7355597
1340	Krassioukov A, Linsenmeyer TA, Beck LA, Elliott S, Gorman P, Kirshblum S, et al. [Formula: see text] [Formula: see text] [Formula: see text] [Formula: see text]Evaluation and Management of Autonomic Dysreflexia and Other Autonomic Dysfunctions: Preventing the Highs and Lows. J Spinal Cord Med [Internet]. 2021 Jul;44(4):631—683. Available from: https://europepmc.org/articles/PMC8288133
1341	Erstad BL. Dyspepsia: initial evaluation and treatment. J Am Pharm Assoc (Washington, DC 1996). 2002;42(3):460–8.
1342	Mounier R, Lobo D, Voulgaropoulos J, Martin M, Aït-Mamar B, Bitot V, et al. The multistep road to ventilator-associated lung abscess: A retrospective study of S.aureus ventilator-associated pneumonia. PLoS One [Internet]. 2017;12(12):e0189249. Available from: https://europepmc.org/articles/PMC5738060
1343	Kirrane BM, Duthie EA, Nelson LS. Unrecognized hypoglycemia due to maltodextrin interference with bedside glucometry. J Med Toxicol [Internet]. 2009 Mar;5(1):20—23. Available from: https://europepmc.org/articles/PMC3550341
1344	Mengistu A, Egata G, Hawulte B, Markos M, Lolaso T. Anemia and Associated Factors Among Adults with Human Immune Deficiency Virus on Antiretroviral Therapy in Public Health Facilities of Kembata Tembaro Zone, Southern Ethiopia: A Cross-Sectional Study. HIV AIDS (Auckl) [Internet]. 2020;12:341—349. Available from: https://europepmc.org/articles/PMC7431452
1345	Vega-Olivo M, Criner GJ. Idiopathic pulmonary fibrosis: A guide for nurse practitioners. Nurse Pract [Internet]. 2018 May;43(5):48—54. Available from: https://europepmc.org/articles/PMC5916481
1346	Blenkiron P. The elderly and their medication: understanding and compliance in a family practice. Postgrad Med J [Internet]. 1996 Nov;72(853):671—676. Available from: https://europepmc.org/articles/PMC2398635
1347	Lichtenstein GR. Letter from the editor. Gastroenterol Hepatol (N Y) [Internet]. 2012 Jun;8(6):364. Available from: https://europepmc.org/articles/PMC3424471
1348	Schmitto JD, Hanke JS, Rojas S, Avsar M, Malehsa D, Bara C, et al. Circulatory support exceeding five years with a continuous-flow left ventricular assist device for advanced heart failure patients. J Cardiothorac Surg [Internet]. 2015 Aug;10:107. Available from: https://europepmc.org/articles/PMC4529691
1349	Nguyen ATN, Baum AL, Valentine MJ, McNab CR, Vollin L, Kirila CE. Esophageal Dilation: A Cross-Sectional Analysis of Patient Information. Cureus [Internet]. 2023 Oct;15(10):e47080. Available from: https://europepmc.org/articles/PMC10645575
1350	Clodomiro A, Gareri P, Puccio G, Frangipane F, Lacava R, Castagna A, et al. Somatic comorbidities and Alzheimer’s disease treatment. Neurol Sci [Internet]. 2013 Sep;34(9):1581—1589. Available from: https://europepmc.org/articles/PMC3784058
1351	Kim DH, Kim M, Kim H, Kim Y-L, Kang S-W, Yang CW, et al. Early referral to a nephrologist improved patient survival: prospective cohort study for end-stage renal disease in Korea. PLoS One [Internet]. 2013;8(1):e55323. Available from: https://europepmc.org/articles/PMC3555934
1352	Sjöström JE, Larsson H. Factors affecting growth and antibiotic susceptibility of Helicobacter pylori: effect of pH and urea on the survival of a wild-type strain and a urease-deficient mutant. J Med Microbiol. 1996 Jun;44(6):425–33.
1353	Greer ND. Tigecycline (Tygacil): the first in the glycylcycline class of antibiotics. Proc (Bayl Univ Med Cent) [Internet]. 2006 Apr;19(2):155—161. Available from: https://europepmc.org/articles/PMC1426172
1354	author(s) U. ESICM LIVES 2021: Part 2. Intensive care Med Exp [Internet]. 2021 Oct;9(Suppl 1):50. Available from: https://europepmc.org/articles/PMC8503872
1355	Akhlaghi A, Shirani S, Ziaie N, Pirhaji O, Yaran M, Shahverdi G, et al. Cytochrome P450 2C19 Polymorphism in Iranian Patients with Coronary Artery Disease. ARYA Atheroscler [Internet]. 2011;7(3):106—110. Available from: https://europepmc.org/articles/PMC3347856
1356	Kim HJ, Yang Y-M, Choi EJ. Use patterns of over-the-counter (OTC) medications and perspectives on OTC medications among Korean adult patients with chronic diseases: gender and age differences. Patient Prefer Adherence [Internet]. 2018;12:1597—1606. Available from: https://europepmc.org/articles/PMC6118289
1357	Min J-H, Capobianco M, Welsh C, Lobo P, deFiebre G, Lana-Peixoto M, et al. Understanding Treatment Decisions in Neuromyelitis Optica Spectrum Disorder: A Global Clinical Record Review with Patient Interviews. Neurol Ther [Internet]. 2023 Apr;12(2):619—633. Available from: https://europepmc.org/articles/PMC10043119
1358	Mulat B, Ambelu A, Yitayih S, Gela YY, Adera A, Yeshaw Y, et al. Cognitive Impairment and Associated Factors Among Adult Hypothyroid Patients in Referral Hospitals, Amhara Region, Ethiopia: Multicenter Cross-Sectional Study. Neuropsychiatr Dis Treat [Internet]. 2021;17:935—943. Available from: https://europepmc.org/articles/PMC8007569
1359	King BL, Meyer ML, Chari S V, Hurka-Richardson K, Bohrmann T, Chang PP, et al. Accuracy of the electronic health record’s problem list in describing multimorbidity in patients with heart failure in the emergency department. PLoS One [Internet]. 2022;17(12):e0279033. Available from: https://europepmc.org/articles/PMC9747000
1360	Hung H-Y, Chen C-Y, Liao Y-H. A Retrospective Cohort Study: Safety and Effectiveness of Elbasvir/Grazoprevir ± Ribavirin Compared With Ombitasvir/Paritaprevir/Ritonavir/Dasabuvir ± Ribavirin in Patients With Chronic Hepatitis C Genotype 1 Infection. Front Pharmacol [Internet]. 2021;12:640317. Available from: https://europepmc.org/articles/PMC8458878
1361	author(s) U. Women in medicine: New faces, new roles. CMAJ [Internet]. 1993 Nov;149(10):1549—1551. Available from: https://europepmc.org/articles/PMC1485911
1362	author(s) U. Evidence-based care: 2. Setting guidelines: how should we manage this problem? CMAJ [Internet]. 1994 May;150(9):1417—1423. Available from: https://europepmc.org/articles/PMC1486673
1363	Williams CN. Gastroesophageal reflux disease. Can J Gastroenterol. 1998 Mar;12(2):107–8.
1364	Hill S, Mao J, Ungar L, Hennessy S, Leonard CE, Holmes J. Natural supplements for H1N1 influenza: retrospective observational infodemiology study of information and search activity on the Internet. J Med Internet Res [Internet]. 2011 May;13(2):e36. Available from: https://europepmc.org/articles/PMC3221378
1365	Ogdie A, Nowell WB, Applegate E, Gavigan K, Venkatachalam S, de la Cruz M, et al. Patient perspectives on the pathway to psoriatic arthritis diagnosis: results from a web-based survey of patients in the United States. BMC Rheumatol [Internet]. 2020;4:2. Available from: https://europepmc.org/articles/PMC6953285
1366	Paudel S, Aryal B. Exploration of self-medication practice in Pokhara valley of Nepal. BMC Public Health [Internet]. 2020 May;20(1):714. Available from: https://europepmc.org/articles/PMC7236217
1367	Hunt RH. Habit, prejudice, power and politics: issues in the conversion of H2-receptor antagonists to over-the-counter use. CMAJ [Internet]. 1996 Jan;154(1):49—53. Available from: https://europepmc.org/articles/PMC1488093
1368	Coondoo A, Chattopadhyay C. Drug interactions in dermatology: what the dermatologist should know. Indian J Dermatol [Internet]. 2013 Jul;58(4):249—254. Available from: https://europepmc.org/articles/PMC3726869
1369	Abdel-Qader DH, Saadi Ismael N, Al Meslamani AZ, Albassam A, El-Shara’ AA, Lewis PJ, et al. The Role of Clinical Pharmacy in Preventing Prescribing Errors in the Emergency Department of a Governmental Hospital in Jordan: A Pre-Post Study. Hosp Pharm [Internet]. 2021 Dec;56(6):681—689. Available from: https://europepmc.org/articles/PMC8559051
1370	Solis-Herrera C, Kane MP, Triplitt C. Current Understanding of Sodium N-(8-[2-Hydroxylbenzoyl] Amino) Caprylate (SNAC) as an Absorption Enhancer: The Oral Semaglutide Experience. Clin Diabetes [Internet]. 2024;42(1):74—86. Available from: https://europepmc.org/articles/PMC10788673
1371	author(s) U. INDEX TO VOLUME 298 FOR 1989. BMJ [Internet]. 1989 Jan;298(Suppl):3—29. Available from: https://europepmc.org/articles/PMC1835320
1372	Angraal S, Khera R, Zhou S, Wang Y, Lin Z, Dharmarajan K, et al. Trends in 30-Day Readmission Rates for Medicare and Non-Medicare Patients in the Era of the Affordable Care Act. Am J Med [Internet]. 2018 Nov;131(11):1324—1331.e14. Available from: https://europepmc.org/articles/PMC6380174
1373	Hibbert KA, Goiffon RJ, Fogerty AE. Case 18-2021: An 81-Year-Old Man with Cough, Fever, and Shortness of Breath. N Engl J Med [Internet]. 2021 Jun;384(24):2332—2340. Available from: https://europepmc.org/articles/PMC8220932
1374	Krumberger JM. How to manage an acute upper GI bleed. RN. 2005 Mar;68(3):34–9; quiz 40.
1375	Mehari EA, Muche EA, Gonete KA, Shiferaw KB. Treatment Satisfaction and Its Associated Factors of Dolutegravir Based Regimen in a Resource Limited Setting. Patient Prefer Adherence [Internet]. 2021;15:1177—1185. Available from: https://europepmc.org/articles/PMC8179804
1376	Tak T, Karturi S, Sharma U, Eckstein L, Poterucha JT, Sandoval Y. Acute Pulmonary Embolism: Contemporary Approach to Diagnosis, Risk-Stratification, and Management. Int J Angiol [Internet]. 2019 Jun;28(2):100—111. Available from: https://europepmc.org/articles/PMC6679967
1377	Thorn CF, Müller DJ, Altman RB, Klein TE. PharmGKB summary: clozapine pathway, pharmacokinetics. Pharmacogenet Genomics [Internet]. 2018 Sep;28(9):214—222. Available from: https://europepmc.org/articles/PMC6449846
1378	author(s) U. TALMRS: Time-Affinity Linked Medical Record System. Proceedings Symp Comput Appl Med Care [Internet]. 1987 Nov;271—274. Available from: https://europepmc.org/articles/PMC2245127
1379	Wright TM, Myrick H. Acamprosate: a new tool in the battle against alcohol dependence. Neuropsychiatr Dis Treat [Internet]. 2006 Dec;2(4):445—453. Available from: https://europepmc.org/articles/PMC2671951
1380	Wongtaweepkij K, Sup-Adulchai N, Chanachoat J, Krska J, Jarernsiripornkul N. Evaluation of Medicine Information Leaflets for Omeprazole, Safety Knowledge, and Perceptions of Taking the Medication in Thailand. Patient Prefer Adherence [Internet]. 2023;17:883—893. Available from: https://europepmc.org/articles/PMC10064870
1381	Lexchin J. Why are we still poisoning the elderly so often? Can Fam Physician [Internet]. 1993 Nov;39:2298—300, 2304—7. Available from: https://europepmc.org/articles/PMC2379919
1382	Parker K, Aasebø W, Stavem K. Potentially Inappropriate Medications in Elderly Haemodialysis Patients Using the STOPP Criteria. Drugs - real world outcomes [Internet]. 2016 Sep;3(3):359—363. Available from: https://europepmc.org/articles/PMC5042944
1383	Liu L, Liu C, Duan Z, Pan J, Yang M. Factors associated with the inter-facility transfer of inpatients in Sichuan province, China. BMC Health Serv Res [Internet]. 2019 May;19(1):329. Available from: https://europepmc.org/articles/PMC6533730
1384	Wacheck V, Lahn M, Dickinson G, Füreder W, Meyer R, Herndlhofer S, et al. Dose study of the multikinase inhibitor, LY2457546, in patients with relapsed acute myeloid leukemia to assess safety, pharmacokinetics, and pharmacodynamics. Cancer Manag Res [Internet]. 2011;3:157—175. Available from: https://europepmc.org/articles/PMC3101112
1385	Reynolds JC. Influence of pathophysiology, severity, and cost on the medical management of gastroesophageal reflux disease. Am J Heal Pharm AJHP Off J Am Soc Heal Pharm. 1996 Nov;53(22 Suppl 3):S5-12.
1386	Whorwell PJ. Use of hypnotherapy in gastrointestinal disease. Br J Hosp Med. 1991 Jan;45(1):27–9.
1387	Shanahan J, Vimalananda VG, Graham L, Schumann R, Mull HJ. Association Between Preoperative Diabetes Control and Postoperative Adverse Events Among Veterans Health Administration Patients With Diabetes Who Underwent Elective Ambulatory Hernia Surgery. JAMA Netw open [Internet]. 2023 Mar;6(3):e236318. Available from: https://europepmc.org/articles/PMC10066455
1388	author(s) U. Infection in Renal Transplant Recipients. Chronic Kidney Dis Dial Transplant [Internet]. 2005 Jan;681—697. Available from: https://europepmc.org/articles/PMC7155736
1389	Ma K, Chen X, Xiang X, Mao X, Zhu N, Wang T, et al. Willingness to Undergo Gastroscopy for Early Gastric Cancer Screening and Its Associated Factors During the COVID-19 Pandemic - A Nationwide Cross-Sectional Study in China. Patient Prefer Adherence [Internet]. 2023;17:505—516. Available from: https://europepmc.org/articles/PMC9985891
1390	Liu Z-Z, Ren Q, Zhou Y-N, Yang H-M. Bioequivalence of two esomeprazole magnesium enteric-coated formulations in healthy Chinese subjects. World J Clin cases [Internet]. 2020 Nov;8(22):5518—5528. Available from: https://europepmc.org/articles/PMC7716327
1391	Mohammadzadeh F, Hajizadeh E, Rasekhi A, Omani-Samani R. Identification of associated risk factors for the severity of generalized anxiety disorder among Iranian infertile people: An ordinal regression analysis with a flexible link function. J Res Med Sci [Internet]. 2019;24:64. Available from: https://europepmc.org/articles/PMC6670000
1392	Chen W-C, Chen Y-H, Hsu P-I, Tsay F-W, Chan H-H, Cheng J-S, et al. Gastrointestinal hemorrhage in warfarin anticoagulated patients: incidence, risk factor, management, and outcome. Biomed Res Int [Internet]. 2014;2014:463767. Available from: https://europepmc.org/articles/PMC4058852
1393	Kamaraju S, Drope J, Sankaranarayanan R, Shastri S. Cancer Prevention in Low-Resource Countries: An Overview of the Opportunity. Am Soc Clin Oncol Educ book Am Soc Clin Oncol Annu Meet [Internet]. 2020 Mar;40:1—12. Available from: https://europepmc.org/articles/PMC7935443
1394	Karawekpanyawong N, Kaewkitikul K, Maneeton B, Maneeton N, Siriaree S. The prevalence of depressive disorder and its association in Thai cervical cancer patients. PLoS One [Internet]. 2021;16(6):e0252779. Available from: https://europepmc.org/articles/PMC8216533
1395	Kanai T, Samejima Y, Noda Y, Kim S-H, Tamura K, Umakoshi T, et al. Invasive Tracheobronchial Aspergillosis with Bronchial Ulcers Complicated by Nontuberculous Mycobacterial Disease. Intern Med [Internet]. 2020 May;59(9):1189—1194. Available from: https://europepmc.org/articles/PMC7270761
1396	Shamliyan T. Adverse drug effects in hospitalized elderly: data from the healthcare cost and utilization project. Clin Pharmacol [Internet]. 2010;2:41—63. Available from: https://europepmc.org/articles/PMC3262380
1397	Flockhart DA, Nelson HS. Single isomer versus racemate: is there a difference? Clinical comparisons in allergy and gastroenterology. CNS Spectr. 2002 Apr;7(4 Suppl 1):23–7.
1398	Khalil A, Saber A, Aljohani K, Khan M. The Efficacy and Success Rate of Methotrexate in the Management of Ectopic Pregnancy. Cureus [Internet]. 2022 Jul;14(7):e26737. Available from: https://europepmc.org/articles/PMC9363683
1399	Yu K, Visweswaran S, Batmanghelich K. Semi-supervised Hierarchical Drug Embedding in Hyperbolic Space. J Chem Inf Model [Internet]. 2020 Dec;60(12):5647—5657. Available from: https://europepmc.org/articles/PMC7943198
1400	Henry DA, Macdonald IA, Kitchingman G, Bell GD, Langman MJ. Cimetidine and ranitidine: comparison of effects on hepatic drug metabolism. Br Med J [Internet]. 1980 Sep;281(6243):775—777. Available from: https://europepmc.org/articles/PMC1714006
1401	McLeod PJ, Huang AR, Tamblyn RM, Gayton DC. Defining inappropriate practices in prescribing for elderly people: a national consensus panel. CMAJ [Internet]. 1997 Feb;156(3):385—391. Available from: https://europepmc.org/articles/PMC1226961
1402	Wiss FM, Stäuble CK, Meyer Zu Schwabedissen HE, Allemann SS, Lampert ML. Pharmacogenetic Analysis Enables Optimization of Pain Therapy: A Case Report of Ineffective Oxycodone Therapy. J Pers Med [Internet]. 2023 May;13(5):829. Available from: https://europepmc.org/articles/PMC10222817
1403	Krüger-Haker H, Ji X, Hanke D, Fiedler S, Feßler AT, Jiang N, et al. Genomic Diversity of Methicillin-Resistant Staphylococcus aureus CC398 Isolates Collected from Diseased Swine in the German National Resistance Monitoring Program GERM-Vet from 2007 to 2019. Microbiol Spectr [Internet]. 2023 Jun;11(3):e0077023. Available from: https://europepmc.org/articles/PMC10269607
1404	Novotna B, Koblizek V, Zatloukal J, Plutinsky M, Hejduk K, Zbozinkova Z, et al. Czech multicenter research database of severe COPD. Int J Chron Obstruct Pulmon Dis [Internet]. 2014;9:1265—1274. Available from: https://europepmc.org/articles/PMC4235208
1405	Giangrande P, Abdul Karim F, Nemes L, You CW, Landorph A, Geybels MS, et al. Long-term safety and efficacy of N8-GP in previously treated adults and adolescents with hemophilia A: Final results from pathfinder2. J Thromb Haemost [Internet]. 2020 Sep;18 Suppl 1:5—14. Available from: https://europepmc.org/articles/PMC7540590
1406	author(s) U. Proceedings of the British Pharmacological Society Clinical Pharmacology Section 14–16 December 2004: University of Newcastle. Br J Clin Pharmacol [Internet]. 2005 May;59(5):624—650. Available from: https://europepmc.org/articles/PMC1884837
1407	Chang K-H, Chen C-M, Wang C-L, Tu H-T, Huang Y-T, Wu H-C, et al. Major Bleeding Risk in Patients With Non-valvular Atrial Fibrillation Concurrently Taking Direct Oral Anticoagulants and Antidepressants. Front Aging Neurosci [Internet]. 2022;14:791285. Available from: https://europepmc.org/articles/PMC8855103
1408	Puşcaş I, Chiu A, Buzas G. [Histamine-acetazolamide-carbonic anhydrase interaction in gastric mucosa]. Rev Med interna, Neurol Psihiatr Neurochir dermato-venerologie Med interna. 1980;32(4):353–4.
1409	Forrest JB. Faculties of health sciences and the pharmaceutical industry: an effective partnership. CMAJ [Internet]. 1994 Nov;151(9):1320—1322. Available from: https://europepmc.org/articles/PMC1337335
1410	Dickel H, Bruckner T, Altmeyer P. Long-term real-life safety profile and effectiveness of fumaric acid esters in psoriasis patients: a single-centre, retrospective, observational study. J Eur Acad Dermatol Venereol [Internet]. 2018 Oct;32(10):1710—1727. Available from: https://europepmc.org/articles/PMC6221124
1411	Wang X-Y, Liu S-Z, Xu H-F, Liu Y, Wang H, Kang R-H, et al. A cluster randomized controlled trial to evaluate the efficacy of esophageal and gastric cancer screening in mortality reduction in a non-high-incidence area: methodology and initial results. Ann Transl Med [Internet]. 2022 Sep;10(18):994. Available from: https://europepmc.org/articles/PMC9577787
1412	Bravo-Jaimes K, Whittembury A, Santivañez V. High Prevalence of Cardiovascular Disease in End-Stage Kidney Disease Patients Ongoing Hemodialysis in Peru: Why Should We Care About It? Int J Nephrol [Internet]. 2015;2015:568702. Available from: https://europepmc.org/articles/PMC4532936
1413	Pérez T, Moriarty F, Wallace E, McDowell R, Redmond P, Fahey T. Prevalence of potentially inappropriate prescribing in older people in primary care and its association with hospital admission: longitudinal study. BMJ [Internet]. 2018 Nov;363:k4524. Available from: https://europepmc.org/articles/PMC6233705
1414	Gomes MB, Braga FO, Drummond KG, Pinheiro A, Leal F, Porto LC, et al. Prevalence of autoimmune diseases in an admixed population of patients with type 1 diabetes: a multicenter study in Brazil. Diabetol Metab Syndr [Internet]. 2024 Jan;16(1):31. Available from: https://europepmc.org/articles/PMC10829295
1415	Cadenas R, Diez MJ, Fernández N, García JJ, Sahagún AM, Sierra M, et al. Prevalence and Associated Factors of Polypharmacy in Nursing Home Residents: A Cross-Sectional Study. Int J Environ Res Public Health [Internet]. 2021 Feb;18(4):2037. Available from: https://europepmc.org/articles/PMC7922018
1416	Munsell M, Frean M, Menzin J, Phillips AL. An evaluation of adherence in patients with multiple sclerosis newly initiating treatment with a self-injectable or an oral disease-modifying drug. Patient Prefer Adherence [Internet]. 2017;11:55—62. Available from: https://europepmc.org/articles/PMC5221550
1417	Ohde S, Deshpande GA, Takahashi O, Fukui T. Differences in residents’ self-reported confidence and case experience between two post-graduate rotation curricula: results of a nationwide survey in Japan. BMC Med Educ [Internet]. 2014 Jul;14:141. Available from: https://europepmc.org/articles/PMC4105122
1418	Dahlen HG, Thornton C, Fowler C, Mills R, O’Loughlin G, Smit J, et al. Characteristics and changes in characteristics of women and babies admitted to residential parenting services in New South Wales, Australia in the first year following birth: a population-based data linkage study 2000-2012. BMJ Open [Internet]. 2019 Sep;9(9):e030133. Available from: https://europepmc.org/articles/PMC6773315
1419	Itoh T, Minami M, Naito C, Chiba T. [PPI treatment for gastric ulcer patients in the elderly]. Nihon Rinsho. 2010 Nov;68(11):2057–63.
1420	author(s) U. Low Cost Comprehensive Microcomputer-Based Medical History Database Acquisition. Proceedings Symp Comput Appl Med Care [Internet]. 1980 Nov;2:786—793. Available from: https://europepmc.org/articles/PMC2203783
1421	Yuen HK, Weng Y, Bandyopadhyay D, Reed SG, Leite RS, Silver RM. Effect of a multi-faceted intervention on gingival health among adults with systemic sclerosis. Clin Exp Rheumatol [Internet]. 2011;29(2 Suppl 65):S26—32. Available from: https://europepmc.org/articles/PMC3520125
1422	author(s) U. 9th International Symposium on Intensive Care and Emergency Medicine for Latin America : São Paulo, Brasil. June 14-17, 2017. Crit Care [Internet]. 2017 Jan;21(Suppl 2). Available from: https://europepmc.org/articles/PMC5496017
1423	Rosenfeld MR, Dalmau J. Anti-NMDA-Receptor Encephalitis and Other Synaptic Autoimmune Disorders. Curr Treat Options Neurol [Internet]. 2011 Jun;13(3):324—332. Available from: https://europepmc.org/articles/PMC3705219
1424	Abegaz TM, Tefera YG, Abebe TB. Antihypertensive drug prescription patterns and their impact on outcome of blood pressure in Ethiopia: a hospital-based cross-sectional study. Integr Pharm Res Pract [Internet]. 2017;6:29—35. Available from: https://europepmc.org/articles/PMC5774320
1425	Majeed M, Majeed S, Nagabhushanam K, Arumugam S, Pande A, Paschapur M, et al. Evaluation of the Safety and Efficacy of a Multienzyme Complex in Patients with Functional Dyspepsia: A Randomized, Double-Blind, Placebo-Controlled Study. J Med Food [Internet]. 2018 Nov;21(11):1120—1128. Available from: https://europepmc.org/articles/PMC6249666
1426	Goto T, Hara K, Hashimoto K, Soeno S, Shirakawa T, Sonoo T, et al. Validation of chief complaints, medical history, medications, and physician diagnoses structured with an integrated emergency department information system in Japan: the Next Stage ER system. Acute Med Surg [Internet]. 2020;7(1):e554. Available from: https://europepmc.org/articles/PMC7453131
1427	Kale OE, Awodele O, Akindele AJ. Subacute and subchronic oral toxicity assessments of Acridocarpus smeathmannii (DC.) Guill. & Perr. root in Wistar rats. Toxicol reports [Internet]. 2019;6:161—175. Available from: https://europepmc.org/articles/PMC6360914
1428	Zhou Q, Zhu L-L, Yan X-F, Pan W-S, Zeng S. Drug utilization of clarithromycin for gastrointestinal disease treatment. World J Gastroenterol [Internet]. 2008 Oct;14(39):6065—6071. Available from: https://europepmc.org/articles/PMC2760198
1429	Maumus M, Conrad K. Hospital Systems Management. Absol Hosp Med Rev Intensive Quest Answ Guid [Internet]. 2015 Oct;149—193. Available from: https://europepmc.org/articles/PMC7124145
1430	Torpy JM, Lynm C, Golub RM. JAMA patient page. Peptic ulcer disease. Vol. 307, JAMA. United States; 2012. p. 1329.
1431	Dawson KG, Mok V, Wong JGM, Bhalla A. Deprescribing initiative of NSAIDs (DIN): Pharmacist-led interventions for pain management in a federal correctional setting. Can Pharm J (Ott) [Internet]. 2023;156(2):85—93. Available from: https://europepmc.org/articles/PMC10034525
1432	Uslu MF, Yilmaz M, Atescelik M, Atilgan FA. Effect of Comorbid Diseases on Hospitalization and In-Hospital Mortality of Elderly Patients Who Reapplied to the Emergency Department Within 72 Hours. Cureus [Internet]. 2023 Nov;15(11):e49558. Available from: https://europepmc.org/articles/PMC10753144
1433	Rababa M, Rababa’h A. The inappropriate use of proton pump inhibitors and its associated factors among community-dwelling older adults. Heliyon [Internet]. 2021 Jul;7(7):e07595. Available from: https://europepmc.org/articles/PMC8313491
1434	la Garza-Ramos R, Goodwin CR, Abu-Bonsrah N, Jain A, Passias PG, Neuman BJ, et al. Predictive Factors for Percutaneous Endoscopic Gastrostomy Tube Placement After Anterior Cervical Fusion. Glob spine J [Internet]. 2018 May;8(3):260—265. Available from: https://europepmc.org/articles/PMC5958480
1435	Gupta Y, Goicoechea S, Romero JG, Mathur R, Caulfield TR, Becker DP, et al. Repurposing Lansoprazole and Posaconazole to treat leishmaniasis: Integration of in vitro testing, pharmacological corroboration, and mechanisms of action. J food drug Anal [Internet]. 2022 Mar;30(1):128—149. Available from: https://europepmc.org/articles/PMC9931003
1436	Moon CM, Jung S-A, Kim S-E, Song HJ, Jung Y, Ye BD, et al. Clinical Factors and Disease Course Related to Diagnostic Delay in Korean Crohn’s Disease Patients: Results from the CONNECT Study. PLoS One [Internet]. 2015;10(12):e0144390. Available from: https://europepmc.org/articles/PMC4672933
1437	Laliberté F, Cloutier M, Crivera C, Nelson WW, Olson WH, Schein J, et al. Effect of rivaroxaban versus warfarin on health care costs among nonvalvular atrial fibrillation patients: observations from rivaroxaban users and matched warfarin users. Adv Ther [Internet]. 2015 Mar;32(3):216—227. Available from: https://europepmc.org/articles/PMC4376962
1438	Lee P, McCusker S, Allison A, Nuki G. Adverse reactions in patients with rheumatic diseases. Retrospective analysis of causes of admission and out-patient attendance in a specialist centre. Ann Rheum Dis [Internet]. 1973 Nov;32(6):565—573. Available from: https://europepmc.org/articles/PMC1006169
1439	Enta T. Dermacase. Contact photodermatitis. Can Fam Physician [Internet]. 1995 Apr;41:577, 586—7. Available from: https://europepmc.org/articles/PMC2146513
1440	van den Dries CJ, Pajouheshnia R, van den Ham HA, Souverein P, Moons KGM, Hoes AW, et al. Safety of off-label dose reduction of non-vitamin K antagonist oral anticoagulants in patients with atrial fibrillation. Br J Clin Pharmacol [Internet]. 2023 Feb;89(2):751—761. Available from: https://europepmc.org/articles/PMC10091743
1441	Stålhammar NO. An empirical note on willingness to pay and starting-point bias. Med Decis Mak an Int J Soc Med Decis Mak. 1996;16(3):242–7.
1442	Kerr WT, Janio EA, Braesch CT, Le JM, Hori JM, Patel AB, et al. Identifying psychogenic seizures through comorbidities and medication history. Epilepsia [Internet]. 2017 Nov;58(11):1852—1860. Available from: https://europepmc.org/articles/PMC5669805
1443	Liu GF, Srinivasan A, Mutnuri S, Yerramadha MR, Agraharkar M. Acute Abdomen From Umbilical Hernia Rupture to Flood Syndrome: A Case Report and Review of Literature. J Med Cases [Internet]. 2019 Oct;10(10):309—311. Available from: https://europepmc.org/articles/PMC8383518
1444	Cruz MP. Lurasidone HCl (Latuda), an Oral, Once-Daily Atypical Antipsychotic Agent for the Treatment of Patients with Schizophrenia. P T [Internet]. 2011 Aug;36(8):489—492. Available from: https://europepmc.org/articles/PMC3171824
1445	Frichtel CM. Bariatric Surgery: A Brief Primer for Primary Care Physicians. Perm J [Internet]. 2004;8(3):10—13. Available from: https://europepmc.org/articles/PMC4690691
1446	Krueger WA, Ruckdeschel G, Unertl K. Influence of intravenously administered ciprofloxacin on aerobic intestinal microflora and fecal drug levels when administered simultaneously with sucralfate. Antimicrob Agents Chemother [Internet]. 1997 Aug;41(8):1725—1730. Available from: https://europepmc.org/articles/PMC163993
1447	Vatcharavongvan P, Puttawanchai V. Elderly Patients in Primary Care are Still at Risks of Receiving Potentially Inappropriate Medications. J Prim Care Community Health [Internet]. 2021;12:21501327211035090. Available from: https://europepmc.org/articles/PMC8323440
1448	Mekhail FG, Montgomery JR, Spicer PJ. Slipping rib syndrome presentation in a young woman. Radiol case reports [Internet]. 2022 Nov;17(11):4376—4378. Available from: https://europepmc.org/articles/PMC9520504
1449	Mog AC, Liang PS, Liang PS, Donovan LM, Sayre GG, Shaukat A, et al. Timely Colonoscopy After Positive Fecal Immunochemical Tests in the Veterans Health Administration: A Qualitative Assessment of Current Practice and Perceived Barriers. Clin Transl Gastroenterol [Internet]. 2022 Feb;13(2):e00438. Available from: https://europepmc.org/articles/PMC8865517
1450	Chen C-M, Chang K-H, Wang C-L, Tu H-T, Huang Y-T, Wu H-C, et al. Major Bleeding Risk in Atrial Fibrillation Patients Co-Medicated With Non-Vitamin K Oral Anticoagulants and Antipsychotics. Front Pharmacol [Internet]. 2022;13:819878. Available from: https://europepmc.org/articles/PMC9046567
1451	Nowrouzi R, Sylvester CB, Treffalls JA, Zhang Q, Rosengart TK, Coselli JS, et al. Chronic kidney disease, risk of readmission, and progression to end-stage renal disease in 519,387 patients undergoing coronary artery bypass grafting. JTCVS open [Internet]. 2022 Dec;12:147—157. Available from: https://europepmc.org/articles/PMC9801293
1452	Freston JW. Long-term acid control and proton pump inhibitors: interactions and safety issues in perspective. Am J Gastroenterol. 1997 Apr;92(4 Suppl):51S-55S; discussion 55S-57S.
1453	author(s) U. The Transplantation Society of Australia and New Zealand Annual Scientific Meeting, Brisbane Convention Centre, 7th-9th May, 2017. Transplant direct [Internet]. 2017 Oct;3(10 Suppl 1). Available from: https://europepmc.org/articles/PMC5636211
1454	Personeni G, Bresso E, Devignes M-D, Dumontier M, Smaïl-Tabbone M, Coulet A. Discovering associations between adverse drug events using pattern structures and ontologies. J Biomed Semantics [Internet]. 2017 Aug;8(1):29. Available from: https://europepmc.org/articles/PMC5567667
1455	author(s) U. Proceedings of the British Pharmacological Society (Institute of Education, United Medical and Dental Schools of Guy’s and St Thomas’s Hospitals, London, 3-5 January 1990). Br J Clin Pharmacol [Internet]. 1990 May;29(5):585P—649P. Available from: https://europepmc.org/articles/PMC1380162
1456	Durán C, Ciucci S, Palladini A, Ijaz UZ, Zippo AG, Sterbini FP, et al. Nonlinear machine learning pattern recognition and bacteria-metabolite multilayer network analysis of perturbed gastric microbiome. Nat Commun [Internet]. 2021 Mar;12(1):1926. Available from: https://europepmc.org/articles/PMC7997970
1457	McCallister JW, Holbrook JT, Wei CY, Parsons JP, Benninger CG, Dixon AE, et al. Sex differences in asthma symptom profiles and control in the American Lung Association Asthma Clinical Research Centers. Respir Med [Internet]. 2013 Oct;107(10):1491—1500. Available from: https://europepmc.org/articles/PMC3816372
1458	Dong Y-Y, Chen F-X, Yu Y-B, Du C, Qi Q-Q, Liu H, et al. A school-based study with Rome III criteria on the prevalence of functional gastrointestinal disorders in Chinese college and university students. PLoS One [Internet]. 2013;8(1):e54183. Available from: https://europepmc.org/articles/PMC3548818
1459	Xie J, Ma J, Huang Q, Yue C, Pei F. Comparison of Enoxaparin and Rivaroxaban in Balance of Anti-Fibrinolysis and Anticoagulation Following Primary Total Knee Replacement: A Pilot Study. Med Sci Monit [Internet]. 2017 Feb;23:704—711. Available from: https://europepmc.org/articles/PMC5312245
1460	Arcoraci V, Squadrito F, Rottura M, Barbieri MA, Pallio G, Irrera N, et al. Beta-Blocker Use in Older Hospitalized Patients Affected by Heart Failure and Chronic Obstructive Pulmonary Disease: An Italian Survey From the REPOSI Register. Front Cardiovasc Med [Internet]. 2022;9:876693. Available from: https://europepmc.org/articles/PMC9149000
1461	Habizal NH, Abdul Halim S, Bhaskar S, Wan Bebakar WM, Abdullah JM. Prevalence of aspirin resistance in diabetic patients and its associated factors. Malays J Med Sci [Internet]. 2015;22(1):50—57. Available from: https://europepmc.org/articles/PMC4390774
1462	Gebran N, Al Haidari K. Assessment of prescribing information for generic drugs manufactured in the Middle East and marketed in Saudi Arabia. Ann Saudi Med [Internet]. 2006;26(3):192—199. Available from: https://europepmc.org/articles/PMC6074447
1463	Stedman CA, Barclay ML. Review article: comparison of the pharmacokinetics, acid suppression and efficacy of proton pump inhibitors. Aliment Pharmacol Ther. 2000 Aug;14(8):963–78.
1464	Chang JW, Saini SD, Mellinger JL, Chen JW, Zikmund-Fisher BJ, Rubenstein JH. Management of eosinophilic esophagitis is often discordant with guidelines and not patient-centered: results of a survey of gastroenterologists. Dis esophagus Off J Int Soc Dis Esophagus [Internet]. 2019 Jun;32(6):doy133. Available from: https://europepmc.org/articles/PMC6561423
1465	Sharma R, Bansal P, Garg R, Ranjan R, Kumar R, Arora M. Prevalence of potentially inappropriate medication and its correlates in elderly hospitalized patients: A cross-sectional study based on Beers criteria. J Family Community Med [Internet]. 2020;27(3):200—207. Available from: https://europepmc.org/articles/PMC7745783
1466	Xiang Y, Ji H, Zhou Y, Li F, Du J, Rasmy L, et al. Asthma Exacerbation Prediction and Risk Factor Analysis Based on a Time-Sensitive, Attentive Neural Network: Retrospective Cohort Study. J Med Internet Res [Internet]. 2020 Jul;22(7):e16981. Available from: https://europepmc.org/articles/PMC7428917
1467	Vermunt M, Marchetti S, Beijnen J. Pharmacokinetics and Toxicities of Oral Docetaxel Formulations Co-Administered with Ritonavir in Phase I Trials. Clin Pharmacol [Internet]. 2021;13:21—32. Available from: https://europepmc.org/articles/PMC7850405
1468	Nakato G, Adongo PR, Iramiot JS, Epuitai J. Practices and drivers of self-medication with antibiotics among undergraduate medical students in Eastern Uganda: A cross-sectional study. PLoS One [Internet]. 2023;18(12):e0293685. Available from: https://europepmc.org/articles/PMC10734914
1469	Alamyar S, Azzi E, Srour-Alphonse P, House R, Cvetkovski B, Kritikos V, et al. Uncovering the Burden of Rhinitis in Patients Purchasing Nonprescription Short-Acting β-Agonist (SABA) in the Community. Pharm (Basel, Switzerland) [Internet]. 2023 Jul;11(4):115. Available from: https://europepmc.org/articles/PMC10366934
1470	Raouf GA, Mohammad FK, Merza MA. Polypharmacy and the In Silico Prediction of Potential Body Proteins Targeted by These Drugs Among Hospitalized COVID-19 Patients With Cytokine Storm. Cureus [Internet]. 2023 Nov;15(11):e48834. Available from: https://europepmc.org/articles/PMC10722521
1471	author(s) U. Su1094: HOSPITILISATIONS FOR NOROVIRUS DECREASE DURING THE COVID-19 PANDEMIC. Gastroenterology [Internet]. 2022 May;162(7):S—498—S—498. Available from: https://europepmc.org/articles/PMC9212272
1472	Terruzzi V, Minoli G, Tadeo G, Nespoli M, Rossini A. The influence of cimetidine and ranitidine on the plasma lipid pattern. Br J Clin Pharmacol [Internet]. 1985 Jun;19(6):846—848. Available from: https://europepmc.org/articles/PMC1463872
1473	Dong F, Yu H, Ma J, Wu L, Liu T, Lv G, et al. Exploring association between gastrointestinal heat retention syndrome and recurrent respiratory tract infections in children: a prospective cohort study. BMC Complement Altern Med [Internet]. 2016 Feb;16:82. Available from: https://europepmc.org/articles/PMC4769561
1474	Akazawa M, Imai H, Igarashi A, Tsutani K. Potentially inappropriate medication use in elderly Japanese patients. Am J Geriatr Pharmacother. 2010 Apr;8(2):146–60.
1475	Gottlieb S. Risk of ulcer soars with combination of arthritis drugs. West J Med [Internet]. 2001 Apr;174(4):236. Available from: https://europepmc.org/articles/PMC1071341
1476	Fahey JW, Wade KL, Stephenson KK, Panjwani AA, Liu H, Cornblatt G, et al. Bioavailability of Sulforaphane Following Ingestion of Glucoraphanin-Rich Broccoli Sprout and Seed Extracts with Active Myrosinase: A Pilot Study of the Effects of Proton Pump Inhibitor Administration. Nutrients [Internet]. 2019 Jun;11(7):E1489. Available from: https://europepmc.org/articles/PMC6682992
1477	Groh M, Rohmer J, Etienne N, Abou Chahla W, Baudet A, Chan Hew Wai A, et al. French guidelines for the etiological workup of eosinophilia and the management of hypereosinophilic syndromes. Orphanet J Rare Dis [Internet]. 2023 Apr;18(1):100. Available from: https://europepmc.org/articles/PMC10148979
1478	Agarwal D, Udoji MA, Trescot A. Genetic Testing for Opioid Pain Management: A Primer. Pain Ther [Internet]. 2017 Jun;6(1):93—105. Available from: https://europepmc.org/articles/PMC5447546
1479	Tien Y-C, Piekos SC, Pope C, Zhong X-B. Phenobarbital Treatment at a Neonatal Age Results in Decreased Efficacy of Omeprazole in Adult Mice. Drug Metab Dispos [Internet]. 2017 Mar;45(3):330—335. Available from: https://europepmc.org/articles/PMC5325062
1480	Beaulieu MD, Leclère H, Bordage G. Taxonomy of difficulties in general practice. Can Fam Physician [Internet]. 1993 Jun;39:1369—1375. Available from: https://europepmc.org/articles/PMC2379616
1481	Chouhdry H, Villwock J. Patient Perspective on Adherence to Reflux Lifestyle Modifications: A Qualitative Study. J Prim Care Community Health [Internet]. 2023;14:21501319231207320. Available from: https://europepmc.org/articles/PMC10585988
1482	Ruef C. A picture speaks a thousand words. Infection [Internet]. 2008 Feb;36(1):1. Available from: https://europepmc.org/articles/PMC7099719
1483	Tarique M, Siddiqui HH, Khushtar M, Rahman MA. Protective effect of hydro-alcoholic extract of Ruta graveolens Linn. leaves on indomethacin and pylorus ligation-induced gastric ulcer in rats. J Ayurveda Integr Med [Internet]. 2016 Mar;7(1):38—43. Available from: https://europepmc.org/articles/PMC4910575
1484	Banerjee A. Cardiovascular Emergencies. Emerg Clin Diagnosis [Internet]. 2017 Mar;1—43. Available from: https://europepmc.org/articles/PMC7121477
1485	[Selective COX-2 inhibitor. Stomach protection--but not always]. Vol. 143, MMW Fortschritte der Medizin. Germany; 2001. p. 60.
1486	Singh A, Mishra R, Ranjan R. Gastrointestinal Lesions and Its Associated Factors in Adult Males With Iron Deficiency Anaemia: A Cross-Sectional Study From Tertiary Care Centre of North India. Cureus [Internet]. 2022 Jul;14(7):e26905. Available from: https://europepmc.org/articles/PMC9376560
1487	Duro RP, Figueiredo Dias P, Ferreira AA, Xerinda SM, Lima Alves C, Sarmento AC, et al. Severe Tuberculosis Requiring Intensive Care: A Descriptive Analysis. Crit Care Res Pract [Internet]. 2017;2017:9535463. Available from: https://europepmc.org/articles/PMC5303839
1488	Jeong H-C, Kim M-G, Wei Z, Lee K-R, Lee J, Song I-S, et al. Integration of a Physiologically Based Pharmacokinetic and Pharmacodynamic Model for Tegoprazan and Its Metabolite: Application for Predicting Food Effect and Intragastric pH Alterations. Pharmaceutics [Internet]. 2022 Jun;14(6):1298. Available from: https://europepmc.org/articles/PMC9230797
1489	Bardhan KD, Hinchliffe RF, Bose K. Low dose maintenance treatment with cimetidine in duodenal ulcer: intermediate-term results. Postgrad Med J [Internet]. 1986 May;62(727):347—351. Available from: https://europepmc.org/articles/PMC2418710
1490	Siddiqi SS, Singh SK, Khan SA, Ishtiaq O, Pathan MF, Raza SA, et al. Guidelines regarding management of adrenal insufficiency in the Holy month of Ramadan. Indian J Endocrinol Metab [Internet]. 2012 Jul;16(4):519—521. Available from: https://europepmc.org/articles/PMC3401748
1491	Kielly J, Davis EM, Marra C. Practice guidelines for pharmacists: The management of osteoarthritis. Can Pharm J (Ott) [Internet]. 2017;150(3):156—168. Available from: https://europepmc.org/articles/PMC5415069
1492	Moriarty F, Cahir C, Bennett K, Fahey T. Economic impact of potentially inappropriate prescribing and related adverse events in older people: a cost-utility analysis using Markov models. BMJ Open [Internet]. 2019 Jan;9(1):e021832. Available from: https://europepmc.org/articles/PMC6359741
1493	Lougheed MD, Minard J, Dworkin S, Juurlink M-A, Temple WJ, To T, et al. Pan-Canadian REspiratory STandards INitiative for Electronic Health Records (PRESTINE): 2011 national forum proceedings. Can Respir J [Internet]. 2012;19(2):117—126. Available from: https://europepmc.org/articles/PMC3373278
1494	Ayani N, Oya N, Kitaoka R, Kuwahara A, Morimoto T, Sakuma M, et al. Epidemiology of adverse drug events and medication errors in four nursing homes in Japan: the Japan Adverse Drug Events (JADE) Study. BMJ Qual Saf [Internet]. 2022 Dec;31(12):878—887. Available from: https://europepmc.org/articles/PMC9685701
1495	author(s) U. INDEX TO VOLUME 283 FOR 1981. Br Med J (Clin Res Ed) [Internet]. 1981 Dec;283(Suppl):3—35. Available from: https://europepmc.org/articles/PMC1505114
1496	Vendemiale G, Altomare E, Trizio T, Leandro G, Manghisi OG, Albano O. Effect of acute and chronic cimetidine administration on acetaminophen metabolism in humans. Am J Gastroenterol. 1987 Oct;82(10):1031–4.
1497	Gluzman AM, Duplik ZK, Kostinov LD. [Complications of corticosteroid therapy]. Khirurgiia (Sofiia). 1972 Feb;49(2):112–6.
1498	Cirillo VJ, Tempero KF. Pharmacology and therapeutic use of antihistamines. Am J Hosp Pharm. 1976 Nov;33(11):1200–7.
1499	Graf E, Sieck A, Wenzl H, Winkelmann J. Animal experiments on the safety pharmacology of lofexidine. Arzneimittelforschung. 1982;32(8a):931–40.
1500	Ubilluz Dhaga del Castillo R. [Uncomplicated peptic ulcer disease. The therapeutic prospects and practice]. Rev Gastroenterol del Peru organo Of la Soc Gastroenterol del Peru. 1991;11(1):40–8.
1501	de Oliveira SS, dos Santos I da S, da Silva JFP, Machado EC. [Gastroesophageal reflux disease: prevalence and associated factors]. Arq Gastroenterol. 2005;42(2):116–21.
1502	Singh G, Triadafilopoulos G. Appropriate choice of proton pump inhibitor therapy in the prevention and management of NSAID-related gastrointestinal damage. Int J Clin Pract. 2005 Oct;59(10):1210–7.
1503	Kamada T, Kawano S, Tsuji S. [Proton pump inhibitors: their merits and demerits, and perspectives for future investigation]. Nihon Rinsho. 1992 Jan;50(1):53–9.
1504	Lewis JH. Hepatic effects of drugs used in the treatment of peptic ulcer disease. Am J Gastroenterol. 1987 Oct;82(10):987–1003.
1505	Cerasi E, Luft R, Efendić S. Antagonism between glucose and epinephrine regarding insulin secretion. A dose-response study in man. Acta Med Scand. 1971 Nov;190(5):411–7.
1506	Reilly JP. Safety profile of the proton-pump inhibitors. Am J Heal Pharm AJHP Off J Am Soc Heal Pharm. 1999 Dec;56(23 Suppl 4):S11-7.
1507	Stevens D, Beckey NP, Siebert WFJ. Gastroesophageal reflux disease. Lippincotts Prim Care Pract. 1998;2(4):421–5.
1508	Schubert ML. Stomach and duodenum. Vol. 25, Current opinion in gastroenterology. United States; 2009. p. 527–8.
1509	Molassiotis A, Panteli V, Patiraki E, Ozden G, Platin N, Madsen E, et al. Complementary and alternative medicine use in lung cancer patients in eight European countries. Complement Ther Clin Pract. 2006 Feb;12(1):34–9.
1510	Pilková A. Proton pump inhibitors from clinical pharmacists point of view. Cas Lek Cesk. 2019;158(7–8):282–8.
1511	Tsai Y-W, Wen Y-W, Huang W-F, Chen P-F, Kuo KN, Hsiao F-Y. Cardiovascular and gastrointestinal events of three antiplatelet therapies: clopidogrel, clopidogrel plus proton-pump inhibitors, and aspirin plus proton-pump inhibitors in patients with previous gastrointestinal bleeding. J Gastroenterol. 2011 Jan;46(1):39–45.
1512	Bazzoli F, Palli D, Zagari RM, Festi D, Pozzato P, Nicolini G, et al. The Loiano-Monghidoro population-based study of Helicobacter pylori infection: prevalence by 13C-urea breath test and associated factors. Aliment Pharmacol Ther. 2001 Jul;15(7):1001–7.
1513	Bordin DS. [How to choose correct proton pump inhibitors to patients with GERD?]. Eksp i Klin Gastroenterol = Exp Clin Gastroenterol. 2010;(2):53–8.
1514	Irtiza-Ali A, Waldek S, Lamerton E, Pennell A, Kalra PA. Milk alkali syndrome associated with excessive ingestion of Rennie: case reports. J Ren Care. 2008 Jun;34(2):64–7.
1515	Hobsley M, Tovey FI, Holton J. Precise role of H pylori in duodenal ulceration. World J Gastroenterol. 2006 Oct;12(40):6413–9.
1516	Oliveira GC de, Lopes LR, Andreollo NA, Braga N da S, Coelho Neto J de S. [Surgical treatment of megaesophagus at UNICAMP Hospital of Clinics - associated factors with better and worse results]. Rev Col Bras Cir. 2009 Aug;36(4):300–6.
1517	Gumbrevicius G, Milasius A, Sveikata A. [Nonsteroidal anti-inflammatory agents--choice between disturbances of gastrointestinal tract and cardiovascular toxicity]. Medicina (Kaunas). 2006;42(5):429–39.
1518	Johnson TJ, Hedge DD. Esomeprazole: a clinical review. Am J Heal Pharm AJHP Off J Am Soc Heal Pharm. 2002 Jul;59(14):1333–9.
1519	Langtry HD, Markham A. Rabeprazole: a review of its use in acid-related gastrointestinal disorders. Drugs. 1999 Oct;58(4):725–42.
1520	Londong W, Londong V, Prechtl R, Weber T, von Werder K. Interactions of cimetidine and pirenzepine on peptone-stimulated gastric acid secretion in man. Scand J Gastroenterol Suppl. 1980;66:103–14.
1521	From the Centers for Disease Control and Prevention. Knowledge about causes of peptic ulcer disease--United States, March-April 1997. JAMA. 1997 Dec;278(21):1731.
1522	Cimetidine-imipramine interaction: case report and comments. Vol. 141, The American journal of psychiatry. United States; 1984. p. 152–3.
1523	Saltzman RW, Brown-Whitehorn TF. Gastrointestinal syndromes associated with food allergies. Curr Probl Pediatr Adolesc Health Care. 2012 Aug;42(7):164–90.
1524	Tilles SA. Vocal cord dysfunction in children and adolescents. Curr Allergy Asthma Rep. 2003 Nov;3(6):467–72.
1525	Markiewicz A, Hartleb M, Lelek A, Bołdys H, Nowak A. [Effect of treatment with cimetidine and ranitidine on biological availability and circulatory effects of propranolol]. Pol Arch Med Wewn. 1985 Mar;73(3):154–9.
1526	Moradi S, Farhadian N, Balaei F, Ansari M, Shahlaei M. Multi spectroscopy and molecular modeling aspects related to drug interaction of aspirin and warfarin with pepsin; structural change and protease activity. Spectrochim Acta A Mol Biomol Spectrosc. 2020 Mar;228:117813.
1527	Pillay KVK, Htun M, Naing NN, Norsa’adah B. Helicobacter pylori infection in peptic ulcer disease: the importance of smoking and ethnicity. Southeast Asian J Trop Med Public Health. 2007 Nov;38(6):1102–10.
1528	Freston JW. Cimetidine: II. Adverse reactions and patterns of use. Ann Intern Med. 1982 Nov;97(5):728–34.
1529	Holman H, Lorig K. Patient education in the rheumatic diseases--pros and cons. Bull Rheum Dis. 1987;37(5):1–8.
1530	Wahab MSA, Nyfort-Hansen K, Kowalski SR. Inappropriate prescribing in hospitalised Australian elderly as determined by the STOPP criteria. Int J Clin Pharm. 2012 Dec;34(6):855–62.
1531	Ruchała M, Bossowski A, Brzozka MM, Gietka-Czernel M, Hubalewska-Dydejczyk A, Kos-Kudła B, et al. Liquid levothyroxine improves thyroid control in patients with different hypothyroidism aetiology and variable adherence - case series and review. Endokrynol Pol. 2022;73(5):893–902.
1532	de Korwin J-D, Ducrotté P, Vallot T. [New-generation proton pump inhibitors: progress in the treatment of peptic acid diseases?]. Presse Med. 2004 Jun;33(11):746–54.
1533	Shorr RI, Ray WA, Daugherty JR, Griffin MR. Concurrent use of nonsteroidal anti-inflammatory drugs and oral anticoagulants places elderly persons at high risk for hemorrhagic peptic ulcer disease. Arch Intern Med. 1993 Jul;153(14):1665–70.
1534	Sabesin SM. Safety issues relating to long-term treatment with histamine H2-receptor antagonists. Aliment Pharmacol Ther. 1993;7 Suppl 2:35–40.
1535	Wiest DB, O’Neal W, Reigart JR, Brundage RC, Gillette PC, Yost RL. Pharmacokinetics of ranitidine in critically ill infants. Dev Pharmacol Ther. 1989;12(1):7–12.
1536	McCabe SM, Smith PF, Ma Q, Morse GD. Drug interactions between proton pump inhibitors and antiretroviral drugs. Expert Opin Drug Metab Toxicol. 2007 Apr;3(2):197–207.
1537	Tkach CL, Ariano RE. Significance of a tetracycline and Pepto-Bismol interaction in the management of Helicobacter pylori-induced peptic ulcer disease. Vol. 32, The Annals of pharmacotherapy. United States; 1998. p. 387.
1538	Milligan PA, McGill PE, Howden CW, Kelman AW, Whiting B. The consequences of H2 receptor antagonist--piroxicam coadministration in patients with joint disorders. Eur J Clin Pharmacol. 1993;45(6):507–12.
1539	Matsueda K, Manabe N, Toshikuni N, Sato Y, Watanabe T, Yamamoto H, et al. Clinical characteristics and associated factors of Japanese patients with adenocarcinoma of the esophagogastric junction: a multicenter clinicoepidemiological study. Dis esophagus Off J Int Soc Dis Esophagus. 2017 Jun;30(6):1–6.
1540	Marelli S, Pace F. Rabeprazole for the treatment of acid-related disorders. Expert Rev Gastroenterol Hepatol. 2012 Aug;6(4):423–35.
1541	Massmann A, Petry NJ. Impact of transitioning to an active, noninterruptive CYP2C19/proton pump inhibitor alert on prescribing patterns. Am J Heal Pharm AJHP Off J Am Soc Heal Pharm. 2023 Jul;80(15):1004–9.
1542	Lanas A, Bajador E, Serrano P, Fuentes J, Carreño S, Guardia J, et al. Nitrovasodilators, low-dose aspirin, other nonsteroidal antiinflammatory drugs, and the risk of upper gastrointestinal bleeding. N Engl J Med. 2000 Sep;343(12):834–9.
1543	Losert W. [Biology of prostaglandins with reference to therapeutic aspects]. Arzneimittelforschung. 1975 Feb;25(2):135–48.
1544	Ament PW, Dicola DB, James ME. Reducing adverse effects of proton pump inhibitors. Am Fam Physician. 2012 Jul;86(1):66–70.
1545	Bornhardt T, Iturriaga V. Sleep Bruxism: An Integrated Clinical View. Sleep Med Clin. 2021 Jun;16(2):373–80.
1546	Mathews S, Reid A, Tian C, Cai Q. An update on the use of pantoprazole as a treatment for gastroesophageal reflux disease. Clin Exp Gastroenterol. 2010;3:11–6.
1547	Heeba GH, Hassan MKA, Amin RS. Gastroprotective effect of simvastatin against indomethacin-induced gastric ulcer in rats: role of nitric oxide and prostaglandins. Eur J Pharmacol. 2009 Apr;607(1–3):188–93.
1548	Stone MA, Patel H, Panja KK, Barnett DB, Mayberry JF. Reasons for non-compliance with screening for infection with Helicobacter pylori, in a multi-ethnic community in Leicester, UK. Public Health. 1998 May;112(3):153–6.
1549	Playford RJ, Podas T, Modlin I. Pantoprazole, Prout and the proton pump. Hosp Med. 1999 Jul;60(7):500–4.
1550	Storr M. [Functional heartburn--update 2013]. MMW Fortschr Med. 2013 Dec;155 Suppl:100–3.
1551	Sankhi S, Marasine NR, Sankhi S, Lamichhane R. Adverse Drug Reaction due to Antidepressants among Patients with Depression in a Private Psychiatric Hospital of Nepal. Biomed Res Int [Internet]. 2020;2020:6682928. Available from: https://europepmc.org/articles/PMC7685807
1552	Glicksberg BS, Li L, Badgeley MA, Shameer K, Kosoy R, Beckmann ND, et al. Comparative analyses of population-scale phenomic data in electronic medical records reveal race-specific disease networks. Bioinformatics [Internet]. 2016 Jun;32(12):i101—i110. Available from: https://europepmc.org/articles/PMC4908366
1553	Gugler R, Hartmann M, Rudi J, Brod I, Huber R, Steinijans VW, et al. Lack of pharmacokinetic interaction of pantoprazole with diazepam in man. Br J Clin Pharmacol [Internet]. 1996 Aug;42(2):249—252. Available from: https://europepmc.org/articles/PMC2042661
1554	author(s) U. UEG Week 2013 Oral Presentations. United Eur Gastroenterol J [Internet]. 2013 Oct;1(1 Suppl):A1—A134. Available from: https://europepmc.org/articles/PMC4070608
1555	Liu J, Wang G, Yang J, Wang Y, Guo R, Li B. Association between FOXP3 polymorphisms and expression and neuromyelitis optica spectrum disorder risk in the Northern Chinese Han population. Transl Neurosci [Internet]. 2024 Jan;15(1):20220337. Available from: https://europepmc.org/articles/PMC10998649
1556	Guo L, Zhang S, Liu S, Zheng L, Chen Q, Cao X, et al. Determinants of participation and detection rate of upper gastrointestinal cancer from population-based screening program in China. Cancer Med [Internet]. 2019 Nov;8(16):7098—7107. Available from: https://europepmc.org/articles/PMC6853828
1557	Sile I, Teterovska R, Onzevs O, Ardava E. Safety Concerns Related to the Simultaneous Use of Prescription or Over-the-Counter Medications and Herbal Medicinal Products: Survey Results among Latvian Citizens. Int J Environ Res Public Health [Internet]. 2023 Aug;20(16):6551. Available from: https://europepmc.org/articles/PMC10454617
1558	Deppermann KM, Lode H, Höffken G, Tschink G, Kalz C, Koeppe P. Influence of ranitidine, pirenzepine, and aluminum magnesium hydroxide on the bioavailability of various antibiotics, including amoxicillin, cephalexin, doxycycline, and amoxicillin-clavulanic acid. Antimicrob Agents Chemother [Internet]. 1989 Nov;33(11):1901—1907. Available from: https://europepmc.org/articles/PMC172785
1559	Kamberi M, Nakashima H, Ogawa K, Oda N, Nakano S. The effect of staggered dosing of sucralfate on oral bioavailability of sparfloxacin. Br J Clin Pharmacol [Internet]. 2000 Feb;49(2):98—103. Available from: https://europepmc.org/articles/PMC2014908
1560	Prediger B, Meyer E, Büchter R, Mathes T. Nocebo effects of a simplified package leaflet compared to unstandardised oral information and a standard package leaflet: a pilot randomised controlled trial. Trials [Internet]. 2019 Jul;20(1):458. Available from: https://europepmc.org/articles/PMC6660653
1561	Lee C-H, Shen M-C, Tsai M-J, Chang J-S, Huang Y-B, Yang Y-H, et al. Proton pump inhibitors reduce the survival of advanced lung cancer patients with therapy of gefitinib or erlotinib. Sci Rep [Internet]. 2022 Apr;12(1):7002. Available from: https://europepmc.org/articles/PMC9054789
1562	He Y, Hu L, Qiu W, Zhu L, Zhu X, Hong M. Clinical characteristics and risk factors of Helicobacter pylori infection-associated Sjogren’s syndrome. Immunity, Inflamm Dis [Internet]. 2023 Oct;11(10):e994. Available from: https://europepmc.org/articles/PMC10614117
1563	Csoti I, Koleva-Alazeh N. Benserazide-induced diarrhea - A retrospective clinical study. Clin Park Relat Disord [Internet]. 2021;4:100087. Available from: https://europepmc.org/articles/PMC8299959
1564	Velasquez T, Mackey G, Lusk J, Kyle UG, Fontenot T, Marshall P, et al. ESICM LIVES 2016: part three : Milan, Italy. 1–5 October 2016. Intensive care Med Exp [Internet]. 2016 Sep;4(Suppl 1). Available from: https://europepmc.org/articles/PMC5042925
1565	Amin AN, Ganapathy V, Roughley A, Small M. Confidence in correct inhaler technique and its association with treatment adherence and health status among US patients with chronic obstructive pulmonary disease. Patient Prefer Adherence [Internet]. 2017;11:1205—1212. Available from: https://europepmc.org/articles/PMC5513874
1566	Marciano S, Dirchwolf M, Bermudez CS, Sobenko N, Haddad L, Genre Bert F, et al. Spontaneous bacteremia and spontaneous bacterial peritonitis share similar prognosis in patients with cirrhosis: a cohort study. Hepatol Int [Internet]. 2018 Mar;12(2):181—190. Available from: https://europepmc.org/articles/PMC7104019
1567	Guillen-Grima F, Guillen-Aguinaga S, Guillen-Aguinaga L, Alas-Brun R, Onambele L, Ortega W, et al. Evaluating the Efficacy of ChatGPT in Navigating the Spanish Medical Residency Entrance Examination (MIR): Promising Horizons for AI in Clinical Medicine. Clin Pract [Internet]. 2023 Nov;13(6):1460—1487. Available from: https://europepmc.org/articles/PMC10660543
1568	Albrecht K, Regierer AC, Strangfeld A, Marschall U, Callhoff J. High burden of polypharmacy and comorbidity in persons with psoriatic arthritis: an analysis of claims data, stratified by age and sex. RMD open [Internet]. 2023 Mar;9(1):e002960. Available from: https://europepmc.org/articles/PMC10008426
1569	Zhang H, Chu H, Qian X, Zhang Y, Wang Q. Clinical Promotion of Comfort Nursing Combined with Comprehensive Nursing in the Treatment of Severe Stroke Patients with Diabetes in ICU. Evid Based Complement Alternat Med [Internet]. 2023;2023:1593651. Available from: https://europepmc.org/articles/PMC9918354
1570	Lule AP, Delic OB, Katunguka K, Muwonge F, Yadesa TM. Prevalence and factors associated with potential drug-drug interactions in prescriptions presented at private pharmacies in Mbarara city, southwestern Uganda. BMC Pharmacol Toxicol [Internet]. 2024 Jan;25(1):2. Available from: https://europepmc.org/articles/PMC10763418
1571	Peura DA, Berardi RR, Gonzalez J, Brunetti L. The value of branded proton pump inhibitors: formulary considerations. P T [Internet]. 2011 Jul;36(7):434—445. Available from: https://europepmc.org/articles/PMC3171810
1572	Coates PE, Mesure R. An investigation into the effect of tenidap sodium on the pharmacokinetics of a combined oral contraceptive. Br J Clin Pharmacol [Internet]. 1995;39 Suppl 1:47S—50S. Available from: https://europepmc.org/articles/PMC1364937
1573	Pawlukianiec C, Gryciuk ME, Mil KM, Żendzian-Piotrowska M, Zalewska A, Maciejczyk M. A New Insight into Meloxicam: Assessment of Antioxidant and Anti-Glycating Activity in In Vitro Studies. Pharmaceuticals (Basel) [Internet]. 2020 Sep;13(9):E240. Available from: https://europepmc.org/articles/PMC7558080
1574	Braeckman RA, Stirtan WG, Soni PN. Effect of icosapent ethyl (eicosapentaenoic acid ethyl ester) on omeprazole plasma pharmacokinetics in healthy adults. Drugs R D [Internet]. 2014 Sep;14(3):159—164. Available from: https://europepmc.org/articles/PMC4153963
1575	Barakat M, A AlSalamat H, Jirjees F, Al-Obaidi H, K Hussain Z, El Hadidi S, et al. Factors Associated with Knowledge and Awareness of Stroke Among the Jordanian Population: A Cross-Sectional Study. F1000Research [Internet]. 2021;10:1242. Available from: https://europepmc.org/articles/PMC8672222
1576	Norman JN, Ballantine BN, Brebner JA, Brown B, Gauld SJ, Mawdsley J, et al. Medical evacuations from offshore structures. Br J Ind Med [Internet]. 1988 Sep;45(9):619—623. Available from: https://europepmc.org/articles/PMC1009665
1577	Johnson S, Mazurkiewicz D, Velez V, Richardson A, Tiesenga F. Laparoscopic Gastric Band Placement in Combination With Sleeve Gastrectomy for Advanced Weight Loss: A Case Report. Cureus [Internet]. 2022 May;14(5):e25246. Available from: https://europepmc.org/articles/PMC9217674
1578	Maxwell SR. Rational prescribing: the principles of drug selection. Clin Med [Internet]. 2016 Oct;16(5):459—464. Available from: https://europepmc.org/articles/PMC6297291
1579	Erwin J, Britten N, Jones R. General practitioners’ views on the over-the-counter availability of H2-antagonists. Br J Gen Pract [Internet]. 1997 Feb;47(415):99—102. Available from: https://europepmc.org/articles/PMC1312915
1580	Kerckhove N, Tougeron D, Lepage C, Pezet D, Le Malicot K, Pelkowski M, et al. Efficacy of donepezil for the treatment of oxaliplatin-induced peripheral neuropathy: DONEPEZOX, a protocol of a proof of concept, randomised, triple-blinded and multicentre trial. BMC Cancer [Internet]. 2022 Jul;22(1):742. Available from: https://europepmc.org/articles/PMC9264497
1581	Ladjouzi N, Romdhani A, Zouloumis G, Schlatter J. Inappropriate proton pump inhibitor lansoprazole prescription in older adults hospitalized in long-term care unit. Ir J Med Sci [Internet]. 2023 Aug;192(4):1661—1664. Available from: https://europepmc.org/articles/PMC10390349
1582	Nies AT, Hofmann U, Resch C, Schaeffeler E, Rius M, Schwab M. Proton pump inhibitors inhibit metformin uptake by organic cation transporters (OCTs). PLoS One [Internet]. 2011;6(7):e22163. Available from: https://europepmc.org/articles/PMC3136501
1583	Mayet AY, Alsaqer AI, Alhammad AM, Al-Omar HA. Rivaroxaban prescribing in a Saudi tertiary care teaching hospital. Saudi Pharm J SPJ Off Publ Saudi Pharm Soc [Internet]. 2018 Sep;26(6):775—779. Available from: https://europepmc.org/articles/PMC6128799
1584	Carpenter PA, Kitko CL, Elad S, Flowers MED, Gea-Banacloche JC, Halter JP, et al. National Institutes of Health Consensus Development Project on Criteria for Clinical Trials in Chronic Graft-versus-Host Disease: V. The 2014 Ancillary Therapy and Supportive Care Working Group Report. Biol Blood Marrow Transplant [Internet]. 2015 Jul;21(7):1167—1187. Available from: https://europepmc.org/articles/P…
1585	Pati S, Bhattacharya S, Swain S. Prevalence and Patterns of Multimorbidity among Human Immunodeficiency Virus Positive People in Odisha, India: An Exploratory Study. J Clin Diagn Res [Internet]. 2017 Jun;11(6):LC10—LC13. Available from: https://europepmc.org/articles/PMC5535398
1586	Oshikoya KA, Orji MU, Oreagba IA. MEDICATION HISTORY DOCUMENTATION IN REFERRAL LETTERS OF CHILDREN PRESENTING AT THE EMERGENCY UNIT OF A TEACHING HOSPITAL IN LAGOS, NIGERIA. Ann Ibadan Postgrad Med [Internet]. 2016 Jun;14(1):13—20. Available from: https://europepmc.org/articles/PMC5049597
1587	Sada O, Melkie A, Shibeshi W. Medication prescribing errors in the medical intensive care unit of Tikur Anbessa Specialized Hospital, Addis Ababa, Ethiopia. BMC Res Notes [Internet]. 2015 Sep;8:448. Available from: https://europepmc.org/articles/PMC4573494
1588	Majumdar S, Tiwari A, Mallick D, Patel DK, Trigun SK, Krishnamurthy S. Oral Release Kinetics, Biodistribution, and Excretion of Dopants from Barium-Containing Bioactive Glass in Rats. ACS omega [Internet]. 2024 Feb;9(6):7188—7205. Available from: https://europepmc.org/articles/PMC10870265
1589	Nallapeta N, Reynolds JL, Bakhai S. Deprescribing Proton Pump Inhibitors in an Academic, Primary Care Clinic: Quality Improvement Project. J Clin Gastroenterol [Internet]. 2020;54(10):864—870. Available from: https://europepmc.org/articles/PMC7426248
1590	Menzies-Gow A, Canonica G-W, Winders TA, de Sousa J, Upham JW, Fink-Wagner A-H. A Charter to Improve Patient Care in Severe Asthma. Adv Ther [Internet]. 2018 Oct;35(10):1485—1496. Available from: https://europepmc.org/articles/PMC6182619
1591	Gim J-A, Lee S, Kim SC, Baek K-W, Yoo J-I. Demographic and Genome Wide Association Analyses According to Muscle Mass Using Data of the Korean Genome and Epidemiology Study. J Korean Med Sci [Internet]. 2022 Dec;37(50):e346. Available from: https://europepmc.org/articles/PMC9792260
1592	White AC, Coyle CM, Rajshekhar V, Singh G, Hauser WA, Mohanty A, et al. Diagnosis and Treatment of Neurocysticercosis: 2017 Clinical Practice Guidelines by the Infectious Diseases Society of America (IDSA) and the American Society of Tropical Medicine and Hygiene (ASTMH). Am J Trop Med Hyg [Internet]. 2018 Apr;98(4):945—966. Available from: https://europepmc.org/articles/PMC5928844
1593	author(s) U. Thalidomide’s long shadow. Br Med J [Internet]. 1976 Nov;2(6045):1155—1156. Available from: https://europepmc.org/articles/PMC1689634
1594	van Wyk J, Ajana F, Bisshop F, De Wit S, Osiyemi O, Portilla Sogorb J, et al. Efficacy and Safety of Switching to Dolutegravir/Lamivudine Fixed-Dose 2-Drug Regimen vs Continuing a Tenofovir Alafenamide-Based 3- or 4-Drug Regimen for Maintenance of Virologic Suppression in Adults Living With Human Immunodeficiency Virus Type 1: Phas. Clin Infect Dis [Internet]. 2020 Nov;71(8):1920—1929. Available …
1595	Keib CN, Reynolds NR, Ahijevych KL. Poor use of cardiac rehabilitation among older adults: a self-regulatory model for tailored interventions. Heart Lung [Internet]. 2010;39(6):504—511. Available from: https://europepmc.org/articles/PMC2972354
1596	Peng J-K, Chang H-H, Higginson IJ, Gao W. Intensive care utilization in patients with end-stage liver disease: A population-based comparative study of cohorts with and without comorbid hepatocellular carcinoma in taiwan. EClinicalMedicine [Internet]. 2020 May;22:100357. Available from: https://europepmc.org/articles/PMC7240333
1597	Karłowicz-Bodalska K, Sauer N, Jonderko L, Wiela-Hojeńska A. Over the Counter Pain Medications Used by Adults: A Need for Pharmacist Intervention. Int J Environ Res Public Health [Internet]. 2023 Mar;20(5):4505. Available from: https://europepmc.org/articles/PMC10001525
1598	Ngoc Thi Dang D, Ngoc Thi Nguyen L, Thi Dang N, Quang Dang H, Ta T Van. Quality of Life in Vietnamese Gastric Cancer Patients. Biomed Res Int [Internet]. 2019;2019:7167065. Available from: https://europepmc.org/articles/PMC6545786
1599	Rogha M, Moshtaghi E. The Effect of Rivaroxaban in the Complementary Therapy of Sudden Sensorineural Hearing Loss. Adv Biomed Res [Internet]. 2024;13:1. Available from: https://europepmc.org/articles/PMC10958720
1600	Anbazhagan S, Ramesh N, Nisha C, Joseph B. Shift work disorder and related health problems among nurses working in a tertiary care hospital, Bangalore, South India. Indian J Occup Environ Med [Internet]. 2016;20(1):35—38. Available from: https://europepmc.org/articles/PMC4922274
1601	Chou P-C, Lee Y, Chang Y-Y, Lin P-Y, Wang L-J. The Outcome of Antipsychotics-induced Tardive Syndromes: A Ten-year Follow-up Study. Clin Psychopharmacol Neurosci [Internet]. 2023 Aug;21(3):488—498. Available from: https://europepmc.org/articles/PMC10335907
1602	Warlé-van Herwaarden MF, Koffeman AR, Valkhoff VE, ’t Jong GW, Kramers C, Sturkenboom MC, et al. Time-trends in the prescribing of gastroprotective agents to primary care patients initiating low-dose aspirin or non-steroidal anti-inflammatory drugs: a population-based cohort study. Br J Clin Pharmacol [Internet]. 2015 Sep;80(3):589—598. Available from: https://europepmc.org/articles/PMC4574843
1603	Schuyler AJ, Wenzel SE. Historical Redlining Impacts Contemporary Environmental and Asthma-related Outcomes in Black Adults. Am J Respir Crit Care Med [Internet]. 2022 Oct;206(7):824—837. Available from: https://europepmc.org/articles/PMC9799280
1604	Park JU, Kang JH, Rahman MAA, Hussain A, Cho JS, Lee YI. Gastroprotective Effects of Plants Extracts on Gastric Mucosal Injury in Experimental Sprague-Dawley Rats. Biomed Res Int [Internet]. 2019;2019:8759708. Available from: https://europepmc.org/articles/PMC6398063
1605	Siris ES, Fan C-PS, Yang X, Sajjan S, Sen SS, Modi A. Association between gastrointestinal events and compliance with osteoporosis therapy. Bone reports [Internet]. 2016 Jun;4:5—10. Available from: https://europepmc.org/articles/PMC4926838
1606	Almuzaini R, Almuzaini AS, Mohammed Alqifari A, Alsohaibani A, Almutlaq LY, Alwehaibi R, et al. Assessment of Awareness and Knowledge of Proton Pump Inhibitors Among the General Population in the Qassim Region, Saudi Arabia. Cureus [Internet]. 2023 Oct;15(10):e46749. Available from: https://europepmc.org/articles/PMC10631649
1607	author(s) U. 2022 Scientific Session of the Society of American Gastrointestinal and Endoscopic Surgeons (SAGES), Denver, Colorado, 16-19 March 2022: Quickshots. Surg Endosc [Internet]. 2022 May;36(Suppl 1):219—247. Available from: https://europepmc.org/articles/PMC9012073
1608	Cutler TW, Chuang A, Huynh TD, Witt RG, Branch J, Pon T, et al. A retrospective descriptive analysis of patient adherence to dabigatran at a large academic medical center. J Manag care Spec Pharm [Internet]. 2014 Oct;20(10):1028—1034. Available from: https://europepmc.org/articles/PMC10441012
1609	Christie-Seely J. Working with families. J R Soc Med [Internet]. 1985;78 Suppl 8:43—46. Available from: https://europepmc.org/articles/PMC1289519
1610	Recio Iglesias J, Díez-Manglano J, López García F, Díaz Peromingo JA, Almagro P, Varela Aguilar JM. Management of the COPD Patient with Comorbidities: An Experts Recommendation Document. Int J Chron Obstruct Pulmon Dis [Internet]. 2020;15:1015—1037. Available from: https://europepmc.org/articles/PMC7217705
1611	Sack RL, Shore JH. Psychopharmacology in medical practice--the benefits and the risks. West J Med [Internet]. 1981 Mar;134(3):223—233. Available from: https://europepmc.org/articles/PMC1272608
1612	Devi DP, George J. Diabetic nephropathy: prescription trends in tertiary care. Indian J Pharm Sci [Internet]. 2008;70(3):374—378. Available from: https://europepmc.org/articles/PMC2792516
1613	Ateufack G, Domgnim Mokam EC, Mbiantcha M, Dongmo Feudjio RB, David N, Kamanyi A. Gastroprotective and ulcer healing effects of Piptadeniastrum Africanum on experimentally induced gastric ulcers in rats. BMC Complement Altern Med [Internet]. 2015 Jul;15:214. Available from: https://europepmc.org/articles/PMC4495702
1614	Pachathundikandi SK, Backert S. Helicobacter pylori controls NLRP3 expression by regulating hsa-miR-223-3p and IL-10 in cultured and primary human immune cells. Innate Immun [Internet]. 2018 Jan;24(1):11—23. Available from: https://europepmc.org/articles/PMC6830764
1615	Kim JE, Park AY, Lee SY, Park YL, Whang KU, Kim H-J. Comparison of the Efficacy of Azithromycin Versus Doxycycline in Acne Vulgaris: A Meta-Analysis of Randomized Controlled Trials. Ann Dermatol [Internet]. 2018 Aug;30(4):417—426. Available from: https://europepmc.org/articles/PMC6029975
1616	Duffett M, Choong K, Foster J, Gilfoyle E, Lacroix J, Pai N, et al. Pediatric intensive care stress ulcer prevention (PIC-UP): a protocol for a pilot randomized trial. Pilot feasibility Stud [Internet]. 2017;3:26. Available from: https://europepmc.org/articles/PMC5438532
1617	Yu N, Wu L, Yin Q, Du S, Liu X, Wu S, et al. Adverse drug events in Chinese elder inpatients: a retrospective review for evaluating the efficiency of the Global Trigger Tool. Front Med [Internet]. 2023;10:1232334. Available from: https://europepmc.org/articles/PMC10568622
1618	Joo Y-H, Han K-D, Lee S-S. Association between Obesity and Chronic Laryngitis in Women--Data from the Korea National Health and Nutrition Examination Survey. Obes Facts [Internet]. 2015;8(4):252—260. Available from: https://europepmc.org/articles/PMC5644854
1619	Sakitani K, Nishizawa T, Arita M, Yoshida S, Kataoka Y, Ohki D, et al. Early detection of gastric cancer after Helicobacter pylori eradication due to endoscopic surveillance. Helicobacter [Internet]. 2018 Aug;23(4):e12503. Available from: https://europepmc.org/articles/PMC6055630
1620	Kc K, Li R, Cui F, Haake AR. Predicting Biomedical Interactions With Higher-Order Graph Convolutional Networks. IEEE/ACM Trans Comput Biol Bioinforma [Internet]. 2022;19(2):676—687. Available from: https://europepmc.org/articles/PMC8518029
1621	Hamilton MS, Brooten D, Youngblut JM. High-risk pregnancy: postpartum rehospitalization. J Perinatol [Internet]. 2002;22(7):566—571. Available from: https://europepmc.org/articles/PMC3544936
1622	Thompson W, Nissen M, Haastrup P, Le JV, Lundby C, Nielsen JB, et al. Discussing proton pump inhibitor deprescribing: the views of Danish GPs and older patients. BMC Fam Pract [Internet]. 2020 Aug;21(1):160. Available from: https://europepmc.org/articles/PMC7415175
1623	Stein DS, Jain JP, Kangas M, Lefèvre G, Machineni S, Griffin P, et al. Open-label, single-dose, parallel-group study in healthy volunteers to determine the drug-drug interaction potential between KAE609 (cipargamin) and piperaquine. Antimicrob Agents Chemother [Internet]. 2015;59(6):3493—3500. Available from: https://europepmc.org/articles/PMC4432206
1624	Boxall J. Early onset Parkinson’s disease. Part 2: Physician’s viewpoint. Can Fam Physician [Internet]. 1994 Mar;40:513—515. Available from: https://europepmc.org/articles/PMC2380050
1625	Pecoraro RE, Inui TS, Chen MS, Plorde DK, Heller JL. Validity and reliability of a self-administered health history questionnaire. Public Health Rep [Internet]. 1979 Jun;94(3):231—238. Available from: https://europepmc.org/articles/PMC1431841
1626	Jagpal PK, Alshareef S, Marriott JF, Krishna MT. Characterization, epidemiology and risk factors of multiple drug allergy syndrome and multiple drug intolerance syndrome: A systematic review. Clin Transl Allergy [Internet]. 2022 Aug;12(8):e12190. Available from: https://europepmc.org/articles/PMC9395947
1627	Al-Zubaidi AM, Alzobydi AH, Alsareii SA, Al-Shahrani A, Alzaman N, Kassim S. Body Mass Index and Helicobacter pylori among Obese and Non-Obese Patients in Najran, Saudi Arabia: A Case-Control Study. Int J Environ Res Public Health [Internet]. 2018 Nov;15(11):E2586. Available from: https://europepmc.org/articles/PMC6267233
1628	Kotb MA, Mosallam D, Basanti CWS, El Sorogy STM, Badr AM, Abd El Baky HEH, et al. Ursodeoxycholic acid use is associated with significant risk of morbidity and mortality in infants with cholestasis: A strobe compliant study. Medicine (Baltimore) [Internet]. 2020 Feb;99(7):e18730. Available from: https://europepmc.org/articles/PMC7035015
1629	Bogner HR, Cary MS, Bruce ML, Reynolds CF, Mulsant B, Ten Have T, et al. The role of medical comorbidity in outcome of major depression in primary care: the PROSPECT study. Am J Geriatr Psychiatry [Internet]. 2005 Oct;13(10):861—868. Available from: https://europepmc.org/articles/PMC2810140
1630	Otto GM, Franklin CL, Clifford CB. Biology and Diseases of Rats. Lab Anim Med [Internet]. 2015 Jan;151—207. Available from: https://europepmc.org/articles/PMC7158576
1631	Jaramillo JD, Wilson C, Stinson DS, Lynch DA, Bowler RP, Lutz S, et al. Reduced Bone Density and Vertebral Fractures in Smokers. Men and COPD Patients at Increased Risk. Ann Am Thorac Soc [Internet]. 2015 May;12(5):648—656. Available from: https://europepmc.org/articles/PMC4418341
1632	Ferguson D. Some characteristics of repeated sickness absence. Br J Ind Med [Internet]. 1972 Oct;29(4):420—431. Available from: https://europepmc.org/articles/PMC1069458
1633	De R, Kundu P, Swarnakar S, Ramamurthy T, Chowdhury A, Nair GB, et al. Antimicrobial activity of curcumin against Helicobacter pylori isolates from India and during infections in mice. Antimicrob Agents Chemother [Internet]. 2009 Apr;53(4):1592—1597. Available from: https://europepmc.org/articles/PMC2663130
1634	author(s) U. Management of the Hepatitis B Carrier : Handling all aspects of the infection. Can Fam Physician [Internet]. 1992 Mar;38:569—576. Available from: https://europepmc.org/articles/PMC2146052
1635	Kim JL, Lewallen KM, Hollingsworth EK, Shah AS, Simmons SF, Vasilevskis EE. Patient-Reported Barriers and Enablers to Deprescribing Recommendations During a Clinical Trial (Shed-MEDS). Gerontologist [Internet]. 2023 Mar;63(3):523—533. Available from: https://europepmc.org/articles/PMC10028229
1636	Bassi PU, Osakwe AI, Ogar CK, Elagbaje C, Nwankwo BB, Balogun ST, et al. Impact of comorbidity on adverse drug reaction profile in a cohort of patients treated with Artemisinin combination therapies for uncomplicated malaria in Nigeria. Pharmacol Res Perspect [Internet]. 2017 Apr;5(2):e00302. Available from: https://europepmc.org/articles/PMC5368966
1637	Zhang Q, Ding Q, Yan S, Yue Q-Y. Fatal adverse events of rivaroxaban combined with aspirin: an analysis using data from VigiBase. Eur J Clin Pharmacol [Internet]. 2022 Sep;78(9):1521—1526. Available from: https://europepmc.org/articles/PMC9365742
1638	Wium A, Gerber B. Ototoxicity management: An investigation into doctors’ knowledge and practices, and the roles of audiologists in a tertiary hospital. South African J Commun Disord = Die Suid-Afrikaanse Tydskr vir Kommun [Internet]. 2016 Dec;63(1):e1—e15. Available from: https://europepmc.org/articles/PMC5843071
1639	Jackson DJ, Akuthota P, Andradas R, Bredenoord AJ, Cordell A, Gray S, et al. Improving Care in Eosinophil-Associated Diseases: A Charter. Adv Ther [Internet]. 2022 Jun;39(6):2323—2341. Available from: https://europepmc.org/articles/PMC9055373
1640	Hirose S, Matsumoto K, Tatemichi M, Tsuruya K, Anzai K, Arase Y, et al. Nineteen-year prognosis in Japanese patients with biopsy-proven nonalcoholic fatty liver disease: Lean versus overweight patients. PLoS One [Internet]. 2020;15(11):e0241770. Available from: https://europepmc.org/articles/PMC7665822
1641	Walmsley S, Smith DE, Górgolas M, Cahn PE, Lutz T, Lacombe K, et al. Efficacy and safety of switching to dolutegravir/lamivudine in virologically suppressed people with HIV-1 aged ≥ 50 years: week 48 pooled results from the TANGO and SALSA studies. AIDS Res Ther [Internet]. 2024 Mar;21(1):17. Available from: https://europepmc.org/articles/PMC10958962
1642	Froutan Y, Alizadeh A, Mansour-Ghanaei F, Joukar F, Froutan H, Bagheri FB, et al. Gallstone disease founded by ultrasonography in functional dyspepsia: prevalence and associated factors. Int J Clin Exp Med [Internet]. 2015;8(7):11283—11288. Available from: https://europepmc.org/articles/PMC4565319
1643	Kenna JE, Bakeberg MC, Gorecki AM, Chin Yen Tay A, Winter S, Mastaglia FL, et al. Characterization of Gastrointestinal Symptom Type and Severity in Parkinson’s Disease: A Case-Control Study in an Australian Cohort. Mov Disord Clin Pract [Internet]. 2021 Feb;8(2):245—253. Available from: https://europepmc.org/articles/PMC7853192
1644	Coates MD, Clarke K, Williams E, Jeganathan N, Yadav S, Giampetro D, et al. Abdominal Pain in Inflammatory Bowel Disease: An Evidence-Based, Multidisciplinary Review. Crohn’s colitis 360 [Internet]. 2023 Oct;5(4):otad055. Available from: https://europepmc.org/articles/PMC10588456
1645	de Waal T, Rubbens J, Grimm M, Vandecaveye V, Tack J, Weitschies W, et al. Exploring the Effect of Esomeprazole on Gastric and Duodenal Fluid Volumes and Absorption of Ritonavir. Pharmaceutics [Internet]. 2020 Jul;12(7):E670. Available from: https://europepmc.org/articles/PMC7408179
1646	Cano-García L, Redondo-Rodríguez R, Manrique-Arija S, Domínguez-Quesada C, Crisóstomo Vacas J, Armenteros-Ortiz P, et al. Prevalence of Malnutrition and Associated Factors in Older Patients with Rheumatoid Arthritis: A Cross-Sectional Study. Nutrients [Internet]. 2023 Aug;15(16):3500. Available from: https://europepmc.org/articles/PMC10460011
1647	Jun K, Lee S, Lee AY, Ah Y-M, Lee J-Y. Development of a medication review tool for residents in Korean long-term care facilities. Ther Adv Chronic Dis [Internet]. 2022;13:20406223221128444. Available from: https://europepmc.org/articles/PMC9549204
1648	Osborne V, Davies M, Lane S, Evans A, Denyer J, Dhanda S, et al. Lopinavir-Ritonavir in the Treatment of COVID-19: A Dynamic Systematic Benefit-Risk Assessment. Drug Saf [Internet]. 2020 Aug;43(8):809—821. Available from: https://europepmc.org/articles/PMC7309686
1649	Richter V, Cohen DL, Kriger-Sharabi O, Zelnik Yovel D, Kochen N, Broide E, et al. Switching from Intravenous to Subcutaneous Biological Therapy for Inflammatory Bowel Disease Patients Remains a Challenge. J Clin Med [Internet]. 2024 Feb;13(5). Available from: https://europepmc.org/articles/PMC10932065
1650	Moezi P, Salehi A, Molavi H, Poustchi H, Gandomkar A, Imanieh MH, et al. Prevalence of Chronic Constipation and Its Associated Factors in Pars Cohort Study: A Study of 9000 Adults in Southern Iran. Middle East J Dig Dis [Internet]. 2018 Apr;10(2):75—83. Available from: https://europepmc.org/articles/PMC6040930
1651	Han A, Nguyen NY, Hung N, Kamalay S. Efficacy of a Bariatric Surgery Clinic-Based Pharmacist. Obes Surg [Internet]. 2022 Aug;32(8):2618—2624. Available from: https://europepmc.org/articles/PMC9273558
1652	Rahmani P, Rasti G, Gorgi M, Motamed F, Sharifi P. Extraintestinal manifestation of inflammatory bowel disease and associated factors in pediatric patients. Ann Med Surg [Internet]. 2022 Mar;75:103363. Available from: https://europepmc.org/articles/PMC8857438
1653	Chowdhury IZ, Amin MN, Chowdhury MZ, Rahman SM, Ahmed M, Cader FA. Pre hospital delay and its associated factors in acute myocardial infarction in a developing country. PLoS One [Internet]. 2021;16(11):e0259979. Available from: https://europepmc.org/articles/PMC8612565
1654	Xin C, Dong Z, Lin M, Li G-H. The impact of pharmaceutical interventions on the rational use of proton pump inhibitors in a Chinese hospital. Patient Prefer Adherence [Internet]. 2018;12:21—26. Available from: https://europepmc.org/articles/PMC5749561
1655	Bourgeois FT, Mandl KD, Valim C, Shannon MW. Pediatric adverse drug events in the outpatient setting: an 11-year national analysis. Pediatrics [Internet]. 2009 Oct;124(4):e744—50. Available from: https://europepmc.org/articles/PMC2975566
1656	Klimentidis D. Effectiveness of clinical pharmacist interventions in optimizing pharmacotherapy for somatic comorbidities in serious mental illness: A clinical audit. Explor Res Clin Soc Pharm [Internet]. 2024 Mar;13:100427. Available from: https://europepmc.org/articles/PMC10918557
1657	Egan BM, Sutherland SE, Tilkemeier PL, Davis RA, Rutledge V, Sinopoli A. A cluster-based approach for integrating clinical management of Medicare beneficiaries with multiple chronic conditions. PLoS One [Internet]. 2019;14(6):e0217696. Available from: https://europepmc.org/articles/PMC6584004
1658	Gupta P, Golub IJ, Lam AA, Diamond KB, Vakharia RM, Kang KK. Causes, risk factors, and costs associated with ninety-day readmissions following primary total hip arthroplasty for femoral neck fractures. J Clin Orthop trauma [Internet]. 2021 Oct;21:101565. Available from: https://europepmc.org/articles/PMC8387745
1659	Tsai C-C, Chuang S-Y, Hsieh I-C, Ho L-H, Chu P-H, Jeng C. The association between psychological distress and angina pectoris: A population-based study. PLoS One [Internet]. 2019;14(11):e0224451. Available from: https://europepmc.org/articles/PMC6839898
1660	Bobbia X, Pradeilles C, Claret PG, Soullier C, Wagner P, Bodin Y, et al. Does physician experience influence the interpretability of focused echocardiography images performed by a pocket device? Scand J Trauma Resusc Emerg Med [Internet]. 2015 Jul;23:52. Available from: https://europepmc.org/articles/PMC4493952
1661	author(s) U. Gastrointestinal Complications of Secondary Immunodeficiency Syndromes. Pediatr Gastrointest Liver Dis [Internet]. 2010 Dec;447—461.e5. Available from: https://europepmc.org/articles/PMC7158192
1662	Chamberlain RS, Sond J, Mahendraraj K, Lau CS, Siracuse BL. Determining 30-day readmission risk for heart failure patients: the Readmission After Heart Failure scale. Int J Gen Med [Internet]. 2018;11:127—141. Available from: https://europepmc.org/articles/PMC5898587
1663	Heffernan A, Hu A. Quality and readability of online information on idiopathic subglottic stenosis. Laryngoscope Investig Otolaryngol [Internet]. 2021 Oct;6(5):1068—1076. Available from: https://europepmc.org/articles/PMC8513414
1664	China Neurosurgical Critical Care Specialist Council (CNCCSC), Zhao J-Z, Zhou D-B, Zhou L-F, Wang R-Z, Zhang J-N, et al. The experts consensus for patient management of neurosurgical critical care unit in China (2015). Chin Med J (Engl) [Internet]. 2015 May;128(9):1252—1267. Available from: https://europepmc.org/articles/PMC4831555
1665	Alqalyoobi S, Zeki AA, Louie S. Asthma Control During Pregnancy: Avoiding Frequent Pitfalls. Consultant [Internet]. 2017 Nov;57(11):662—665. Available from: https://europepmc.org/articles/PMC6020830
1666	Bang CS, Lee YS, Lee YH, Sung H, Park HJ, Kim HS, et al. Characteristics of nonvariceal upper gastrointestinal hemorrhage in patients with chronic kidney disease. World J Gastroenterol [Internet]. 2013 Nov;19(43):7719—7725. Available from: https://europepmc.org/articles/PMC3837271
1667	Chopra A, Tillu G, Chuadhary K, Reddy G, Srivastava A, Lakdawala M, et al. Co-administration of AYUSH 64 as an adjunct to standard of care in mild and moderate COVID-19: A randomized, controlled, multicentric clinical trial. PLoS One [Internet]. 2023;18(3):e0282688. Available from: https://europepmc.org/articles/PMC10019690
1668	author(s) U. Long-Term Toxicity of Immunosuppressive Therapy. Transplant Liver [Internet]. 2015 Jan;1354—1363. Available from: https://europepmc.org/articles/PMC7152453
1669	Wang H, Shi H, Wang Y, Wang N, Li Y, Yang Q, et al. Potentially Hazardous Drug-Drug Interactions Associated With Oral Antineoplastic Agents Prescribed in Chinese Tertiary Care Teaching Hospital Settings: A Multicenter Cross-Sectional Study. Front Pharmacol [Internet]. 2022;13:808848. Available from: https://europepmc.org/articles/PMC8844504
1670	Getachew M, Musa I, Degefu N, Beza L, Hawlte B, Asefa F. Emergency department overcrowding and its associated factors at HARME medical emergency center in Eastern Ethiopia. African J Emerg Med Rev africaine la Med d’urgence [Internet]. 2024 Mar;14(1):26—32. Available from: https://europepmc.org/articles/PMC10787261
1671	Johnson H, Forbes D, Egan MY, Elliott J, Stolee P, Chesworth BM. Hip-fracture care in rural southwestern ontario: an ethnographic study of patient transitions and physiotherapy handoffs. Physiother Can [Internet]. 2013;65(3):266—275. Available from: https://europepmc.org/articles/PMC3740992
1672	Cárdenas Roldán J, Amaya-Amaya J, la Hoz J, Giraldo-Villamil J, Montoya-Ortiz G, Cruz-Tapias P, et al. Autoimmune thyroid disease in rheumatoid arthritis: a global perspective. Arthritis [Internet]. 2012;2012:864907. Available from: https://europepmc.org/articles/PMC3505628
1673	Yeh Y-C, Cappelleri JC, Marston XL, Shelbaya A. Effects of dose titration on adherence and treatment duration of pregabalin among patients with neuropathic pain: A MarketScan database study. PLoS One [Internet]. 2021;16(1):e0242467. Available from: https://europepmc.org/articles/PMC7816971
1674	Kovacs B, Masuda T, Bremner RM, Mittal SK. Clinical spectrum and presentation of patients with absent contractility. Ann Gastroenterol [Internet]. 2021;34(3):331—336. Available from: https://europepmc.org/articles/PMC8079877
1675	Slavik RS, Khullar M, Gorman SK, Bruchet N, Murray S, Hamilton B, et al. Contribution of Pharmacy Practice Residents to Resolution of Drug Therapy Problems for Patients: RES-DTP Study. Can J Hosp Pharm [Internet]. 2019;72(5):353—359. Available from: https://europepmc.org/articles/PMC6799968
1676	Testoni PA, Fanti L, Bagnolo F, Passaretti S, Guslandi M, Masci E, et al. Manometric evaluation of the interdigestive antroduodenal motility in subjects with fasting bile reflux, with and without antral gastritis. Gut [Internet]. 1989 Apr;30(4):443—448. Available from: https://europepmc.org/articles/PMC1434045
1677	Smith JC, Denny JC, Chen Q, Nian H, Spickard A, Rosenbloom ST, et al. Lessons learned from developing a drug evidence base to support pharmacovigilance. Appl Clin Inform [Internet]. 2013;4(4):596—617. Available from: https://europepmc.org/articles/PMC3885918
1678	Al-Quteimat OM, Al-Badaineh MA. Practical issues with high dose methotrexate therapy. Saudi Pharm J SPJ Off Publ Saudi Pharm Soc [Internet]. 2014 Sep;22(4):385—387. Available from: https://europepmc.org/articles/PMC4142365
1679	Nishi SPE, Zhang W, Kuo Y-F, Sharma G. Pulmonary Rehabilitation Utilization in Older Adults With Chronic Obstructive Pulmonary Disease, 2003 to 2012. J Cardiopulm Rehabil Prev [Internet]. 2016;36(5):375—382. Available from: https://europepmc.org/articles/PMC5001907
1680	author(s) U. Scientific Programme. Pediatr Nephrol [Internet]. 2007 Jan;22(9):1401—1650. Available from: https://europepmc.org/articles/PMC7101932
1681	Mogos MF, Liese KL, Thornton PD, Manuck TA, OʼBrien WD, McFarlin BL. Inpatient Maternal Mortality in the United States, 2002-2014. Nurs Res [Internet]. 2020;69(1):42—50. Available from: https://europepmc.org/articles/PMC7041646
1682	Hammond MM, Shen C, Li S, Kazi DS, Sabe MA, Garan AR, et al. Retrospective evaluation of echocardiographic variables for prediction of heart failure hospitalization in heart failure with preserved versus reduced ejection fraction: A single center experience. PLoS One [Internet]. 2020;15(12):e0244379. Available from: https://europepmc.org/articles/PMC7755281
1683	Chen J, Wu G, Michelson A, Vesoulis Z, Bogner J, Corrigan JD, et al. Mining reported adverse events induced by potential opioid-drug interactions. JAMIA open [Internet]. 2020 Apr;3(1):104—112. Available from: https://europepmc.org/articles/PMC7309259
1684	Narayanan A, Lal C, Al-Sinawi H. General Anaesthesia Protocols for Patients Undergoing Electroconvulsive Therapy: Retrospective analysis of 504 sessions over a five-year period at a tertiary care hospital in Oman. Sultan Qaboos Univ Med J [Internet]. 2017 Feb;17(1):e43—e49. Available from: https://europepmc.org/articles/PMC5380421
1685	author(s) U. Low risk for yo-yo dieters. Can Fam Physician [Internet]. 1995 May;41:868—868. Available from: https://europepmc.org/articles/PMC2146636
1686	Heidari B. Helicobacter pylori infection and osteoporosis in elderly patients. Casp J Intern Med [Internet]. 2015;6(2):48—50. Available from: https://europepmc.org/articles/PMC4478450
1687	Gunning R, Chu C, Nakhla N, Kim KC, Suda KJ, Tadrous M. Major Shifts in Acid Suppression Drug Utilization After the 2019 Ranitidine Recalls in Canada and United States. Dig Dis Sci [Internet]. 2023 Aug;68(8):3259—3267. Available from: https://europepmc.org/articles/PMC10238237
1688	Tang J, Sharma U, Desai S, Molnar J, Perlmuter L, Feller A, et al. A Study of Proton Pump Inhibitors and Other Risk Factors in Warfarin-Associated Gastrointestinal Bleeding. Cureus [Internet]. 2021 Jan;13(1):e12624. Available from: https://europepmc.org/articles/PMC7872495
1689	Somogyi A, Bochner F. Dose and concentration dependent effect of ranitidine on procainamide disposition and renal clearance in man. Br J Clin Pharmacol [Internet]. 1984 Aug;18(2):175—181. Available from: https://europepmc.org/articles/PMC1463520
1690	Sánchez X, Latacunga A, Cárdenas I, Jimbo-Sotomayor R, Escalante S. Antibiotic prescription patterns in patients with suspected urinary tract infections in Ecuador. PLoS One [Internet]. 2023;18(11):e0295247. Available from: https://europepmc.org/articles/PMC10688952
1691	Servais J, Ramage-Morin PL, Gal J, Hales CM. Prescription medication use among Canadian children and youth, 2012 to 2017. Heal reports [Internet]. 2021 Mar;32(3):3—16. Available from: https://europepmc.org/articles/PMC8647816
1692	Dai D, Sharma A, Alvarez PJ, Woods SD. Multiple comorbid conditions and healthcare resource utilization among adult patients with hyperkalemia: A retrospective observational cohort study using association rule mining. J multimorbidity comorbidity [Internet]. 2022;12:26335565221098830. Available from: https://europepmc.org/articles/PMC9112318
1693	Osojnik I, Kamenik M. The Effect of Diclofenac on Bleeding, Platelet Function, and Consumption of Opioids Following Cardiac Surgery. Brazilian J Cardiovasc Surg [Internet]. 2020 Apr;35(2):160—168. Available from: https://europepmc.org/articles/PMC7199992
1694	Wang Q-Q, Cheng L, Wu B-Y, Xu P, Qiu H-Y, Wang B, et al. Short-course antidepressant therapy reduces discontinuation syndrome while maintaining treatment efficacy in patients with refractory functional dyspepsia: A randomized controlled trial. Front psychiatry [Internet]. 2022;13:1063722. Available from: https://europepmc.org/articles/PMC9772443
1695	Parker AB, Naylor CD, Chong A, Alter DA, Socio-Ecomomic Status and Acute Myocardial Infarction Study Group. Clinical prognosis, pre-existing conditions and the use of reperfusion therapy for patients with ST segment elevation acute myocardial infarction. Can J Cardiol [Internet]. 2006 Feb;22(2):131—139. Available from: https://europepmc.org/articles/PMC2538993
1696	Chen L, Yang X, Yang X, Fan K, Xiao P, Zhang J, et al. Association between the expression levels of tumor necrosis factor-α-induced protein 8 and the prognosis of patients with gastric adenocarcinoma. Exp Ther Med [Internet]. 2016 Jul;12(1):238—244. Available from: https://europepmc.org/articles/PMC4906960
1697	Rush B, Bass M, Stewart M, McCracken E, Labreque M, Bondy S. Detecting, preventing, and managing patients’ alcohol problems. Can Fam Physician [Internet]. 1994 Sep;40:1557—1566. Available from: https://europepmc.org/articles/PMC2380275
1698	Alshabeeb MA, Alyabsi M, Paras B. Prevalence of exposure to pharmacogenetic drugs by the Saudis treated at the health care centers of the Ministry of National Guard. Saudi Pharm J SPJ Off Publ Saudi Pharm Soc [Internet]. 2022 Aug;30(8):1181—1192. Available from: https://europepmc.org/articles/PMC9508627
1699	Orkaby AR, Ward R, Chen J, Shanbhag A, Sesso HD, Gaziano JM, et al. Influence of Long-term Nonaspirin NSAID Use on Risk of Frailty in Men ≥60 Years: The Physicians’ Health Study. J Gerontol A Biol Sci Med Sci [Internet]. 2022 May;77(5):1048—1054. Available from: https://europepmc.org/articles/PMC9071430
1700	Rahaghi FF, Safdar Z, Brown AW, de Andrade JA, Flaherty KR, Kaner RJ, et al. Expert consensus on the management of adverse events and prescribing practices associated with the treatment of patients taking pirfenidone for idiopathic pulmonary fibrosis: a Delphi consensus study. BMC Pulm Med [Internet]. 2020 Jul;20(1):191. Available from: https://europepmc.org/articles/PMC7362639
1701	Gur I, Diggs BS, Orloff SL. Surgical portosystemic shunts in the era of TIPS and liver transplantation are still relevant. HPB (Oxford) [Internet]. 2014 May;16(5):481—493. Available from: https://europepmc.org/articles/PMC4008167
1702	author(s) U. PROCEEDINGS OF THE BRITISH PHARMACOLOGICAL SOCIETY CLINICAL PHARMACOLOGY SECTION 16–18 DECEMBER 2008 HILTON METROPOLE HOTEL. Br J Clin Pharmacol [Internet]. 2009 Aug;68(2):274—306. Available from: https://europepmc.org/articles/PMC2767294
1703	Jafari F, Khalilzadeh S, Nejatbakhsh F, Naderie M. Therapeutic effects of garlic (Allium sativum) on female reproductive system: A systematic review. Heliyon [Internet]. 2023 Dec;9(12):e22555. Available from: https://europepmc.org/articles/PMC10709373
1704	Banerjee A, Thamphiwatana S, Carmona EM, Rickman B, Doran KS, Obonyo M. Deficiency of the myeloid differentiation primary response molecule MyD88 leads to an early and rapid development of Helicobacter-induced gastric malignancy. Infect Immun [Internet]. 2014 Jan;82(1):356—363. Available from: https://europepmc.org/articles/PMC3911874
1705	Modarres S-R, Gholizadeh-Pasha A, Khatibi S, Siadati S. Estimating postoperative survival rate of gastric cancer patients and its effective factors in Babol, northern Iran: 2006-2011. Casp J Intern Med [Internet]. 2017;8(3):190—195. Available from: https://europepmc.org/articles/PMC5596190
1706	Vinereanu D, Napalkov D, Bergler-Klein J, Benczur B, Ciernik M, Gotcheva N, et al. Patient perceptions of anticoagulant treatment with dabigatran or a vitamin K antagonist for stroke prevention in atrial fibrillation according to region and age: an exploratory analysis from the RE-SONANCE study. J Thromb Thrombolysis [Internet]. 2021 Nov;52(4):1195—1206. Available from: https://europepmc.org/arti…
1707	Zhang G, Zhang Y, Ma X, Yang X, Cai Y, Yin W. Pogostone inhibits the activity of CYP3A4, 2C9, and 2E1 in vitro. Pharm Biol [Internet]. 2021 Dec;59(1):532—536. Available from: https://europepmc.org/articles/PMC8871619
1708	Gao X, Hu G, Yan P. Causes of chronic cough in adolescent and adult patients. Med J Islam Repub Iran [Internet]. 2020;34:166. Available from: https://europepmc.org/articles/PMC8004569
1709	Ghimire P, Sah BK, Shrestha S, Ghimire PG. Neglected case of recurrent abdominal pain due to a chronically retained and broken double J (DJ) stent following percutaneous nephrolithotomy (PCNL): A case report. Radiol case reports [Internet]. 2024 Feb;19(2):812—817. Available from: https://europepmc.org/articles/PMC10726330
1710	Chen Y-I, Fallone CA. A 14-day course of triple therapy is superior to a 10-day course for the eradication of Helicobacter pylori: A Canadian study conducted in a “real world” setting. Can J Gastroenterol Hepatol [Internet]. 2015;29(8):e7—10. Available from: https://europepmc.org/articles/PMC4699606
1711	Elmaghraby DA, Alsalman GA, Alawadh LH, Al-Abdulqader SA, Alaithan MM, Alnuwaysir BI. Integrated traditional herbal medicine in the treatment of gastrointestinal disorder: the pattern of use and the knowledge of safety among the Eastern Region Saudi population. BMC Complement Med Ther [Internet]. 2023 Oct;23(1):373. Available from: https://europepmc.org/articles/PMC10591345
1712	author(s) U. Infection in Renal Transplant Recipients. Kidney Transplant [Internet]. 2008 Jan;492—507. Available from: https://europepmc.org/articles/PMC7151868
1713	Dixon R, Bolt J. Appropriateness of proton pump inhibitor therapy in an ambulatory geriatrics clinic: A retrospective cross-sectional analysis. Can Pharm J (Ott) [Internet]. 2023;156(6):331—336. Available from: https://europepmc.org/articles/PMC10655800
[truncated: 3,718 more rows]
