# Supplementary material for: A systematic review and meta-analysis on pharmacist-led interventions for the management of peptic ulcer disease
Source: PLoS One. 2025 Mar 25;20(3):e0320181. doi: 10.1371/journal.pone.0320181 (PMC11936246; doi:10.1371/journal.pone.0320181)
Supplement: S3 File — (XLSX) [file pone.0320181.s003.xlsx]

## Sheet: S4_File All the excluded study
ID	Articles	Included?	Reason for exclusion
1	Weisy OKM, Kedia RA, Mahmoud I, Abu Odeh RO, Mussa BM, Abusnana S, et al. Assessment of Helicobacter pylori cytotoxin-associated Gene A (Cag A) protein and its association with ferritin and vitamin B12 deficiencies among adult healthy asymptomatic residents in Sharjah, United Arab Emirates. Heliyon [Internet]. 2024 Jun;10(11):e32141. Available from: https://europepmc.org/articles/PMC11180313	No	no pharmaceutical intervention
2	author(s) U. Index. Crit Care Clin [Internet]. 2013 Oct;29(4):1087—1103. Available from: https://europepmc.org/articles/PMC7135269	No	no full text
3	Lei M, Feng T, Chen M, Shen J, Liu J, Chang F, et al. Establishment and validation of an artificial intelligence web application for predicting postoperative in-hospital mortality in patients with hip fracture: a national cohort study of 52 707 cases. Int J Surg [Internet]. 2024 Aug;110(8):4876—4892. Available from: https://europepmc.org/articles/PMC11325965	No	not relevant
4	Olbrich H, Kridin K, Hernández G, Zirpel H, Sadik CD, Terheyden P, et al. Increased cardiovascular risks and mortality in prurigo nodularis: a global cohort study. EBioMedicine [Internet]. 2024 May;103:105123. Available from: https://europepmc.org/articles/PMC11035034	No	not relevant
5	Author(s) U. Asthma. Pediatr Allergy, Asthma Immunol [Internet]. 2008 Jan;725–873. Available from: https://europepmc.org/articles/PMC7120610	No	no full text
6	Author(s) U. In Memoriam. West J Med [Internet]. 1988 May;148(5):534–98. Available from: https://europepmc.org/articles/PMC1026169	No	no full text
7	Author(s) U. In Memoriam. West J Med [Internet]. 1991 Nov;155(5):461–3. Available from: https://europepmc.org/articles/PMC1003056	No	no full text
8	do Lago VC, do Vale SA, de Godoy I. Yes, there really are individuals with severe asthma: the importance and limitations of data obtained from specialized centers. J Bras Pneumol [Internet]. 2020 Jun;46(3):e20200191. Available from: https://europepmc.org/articles/PMC7572296	No	not relevant
9	Author(s) U. News. Can Fam Physician [Internet]. 1990 Feb;36:231–7. Available from: https://europepmc.org/articles/PMC2280649	No	no full text
10	Author(s) U. SPR 2020. Pediatr Radiol [Internet]. 2020 Jun;50(Suppl 1):1–181. Available from: https://europepmc.org/articles/PMC7238719	No	no full text
11	Author(s) U. Supplement 345. Br Med J [Internet]. 1910 Dec;2(2605):S405--S436. Available from: https://europepmc.org/articles/PMC2336743	No	no full text
12	Volcheck GW. Asthma. Clin AllergyDiagnosis Manag [Internet]. 2008 Aug;189–278. Available from: https://europepmc.org/articles/PMC7120997	No	not relevant
13	Varughese SA. IJCM_220A: Proportion of self-medication among elderly in a tertiary hospital in southern Kerala - a cross sectional study. Indian J Community Med [Internet]. 2024 Apr;49(Suppl 1):S64—S64. Available from: https://europepmc.org/articles/PMC11155838	No	no available data
14	Jensen B-EO, Knops E, Cords L, Lübke N, Salgado M, Busman-Sahay K, et al. In-depth virological and immunological characterization of HIV-1 cure after CCR5$Δ$32/$Δ$32 allogeneic hematopoietic stem cell transplantation. Nat Med [Internet]. 2023 Mar;29(3):583–7. Available from: https://europepmc.org/articles/PMC10033413	No	not relevant
15	Author(s) U. Supplement. J Athl Train [Internet]. 2015 Jun;50(6 Suppl):S1--S312. Available from: https://europepmc.org/articles/PMC4538722	No	no full text
16	Author(s) U. Dermacase. Can Fam Physician [Internet]. 1996 Mar;42:416–23. Available from: https://europepmc.org/articles/PMC2146314	No	no full text
17	Dixon T. Hyperbilirubinemia. Can Fam Physician [Internet]. 1992 Jan;38:12–23. Available from: https://europepmc.org/articles/PMC2145602	No	no full text
18	Dupilumab (Dupixent) for eosinophilic esophagitis and prurigo nodularis. Med Lett Drugs Ther. 2023 Feb;65(1669):18–20.	No	not relevant
19	Rabeprazole. Med Lett Drugs Ther. 1999 Nov;41(1066):110–2.	No	not relevant
20	Yang H, Zhang M, Li H, Huang Z, Sun Y, Li W, et al. Prevalence of common upper gastrointestinal diseases in Chinese adults aged 18-64 years. Sci Bull. 2024 Nov;	No	no available data
21	Mjid M, Ayadi I, Echi K, Laadhar L, Hedhli A, Ouahchi Y, et al. [Not Available]. Tunis Med. 2023 Jun;101(6):553–8.	No	no available data
22	Tietto A, Faggin S, Scarpignato C, Savarino EV, Giron MC. Safety of potassium-competitive acid blockers in the treatment of gastroesophageal reflux disease. Expert Opin Drug Metab Toxicol. 2024 Sep;1–16.	No	no available data
23	Cho YK. [Belching]. Korean J Gastroenterol. 2017 Dec;70(6):273–7.	No	no available data
24	Tang H-H, Wang D, Tang C-C. Effect of bariatric surgery on metabolism in diabetes and obesity comorbidity: Insight from recent research. World J Diabetes [Internet]. 2024 Apr;15(4):586—590. Available from: https://europepmc.org/articles/PMC11045418	No	no available data
25	Tian L, Huang G, Tian F-Y, Li J-Y, Zhao X-H, Guo X-R, et al. Improving management in gastroesophageal reflux disease through leveraging WeChat platform for mobile health care: A randomized control trial. Dig liver Dis Off J Ital Soc Gastroenterol Ital Assoc Study Liver. 2024 Sep;	No	no available data
26	Padwale V, Kirnake V, Daswani R, Kodmalwar A, Gupta A. A Comprehensive Review on the Efficacy and Safety of Vonoprazan in the Management of Gastric Acid-Related Diseases. Cureus. 2024 Jul;16(7):e64777.	No	Review
27	Author(s) U. News. Can Fam Physician [Internet]. 1983 Sep;29:1549–74. Available from: https://europepmc.org/articles/PMC2153888	No	no pharmaceutical intervention
28	Coles CD, Shapiro ZR, Kable JA, Stoner SA, Ritfeld GJ, Grant TM. Prenatal alcohol exposure and health at midlife: Self-reported health outcomes in two cohorts. Alcohol, Clin Exp Res. 2024 Nov;48(11):2045–59.	No	no pharmaceutical intervention
29	Lowenstine LJ, McManamon R, Terio KA. Apes. Pathol Wildl Zoo Anim [Internet]. 2018 Jan;375–412. Available from: https://europepmc.org/articles/PMC7173580	No	no pharmaceutical intervention
30	Author(s) U. EANM’17. Eur J Nucl Med Mol Imaging [Internet]. 2017 Oct;44(Suppl 2):119–956. Available from: https://europepmc.org/articles/PMC7103094	No	no pharmaceutical intervention
31	Author(s) U. LECTURES. Cell Prolif [Internet]. 2005 Aug;38(4):177–203. Available from: https://europepmc.org/articles/PMC6496135	No	no pharmaceutical intervention
32	Author(s) U. Encore. Ann Rheum Dis [Internet]. 1991 Jun;50(6):408. Available from: https://europepmc.org/articles/PMC1004452	No	no pharmaceutical intervention
33	Author(s) U. Supplement. J Athl Train [Internet]. 2019 Apr;54(6s):S1--S452. Available from: https://europepmc.org/articles/PMC6585072	No	no pharmaceutical intervention
34	Author(s) U. Subjects. J Gen Intern Med [Internet]. 2003 Dec;18(12):1069–85. Available from: https://europepmc.org/articles/PMC1494955	No	no pharmaceutical intervention
35	author(s) U. Zoonoses. Human-Animal Med [Internet]. 2010 Jan;105—298. Available from: https://europepmc.org/articles/PMC7332235	No	no full text
36	Author(s) U. Obesity. Curr Dev Nutr [Internet]. 2018 Jul;2(11). Available from: https://europepmc.org/articles/PMC6265839	No	no full text
37	Author(s) U. Response. Can Fam Physician [Internet]. 1992 Mar;38:479–80. Available from: https://europepmc.org/articles/PMC2146063	No	no full text
38	Lyon DM. Diagnosis. Edinb Med J [Internet]. 1937 Nov;44(11):685–94. Available from: https://europepmc.org/articles/PMC5304740	No	no available data
39	Beaudry PR. [Not Available]. Can Fam Physician [Internet]. 1991 Oct;37:2199–204. Available from: https://europepmc.org/articles/PMC2145690	No	no available data
40	Karall D, Meisinger B, Grissenauer G, Scholl-Bürgi S, Heinz-Erian P, Lagler F, et al. Pädiatrie. Klin Ernährungsmedizin [Internet]. 2010 May;763–912. Available from: https://europepmc.org/articles/PMC7121950	No	no available data
41	Samuelsen P-J, Slørdal L, Mathisen UD, Eggen AE. Analgesic use in a Norwegian general population: change over time and high-risk use--The TromsøStudy. BMC Pharmacol Toxicol [Internet]. 2015 Jun;16:16. Available from: https://europepmc.org/articles/PMC4456710	No	no available data
42	Author(s) U. Index. Crit Care Clin [Internet]. 2013 Oct;29(4):1087–103. Available from: https://europepmc.org/articles/PMC7135269	No	no full text
43	Hui D. Cardiology. Approach to Intern Med Resour B Clin Pract [Internet]. 2010 Aug;25–66. Available from: https://europepmc.org/articles/PMC7139436	No	no pharmaceutical intervention
44	Latulippe LG, Beaupré P, Dorion J, Pelletier L, Rhéaume C. [Not Available]. Can Fam Physician [Internet]. 1991 Oct;37:2144–51. Available from: https://europepmc.org/articles/PMC2145686	No	no pharmaceutical intervention
45	Chase JG, Shaw GM. How standard is the “S” in SMR? Intensive Care Med [Internet]. 2012 Jan;38(1):1–3. Available from: https://europepmc.org/articles/PMC7095270	No	no pharmaceutical intervention
46	Ohta R, Yakabe T, Adachi H, Sano C. The Association Between Community Dialogue and Loneliness in Rural Japanese Communities: A Cross-Sectional Study. Cureus [Internet]. 2024 Apr;16(4):e57744. Available from: https://europepmc.org/articles/PMC11074821	No	no pharmaceutical intervention
47	Gao N, Wu L, Liu X, Lin Z, Liu Z, Liang J, et al. Effects of electroacupuncture on treatment-resistant chronic migraine with medication overuse headache: A 12-month follow-up case report. Heliyon [Internet]. 2024 May;10(9):e30417. Available from: https://europepmc.org/articles/PMC11076970	No	Case-report
48	Wondm SA, Moges TA, Dagnew SB, Dagnew FN, Zeleke TK, Abebe RB, et al. Polypharmacy and potentially inappropriate medicine use in older adults with cancer: a multicenter cross-sectional study in Northwest Ethiopia oncologic centers. J Pharm policy Pract [Internet]. 2024;17(1):2397797. Available from: https://europepmc.org/articles/PMC11445903	No	no pharmaceutical intervention
49	Woo J, Bang CS, Lee JJ, Ahn JY, Kim JM, Jung H-Y, et al. In Vitro Susceptibility and Synergistic Effect of Bismuth Against &lt;i&gt;Helicobacter pylori&lt;/i&gt; Antibiot (Basel, Switzerland) [Internet]. 2024 Oct;13(11):1004. Available from: https://europepmc.org/articles/PMC11591412	No	no pharmaceutical intervention
50	Ma J, Chen Z, Wu K, Lei J, Zhao L. Risk factor analysis and nomogram for predicting poor symptom control in smoking asthmatics. BMC Pulm Med [Internet]. 2024 Jun;24(1):264. Available from: https://europepmc.org/articles/PMC11144325	No	no pharmaceutical intervention
51	Author(s) U. Miscellaneous. Indian J Pharmacol [Internet]. 2008 Oct;40(Suppl 2):S178--211. Available from: https://europepmc.org/articles/PMC3086146	No	no full text
52	de Oliveira SBV, Barroso SCC, Bicalho MAC, Reis AMM, Reis AMM. Profile of drugs used for self-medication by elderly attended at a referral center. Einstein (Sao Paulo) [Internet]. 2018 Nov;16(4):eAO4372. Available from: https://europepmc.org/articles/PMC6276811	No	no full text
53	Zahid MJ, Hussain M, Kumar D, Hamza M, Zeb Jan SA, Safdar H, et al. A descriptive analysis of skin-only closure and Bogota bag techniques for achieving complete fascial closure in damage control abdominal surgery. BMC Surg [Internet]. 2024 Jun;24(1):192. Available from: https://europepmc.org/articles/PMC11188270	No	no full text
54	Urrunaga-Pastor D, Salazar-Talla L, Alcantara-Diaz AL, Camacho-Caballero K, Cuba-Ruiz S, Runzer-Colmenares FM, et al. Association between frailty and activities of daily living disability in older adults residing in a high-altitude Peruvian Andean community: the Aunqui-Andes study. BMC Geriatr [Internet]. 2024 Sep;24(1):792. Available from: https://europepmc.org/articles/PMC11438180	No	no full text
55	Omondi MP. Epidemiology of non-trauma orthopedic conditions among inpatients admitted at a tertiary teaching and referral hospital in Kenya: A chart review. PLoS One [Internet]. 2024;19(6):e0303898. Available from: https://europepmc.org/articles/PMC11182543	No	Review
56	Deardorff WJ, Jing B, Growdon ME, Yaffe K, Boscardin WJ, Boockvar KS, et al. Medication misuse and overuse in community-dwelling persons with dementia. J Am Geriatr Soc [Internet]. 2023 Oct;71(10):3086—3098. Available from: https://europepmc.org/articles/PMC10592653	No	no pharmaceutical intervention
57	Latulippe LG, Beaupré P, Dorion J, Pelletier L, Rhéaume C. [Not Available]. Can Fam Physician [Internet]. 1991 Oct;37:2144—2151. Available from: https://europepmc.org/articles/PMC2145686	No	no pharmaceutical intervention
58	Sztaniszláv Á, Björkenheim A, Magnuson A, Bryngelsson I-L, Edvardsson N, Poci D. The impact of education level on all-cause mortality in patients with atrial fibrillation. Sci Rep [Internet]. 2024 Oct;14(1):25386. Available from: https://europepmc.org/articles/PMC11511939	No	no pharmaceutical intervention
59	Esparbes L, Escourrou E, Birebent J, Buscail L, Dupouy J, Durliat S, et al. Development and validation of a training course on proton pump inhibitor deprescription for general practitioners in a rural continuing medical education program: a pilot study. BMC Med Educ [Internet]. 2024 Oct;24(1):1221. Available from: https://europepmc.org/articles/PMC11514963	No	no pharmaceutical intervention
60	Ren J, Zhang W, Liu Y, Fan X, Li X, Song X. Prevalence of and factors associated with cognitive frailty in elderly patients with chronic obstructive pulmonary disease: A cross-sectional study. Medicine (Baltimore) [Internet]. 2024 Sep;103(37):e39561. Available from: https://europepmc.org/articles/PMC11404930	No	no pharmaceutical intervention
61	Rossi CM, Lenti MV, Merli S, Lo Bello A, Mauro A, Anderloni A, et al. Clinical and atopic features of patients with primary eosinophilic colitis: an Italian multicentre study. Intern Emerg Med [Internet]. 2024 Jun;19(4):993—1005. Available from: https://europepmc.org/articles/PMC11186925	No	no pharmaceutical intervention
62	Awadh A, Badri Z, Alansari N, Alkhiri A, Baharoon H, Niaz A, et al. Effects of comorbid conditions and prescribed chronic medications on the treatment plan for chronic hepatitis C infection: A cross-sectional retrospective study. Heal Sci reports [Internet]. 2024 May;7(5):e2055. Available from: https://europepmc.org/articles/PMC11056709	No	no pharmaceutical intervention
63	Rugstad HE. [Salicylates--II]. Tidsskr den Nor laegeforening Tidsskr Prakt Med ny raekke. 1976 Apr;96(12):719–20.	No	no pharmaceutical intervention
64	Okorie IJ, Atere M, Fernando A, Ugwendum D, Nfonoyim J, Nfonoyim J. Re-enforcing High-Risk Acute Pericarditis Requiring Hospital Admission: An Unusual Case of Critical Idiopathic Acute Pericarditis Presenting As Tamponade and Pleuro-Pericardial Complications in a Patient Presenting With Flu-Like Symptoms. Cureus [Internet]. 2024 Apr;16(4):e58147. Available from: https://europepmc.org/articles/PMC…	No	no pharmaceutical intervention
65	Mofenson LM, Brady MT, Danner SP, Dominguez KL, Hazra R, Handelsman E, et al. Guidelines for the Prevention and Treatment of Opportunistic Infections among HIV-exposed and HIV-infected children: recommendations from CDC, the National Institutes of Health, the HIV Medicine Association of the Infectious Diseases Society of America, t. MMWR Recomm reports Morb Mortal Wkly report Recomm reports [Inte…	No	no pharmaceutical intervention
66	Dang S, Patel T, Lao I, Sridharan SS, Solari MG, Kim S, et al. Discharge Disposition After Head and Neck Reconstruction: Effect on Adjuvant Therapy and Outcomes. Laryngoscope [Internet]. 2023 Nov;133(11):2977—2983. Available from: https://europepmc.org/articles/PMC11225595	No	no pharmaceutical intervention
67	Phoemlap P, Vadcharavivad S, Musikatavorn K, Areepium N. Prevalence and factors associated with preventable drug-related emergency department visits (DRED&lt;sub&gt;p&lt;/sub&gt;) in elderly patients. BMC Emerg Med [Internet]. 2024 Oct;24(1):197. Available from: https://europepmc.org/articles/PMC11487691	No	no pharmaceutical intervention
68	Ojo OT. The Evaluation of Asthma Control and its Predictors in Patients Attending a Tertiary Clinic in Lagos, Nigeria. Niger Med J [Internet]. 2022;63(2):121—126. Available from: https://europepmc.org/articles/PMC11128158	No	no pharmaceutical intervention
69	Wickramasinghe N, Thuraisingham A, Jayalath A, Wickramasinghe D, Samarasekera DN, Yazaki E, et al. Gastroesophageal reflux disease in Sri Lanka: An island-wide epidemiological survey assessing the prevalence and associated factors. PLOS Glob public Heal [Internet]. 2024;4(5):e0003162. Available from: https://europepmc.org/articles/PMC11062562	No	no pharmaceutical intervention
70	Wu J, Wu J, Tang B, Wang X, Wei F, Zhang Y, et al. Suspected adverse drug reactions of rivaroxaban reported in the United States food and drug administration adverse event reporting system database: a pharmacovigilance study. Front Pharmacol [Internet]. 2024;15:1399172. Available from: https://europepmc.org/articles/PMC11412890	No	no pharmaceutical intervention
71	Mengistu ST, Kesete Y, Achila OO, Fikadu GT, Abrhaley F, Fikadu ET, et al. High Incidence of Esophageal Cancer in Women in Eritrea and Its Potential Link to Low Age at Menopause: Evidence from a 10-Year Retrospective Data Analysis. J Cancer Epidemiol [Internet]. 2024;2024:5566016. Available from: https://europepmc.org/articles/PMC11221988	No	no pharmaceutical intervention
72	author(s) U. Posters. FEBS Open Bio [Internet]. 2021 Jul;11(Suppl 1):103—507. Available from: https://europepmc.org/articles/PMC8251645	No	no full text
73	Burbank E, Tice K. The Migrating Stent: A Case Report of a Patient With Circulation Issues Who Experienced Stent Migration to the Right Ventricle of the Heart. Cureus [Internet]. 2024 Jun;16(6):e61575. Available from: https://europepmc.org/articles/PMC11221624	No	case-report
74	McGraw BF, Caldwell EG. Sucralfate. Drug Intell Clin Pharm. 1981;15(7–8):578–80.	No	no available data
75	Mou Y, Shan L, Liu Y, Wang Y, He Z, Li X, et al. Risk factors for anxiety and its impacts on acute exacerbation in older patients with chronic obstructive pulmonary disease. Front Med [Internet]. 2024;11:1340182. Available from: https://europepmc.org/articles/PMC11026678	No	no available data
76	author(s) U. Abkürzungen. Medizin im AuslandSurvival Guid für Famulatur und Prakt [Internet]. 2005 Jan;305—473. Available from: https://europepmc.org/articles/PMC7122588	No	no full text
77	author(s) U. Posters. Clin Microbiol Infect [Internet]. 2007 Jan;13(1):S109—S608. Available from: https://europepmc.org/articles/PMC7162159	No	no full text
78	Singh S, Sharma BB, Sharma AK, Singh N, Singh A, Sharma KK, et al. Assessment of obstructive airway disease in the multicenter SWORD survey India. Lung India [Internet]. 2024 Sep;41(5):335—344. Available from: https://europepmc.org/articles/PMC11473000	No	no pharmaceutical intervention
79	Anderson JD, Davis BH, Giang G, Jones A, Lee CR, Parker K, et al. Pharmacogenetic actionability and medication prescribing in people with cystic fibrosis. Clin Transl Sci [Internet]. 2023 Apr;16(4):662—672. Available from: https://europepmc.org/articles/PMC10087076	No	no pharmaceutical intervention
80	Rodrigues I, Ribeiro H, Costa C, Rocha-Neves J, Dourado M. Pharmacological Prescription at the End of Life: Quality Assessment in the Transition of Care to a Community Palliative Care Support Team. Pharmaceutics [Internet]. 2024 Aug;16(9):1152. Available from: https://europepmc.org/articles/PMC11434967	No	no pharmaceutical intervention
81	Mussema A, Tafesse W, Temam L. Prevalence of Intestinal Parasite Infection Among Prison Inmates and Their Associated Risk Factors at Hosanna Town, South-Central Ethiopia: A Cross-Sectional Study. J Parasitol Res [Internet]. 2024;2024:7677743. Available from: https://europepmc.org/articles/PMC11581797	No	no pharmaceutical intervention
82	Zarraa L, Assarrar I, Magouri O, Ismaili Z, Rouf S, Latrech H. Biliary Tract Disorders and Associated Acute Complications in Patients With Acromegaly: A Single-Center Study. J Clin Med Res [Internet]. 2024 Apr;16(4):155—163. Available from: https://europepmc.org/articles/PMC11073390	No	no pharmaceutical intervention
83	Telang S, Palmer R, Dobitsch A, Ball JR, Heckmann ND, Lieberman JR. Perioperative Tranexamic Acid Should Be Considered for Total Joint Arthroplasty Patients Receiving Apixaban for Thromboprophylaxis. Arthroplast today [Internet]. 2024 Dec;30:101548. Available from: https://europepmc.org/articles/PMC11582458	No	no pharmaceutical intervention
84	Singh J, Wilkins G, Goodman-Vincent E, Chishti S, Bonilla Guerrero R, McFadden L, et al. Co-Occurring Methylenetetrahydrofolate Reductase (MTHFR) rs1801133 and rs1801131 Genotypes as Associative Genetic Modifiers of Clinical Severity in Rett Syndrome. Brain Sci [Internet]. 2024 Jun;14(7):624. Available from: https://europepmc.org/articles/PMC11275218	No	no pharmaceutical intervention
85	Kamran U, Evison F, Morris EJA, Brookes MJ, Rutter MD, McCord M, et al. The variation in post-endoscopy upper gastrointestinal cancer rates among endoscopy providers in England and associated factors: a population-based study. Endoscopy. 2024 Aug;	No	no pharmaceutical intervention
86	Lichtenstern CR, Akhtar N. The Irony of Iron Pill Gastritis: A Case of Delayed Recognition and Persistent Injury in an Elderly Patient. Cureus [Internet]. 2024 Oct;16(10):e71565. Available from: https://europepmc.org/articles/PMC11566356	No	no pharmaceutical intervention
87	Wu D, Shead H, Ren Y, Raynor P, Tao Y, Villanueva H, et al. Uncovering the Complexity of Perinatal Polysubstance Use Disclosure Patterns on X: Mixed Methods Study. J Med Internet Res [Internet]. 2024 Sep;26:e53171. Available from: https://europepmc.org/articles/PMC11452753	No	no pharmaceutical intervention
88	Vajravelu RK, Kolb JM, Gellad WF, Scott FI, Tavakkoli A, Singal AG, et al. Patient Factors Associated With Gastroesophageal Reflux Disease Diagnostic Evaluation Strategies: A Retrospective Cohort Study Using Real-World Evidence From a Large U.S. Medical Claims Database. Gastro hep Adv [Internet]. 2022;1(4):563—572. Available from: https://europepmc.org/articles/PMC11307463	No	no pharmaceutical intervention
89	author(s) U. E-Posters. Glob Spine J [Internet]. 2023 May;13(2 Suppl):215S—567S. Available from: https://europepmc.org/articles/PMC10226053	No	no full text
90	Ali AA, Sakr EE. Left ventricle pedunculated thrombi risks and outcomes: a case report and literature review. J Vasc Bras [Internet]. 2024;23:e20230124. Available from: https://europepmc.org/articles/PMC11404780	No	Review
91	Rustgi SD, McKinley M, McBay B, Zylberberg HM, Gomez SL, Hur C, et al. Epidemiology of Gastric Malignancies 2000-2018 According to Histology: A Population-Based Analysis of Incidence and Temporal Trends. Clin Gastroenterol Hepatol [Internet]. 2023 Dec;21(13):3285—3295.e8. Available from: https://europepmc.org/articles/PMC10809276	No	no available data
92	Srinivasan V, Homer V, Barton D, Clutterbuck-James A, Jenkins S, Potter C, et al. A low molecular weight dextran sulphate, ILB®, for the treatment of amyotrophic lateral sclerosis (ALS): An open-label, single-arm, single-centre, phase II trial. PLoS One [Internet]. 2024;19(7):e0291285. Available from: https://europepmc.org/articles/PMC11239073	No	no available data
93	Ratcliffe E, Britton J, Baines S, Prasad N, Keld R, Murgatroyd M, et al. Development and validation of a novel Barrett’s oesophagus patient reported outcome measure (B-PROM). EClinicalMedicine [Internet]. 2024 Jun;72:102606. Available from: https://europepmc.org/articles/PMC11090893	No	no available data
94	Rice DI. [Not Available]. Can Fam Physician [Internet]. 1982 Nov;28:1914—1916. Available from: https://europepmc.org/articles/PMC2306678	No	no available data
95	McTigue K, Courcoulas A, Wellman R, Tavakkoli A, Eavey J, Klawson E, et al. Exploring patient perspectives on shared decision making about bariatric surgery in two healthcare systems. Obes Sci Pract [Internet]. 2024 Dec;10(6):e779. Available from: https://europepmc.org/articles/PMC11590127	No	no available data
96	Zhuo M, Fang M, Yin Y, Wang J, Wei Z, Lu J, et al. Investigating the prevalence burden of peptic ulcer disease in older adults aged 70+ from 1990 to 2019: an analysis of Global Disease Burden Studies. Eur J Gastroenterol Hepatol. 2025 Jan;37(1):39–46.	No	no available data
97	Barboza Zanetti MO, Dos Santos I, Durante JC, Varallo FR, Pereira LRL, Miasso AI. Consumption patterns and factors associated with inappropriate prescribing of benzodiazepines in Primary Health Care settings. PLoS One [Internet]. 2024;19(9):e0309984. Available from: https://europepmc.org/articles/PMC11373788	No	no available data
98	Muhi S, Marshall JL, O’Brien DP, Johnson PDR, Ross G, Ramakrishnan A, et al. A human model of Buruli ulcer: Provisional protocol for a &lt;i&gt;Mycobacterium ulcerans&lt;/i&gt; controlled human infection study. Wellcome open Res [Internet]. 2024;9:488. Available from: https://europepmc.org/articles/PMC11462124	No	no available data
99	Christodoulidis G, Bartzi D, Koumarelas KE, Kouliou MN. Pembrolizumab in patients with gastric cancer and liver metastases: A paradigm shift in immunotherapy. World J Gastrointest Surg [Internet]. 2024 Nov;16(11):3391—3394. Available from: https://europepmc.org/articles/PMC11622097	No	no available data
100	Carollo M, Crisafulli S, Selleri M, Piccoli L, L’Abbate L, Trifirò G. Agreement of Different Drug-Drug Interaction Checkers for Proton Pump Inhibitors. JAMA Netw open [Internet]. 2024 Jul;7(7):e2419851. Available from: https://europepmc.org/articles/PMC11234238	No	no available data
101	Tsai C-F, Chuang C-H, Tu P-C, Chang W-C, Wang Y-P, Liu P-Y, et al. Interaction of the gut microbiota and brain functional connectivity in late-life depression. J Psychiatry Neurosci [Internet]. 2024;49(5):E289—E300. Available from: https://europepmc.org/articles/PMC11426387	No	no available data
102	Shi C, Tao R, Wang W, Tang J, Dou Z, Yuan X, et al. Development and validation of a nomogram for obesity and related factors to detect gastric precancerous lesions in the Chinese population: a retrospective cohort study. Front Oncol [Internet]. 2024;14:1419845. Available from: https://europepmc.org/articles/PMC11614725	No	no available data
103	Pham MD, Tran TT, Duong T Van, Do BN, Dang LT, Nguyen DH, et al. Associations of COVID-19-related fear with kidney disease quality of life and its subscales among hemodialysis patients as modified by health literacy: a multi-hospital survey. Heal Psychol Behav Med [Internet]. 2024;12(1):2376585. Available from: https://europepmc.org/articles/PMC11249155	No	no available data
104	Singer AJ, Abraham NS, Ganti L, Peacock WF, Dark J, Ishaq H, et al. Evaluation and treatment of gastrointestinal bleeding in patients taking anticoagulants presenting to the emergency department. Int J Emerg Med [Internet]. 2024 May;17(1):70. Available from: https://europepmc.org/articles/PMC11141076	No	no available data
105	Ren W, Liu Y, Jiang H, Lv X, Zhang N. Epidemiology of potential drug- drug interactions in hospitalized patients with type 2 diabetes mellitus in China: a retrospective study. Front Endocrinol (Lausanne) [Internet]. 2024;15:1387242. Available from: https://europepmc.org/articles/PMC11231072	No	no available data
106	Flückiger L, Zaugg C, Fiumefreddo R. Impact of pharmacist-evaluated clinical decision support system alerts on potentially missing or inappropriately prescribed proton pump inhibitors at hospital discharge: a retrospective cross-sectional study. Int J Clin Pharm [Internet]. 2024 Oct;46(5):1143—1151. Available from: https://europepmc.org/articles/PMC11399224	No	no available data
107	Liu X, Kong Q, Song Y, Ding R, Sun L, Xu L, et al. TikTok and Bilibili as health information sources on gastroesophageal reflux disease: an assessment of content and its quality. Dis esophagus Off J Int Soc Dis Esophagus. 2024 Nov;37(12).	No	no available data
108	Louis M, Cawthon M, Gibson B. Identifying a perforated prepyloric ulcer during laparoscopy in a patient presumed to have cholecystitis. Radiol case reports [Internet]. 2024 Oct;19(10):4142—4150. Available from: https://europepmc.org/articles/PMC11305190	No	case-report
109	Bin Abdulrahman KA, Alsaif AF, Almehaidib IA, Almtehe MA, Alqahtani NM, Alabdali AK. Prevalence and risk factors of gastro-esophageal reflux disease among college students at a public university in Riyadh, Saudi Arabia. J Fam Med Prim care [Internet]. 2024 Apr;13(4):1401—1407. Available from: https://europepmc.org/articles/PMC11142017	No	no pharmaceutical intervention
110	Topaz M, Barrón Y, Song J, Onorato N, Sockolow P, Zolnoori M, et al. Risk of Rehospitalization or Emergency Department Visit is Significantly Higher for Patients who Receive Their First Home Health Care Nursing Visit Later than 2 Days After Hospital Discharge. J Am Med Dir Assoc [Internet]. 2022 Oct;23(10):1642—1647. Available from: https://europepmc.org/articles/PMC11500045	No	no pharmaceutical intervention
111	Magahis PT, Corso T, Livingstone P, Tom E, Srivastava A, Postow M, et al. Open-capsule budesonide for the treatment of immune-related enteritis from checkpoint inhibitors. J Immunother cancer [Internet]. 2024 Jul;12(7):e009051. Available from: https://europepmc.org/articles/PMC11261704	No	no pharmaceutical intervention
112	Brisnik V, Vukas J, Jung-Sievers C, Lukaschek K, Alexander GC, Thiem U, et al. Deprescribing of antidepressants: development of indicators of high-risk and overprescribing using the RAND/UCLA Appropriateness Method. BMC Med [Internet]. 2024 May;22(1):193. Available from: https://europepmc.org/articles/PMC11089726	No	no pharmaceutical intervention
113	Aljohani RA, Aljanobi GA, Alderaan K, Omair MA. Exploring the quality of life and comorbidity impact among patients with systemic lupus erythematosus in Saudi Arabia. Saudi Med J [Internet]. 2024 Oct;45(10):1071—1079. Available from: https://europepmc.org/articles/PMC11463565	No	no pharmaceutical intervention
114	Daba AB, Beshah DT, Tekletsadik EA. Magnitude of in-hospital mortality and its associated factors among patients undergone laparotomy at tertiary public hospitals, West Oromia, Ethiopia, 2022. BMC Surg [Internet]. 2024 Jun;24(1):193. Available from: https://europepmc.org/articles/PMC11188532	No	no pharmaceutical intervention
115	Nieto Dominguez AJ, Eichinger SE, Guifarro D, Pan C-W, Attar B. Modifiable Risk Factors in Hispanic Adults With Gastric Cancer in the United States. Cureus [Internet]. 2024 Jun;16(6):e61920. Available from: https://europepmc.org/articles/PMC11228387	No	no pharmaceutical intervention
116	Nakamura S, Masuda S, Oda S, Yamakawa D, Yamaguchi S, Ishima T, et al. Polypharmacy-related Shock Symptoms and Complications Associated with Phenothiazine. Intern Med [Internet]. 2024 Jun;63(12):1829—1835. Available from: https://europepmc.org/articles/PMC11239264	No	no pharmaceutical intervention
117	Govier DJ, Hickok A, Niederhausen M, Rowneki M, McCready H, Mace E, et al. Intensity, Characteristics, and Factors Associated With Receipt of Care Coordination Among High-Risk Veterans in the Veterans Health Administration. Med Care [Internet]. 2024 Aug;62(8):549—558. Available from: https://europepmc.org/articles/PMC11219070	No	no pharmaceutical intervention
118	Texter ECJ, Smart DF, Butler RC. Antacids. Am Fam Physician. 1975 Apr;11(4):111–8.	No	no pharmaceutical intervention
119	Tungtrongchitr N, Bongkotvirawan P, Ratana-Amornpin S, Siramolpiwat S, Eiamsitrakoon T, Gamnarai P, et al. Fourteen-day vonoprazan-based bismuth quadruple therapy for H. pylori eradication in an area with high clarithromycin and levofloxacin resistance: a prospective randomized study (VQ-HP trial). Sci Rep [Internet]. 2024 Apr;14(1):8986. Available from: https://europepmc.org/articles/PMC11026498	No	no pharmaceutical intervention
120	Böger LS, Seifert R. Pharmacological articles in the German magazine DIE ZEIT (THE TIME)-content, adequacy, and comprehensibility. Naunyn Schmiedebergs Arch Pharmacol [Internet]. 2024 Sep;397(9):6763—6778. Available from: https://europepmc.org/articles/PMC11422248	No	no pharmaceutical intervention
121	Mohamed M, El-Maboud A, Salem HF, Salem MN, Elmaaty MA, Eissa N, et al. Predictors of methotrexate adherence and patient’s awareness of it in rheumatoid arthritis and its effect on quality of life. J Pharm policy Pract [Internet]. 2024;17(1):2365933. Available from: https://europepmc.org/articles/PMC11259066	No	no pharmaceutical intervention
122	Qin D, Wang L, Ni Y, Shan Z, Yang L. Knowledge, Attitude, and Practice of the Gastroenterology Department Patients Towards Chronic Gastritis in Shanxi Region: A Cross-Sectional Study. Patient Prefer Adherence [Internet]. 2024;18:1769—1777. Available from: https://europepmc.org/articles/PMC11346479	No	no pharmaceutical intervention
123	Alshahrani M, Almalki LZ, Hasoosah NA, Alahmari AH, Alqahtani AM, Alqahtani AA, et al. Prevalence and assessment of risk factors of chronic kidney disease in the ASIR region of Saudi Arabia. Ann Med Surg [Internet]. 2024 Jan;86(7):3909—3916. Available from: https://europepmc.org/articles/PMC11230802	No	no pharmaceutical intervention
124	Dixon T. Hyperbilirubinemia. Can Fam Physician [Internet]. 1992 Jan;38:12—23. Available from: https://europepmc.org/articles/PMC2145602	No	no pharmaceutical intervention
125	Montuori P, Shojaeian SZ, Pennino F, D’Angelo D, Sorrentino M, Di Sarno S, et al. Consumer awareness and knowledge regarding use of non-steroidal anti-inflammatory drugs (NSAIDs) in a metropolitan area. Front Pharmacol [Internet]. 2024;15:1362632. Available from: https://europepmc.org/articles/PMC11222409	No	no pharmaceutical intervention
126	Fagbenro A, Amadi ES, Uwumiro FE, Nwebonyi SO, Edwards QC, Okere MO, et al. Rates, Diagnoses, and Predictors of Unplanned 30-Day Readmissions of Critical Care Survivors Hospitalized for Lung Involvement in Systemic Lupus Erythematosus: An Analysis of National Representative US Readmissions Data. Cureus [Internet]. 2024 Nov;16(11):e73099. Available from: https://doi.org/10.7759/cureus.73099	No	no pharmaceutical intervention
127	Fekadu S, Kibru S, Tesfaye S, Egeno T, Tamiso A, Engiso H, et al. Prevalence of Helicobacter pylori infection and effectiveness of first-line triple eradication therapy among dyspeptic patients at hospitals in Hawassa City, Ethiopia: a cross-sectional follow-up study. Gut Pathog [Internet]. 2024 Apr;16(1):23. Available from: https://europepmc.org/articles/PMC11056052	No	no pharmaceutical intervention
128	Chen Q, Wang Q, Zhang Y. Clinical Intervention Increases Rational Use of Proton Pump Inhibitors in the General Surgery Department. Front Pharmacol [Internet]. 2022;13:864081. Available from: https://europepmc.org/articles/PMC9083545	No	no pharmaceutical intervention
129	Al-Jabr KH, Alhumaidan LS, Alghamdi AA, Almutairi MSL, Alsubaihi AA, Alrasheedi SM, et al. Awareness of Side Effects of Corticosteroids among Users and Nonusers in Saudi Arabia. J Pharm Bioallied Sci [Internet]. 2024 Apr;16(Suppl 2):S1612—S1618. Available from: https://europepmc.org/articles/PMC11174157	No	no pharmaceutical intervention
130	Varley CD, Ku JH, Henkle E, Strnad L, Winthrop KL. &lt;i&gt;The Long and Winding Road&lt;/i&gt;: Three-year Mortality Following Prescription of Multidrug Antibiotic Treatment for &lt;i&gt;Mycobacterium avium complex&lt;/i&gt; Pulmonary Disease in United States Medicare Beneficiaries With Bronchiectasis. Open forum Infect Dis [Internet]. 2024 Nov;11(11):ofae639. Available from: https://europepmc.o…	No	no pharmaceutical intervention
131	Al-Momani H, Aolymat I. Proton pump inhibitors and gastrointestinal symptoms among patients with COVID-19 infection. Ann Med [Internet]. 2024 Dec;56(1):2355581. Available from: https://europepmc.org/articles/PMC11146260	No	no pharmaceutical intervention
132	Mukohara T, Park YH, Sommerhalder D, Yonemori K, Hamilton E, Kim S-B, et al. Inhibition of lysine acetyltransferase KAT6 in ER+HER2- metastatic breast cancer: a phase 1 trial. Nat Med [Internet]. 2024 Aug;30(8):2242—2250. Available from: https://europepmc.org/articles/PMC11333285	No	no pharmaceutical intervention
133	Volcheck GW. Asthma. Clin AllergyDiagnosis Manag [Internet]. 2008 Aug;189—278. Available from: https://europepmc.org/articles/PMC7120997	No	no pharmaceutical intervention
134	Tadesse TA, Belayneh A, Aynalem MW, Yifru YM, Amare F, Beyene DA. Potentially inappropriate prescribing in elderly patients with epilepsy at two referral hospitals in Ethiopia. Front Med [Internet]. 2024;11:1403546. Available from: https://europepmc.org/articles/PMC11390406	No	no pharmaceutical intervention
135	Sasaki S, Ota K, Sanomura M, Mori Y, Tanaka H, Hakoda A, et al. Widespread use of proton pump inhibitors or potassium-competitive acid blocker has changed the status of gastrointestinal bleeding in patients with ischemic heart disease: real-world data from high volume centers. BMC Gastroenterol [Internet]. 2024 May;24(1):177. Available from: https://europepmc.org/articles/PMC11107049	No	no pharmaceutical intervention
136	Rodler S, Aydogdu C, Brinkmann I, Berg E, Kopliku R, Götz M, et al. Toxicity-Induced Discontinuation of Immune Checkpoint Inhibitors in Metastatic Urothelial Cancer: 6-Year Experience from a Specialized Uro-Oncology Center. Cancers (Basel) [Internet]. 2024 Jun;16(12). Available from: https://europepmc.org/articles/PMC11201648	No	no pharmaceutical intervention
137	Alyazeedi A, Sherbash M, Algendy AF, Stewart C, Soiza RL, Alhail M, et al. Enhancing Medication Safety through Implementing the Qatar Tool for Reducing Inappropriate Medication (QTRIM) in Ambulatory Older Adults. Healthc (Basel, Switzerland) [Internet]. 2024 Jun;12(12):1186. Available from: https://europepmc.org/articles/PMC11202920	No	no pharmaceutical intervention
138	author(s) U. Miscellaneous. Indian J Pharmacol [Internet]. 2008 Oct;40(Suppl 2):S178—211. Available from: https://europepmc.org/articles/PMC3086146	No	no full text
139	Toiv A, Saleh Z, Ishak A, Alsheik E, Venkat D, Nandi N, et al. Digesting Digital Health: A Study of Appropriateness and Readability of ChatGPT-Generated Gastroenterological Information. Clin Transl Gastroenterol [Internet]. 2024 Nov;15(11):e00765. Available from: https://europepmc.org/articles/PMC11596446	No	no available data
140	Yadav S, Pandey A, Mali SN. From lab to nature: Recent advancements in the journey of gastroprotective agents from medicinal chemistry to phytotherapy. Eur J Med Chem. 2024 Jun;272:116436.	No	no available data
141	Koshibu Y, Ubagai T, Yoshino Y, Ono Y. Immunobiological effects of lipopolysaccharide derived from Helicobacter pylori and influence of a proton pump inhibitor lansoprazole on human polymorphonuclear leukocytes. Folia Microbiol (Praha) [Internet]. 2024 Dec;69(6):1369—1378. Available from: https://europepmc.org/articles/PMC11485072	No	no available data
142	Riojas RA, Lawton JS, Metkus TS. The heart team: the multidisciplinary approach to coronary artery disease. Vessel plus [Internet]. 2024;8:6. Available from: https://europepmc.org/articles/PMC11545650	No	no available data
143	Moayyedi P. Adverse Events Associated With Proton Pump Inhibitors: Fact vs Fiction. Gastroenterol Hepatol (N Y) [Internet]. 2024 Jul;20(7):421—424. Available from: https://europepmc.org/articles/PMC11348543	No	no available data
144	Ertugay S, Karaca S, Engin AY, Kahraman Ü, Ünlü Z, Kocabaş S, et al. Fine tuning for totally endoscopic mitral valve surgery: ERAS applications. Front Cardiovasc Med [Internet]. 2024;11:1398438. Available from: https://europepmc.org/articles/PMC11499135	No	no available data
145	Gnanendran D, Alshamari T, Muhammad A, Mack K. Panniculitis with fever of unknown origin. BMJ Case Rep [Internet]. 2024 Oct;17(10):e262467. Available from: https://europepmc.org/articles/PMC11459333	No	no available data
146	Harada T, Nakanishi T, Kutsuna S, Nakai M. Unexpected Sudden Deaths Following the Co-administration of Ceftriaxone and Lansoprazole: A Case Series. Cureus [Internet]. 2024 Jul;16(7):e64143. Available from: https://europepmc.org/articles/PMC11308275	No	no available data
147	Singh RK, Gurana KR. Readmissions Following Pancreaticoduodenectomy: Experience From a Tertiary Care Center in India. Cureus [Internet]. 2024 Jul;16(7):e65140. Available from: https://europepmc.org/articles/PMC11338694	No	no available data
148	Akgün KM, Krishnan S, Tate J, Bryant K, Pisani MA, Lo Re V, et al. Delirium among people aging with and without HIV: Role of alcohol and Neurocognitively active medications. J Am Geriatr Soc [Internet]. 2023 Jun;71(6):1861—1872. Available from: https://europepmc.org/articles/PMC10258127	No	no available data
149	Park J-H, Cho Y-R. Computational drug repositioning with attention walking. Sci Rep [Internet]. 2024 May;14(1):10072. Available from: https://europepmc.org/articles/PMC11066070	No	no available data
150	Budillon A, Leone A, Passaro E, Silvestro L, Foschini F, Iannelli F, et al. Randomized phase 2 study of valproic acid combined with simvastatin and gemcitabine/nab-paclitaxel-based regimens in untreated metastatic pancreatic adenocarcinoma patients: the VESPA trial study protocol. BMC Cancer [Internet]. 2024 Sep;24(1):1167. Available from: https://europepmc.org/articles/PMC11414294	No	no available data
151	author(s) U. Posters. Clin Microbiol Infect [Internet]. 2010 Apr;16(Suppl 2):S133—S634. Available from: https://europepmc.org/articles/PMC7130089	No	no full text
152	Vlase C-M, Stuparu Cretu M, Vasile M-C, Popovici G-C, Arbune M. Comparative Epidemiological and Clinical Outcomes on COVID-19 and Seasonal Influenza Hospitalized Patients during 2023. Infect Dis Rep [Internet]. 2024 Aug;16(5):783—793. Available from: https://europepmc.org/articles/PMC11417947	No	not relevant study
153	author(s) U. In Memoriam. West J Med [Internet]. 1988 May;148(5):534—598. Available from: https://europepmc.org/articles/PMC1026169	No	no full text
154	author(s) U. Posters. Transpl Int [Internet]. 2013 Nov;26(Suppl 2):185—339. Available from: https://europepmc.org/articles/PMC7169832	No	no full text
155	Akhtar MZ, Ahmed S, Idrees Z, Sakrana N. Hypocalcemia as an Independent Cause of Esophageal Dysphagia: A Case Report. Cureus [Internet]. 2024 Sep;16(9):e70549. Available from: https://europepmc.org/articles/PMC11524542	No	case-report
156	Abera B, Yazew T, Legesse E, Kuyu CG. Dietary adherence and associated factors among hypertensive patients in governmental hospitals of Guji zone, Oromia, Ethiopia. J Health Popul Nutr [Internet]. 2024 Jul;43(1):108. Available from: https://europepmc.org/articles/PMC11267951	No	no pharmaceutical intervention
157	Cada DJ, Levien TL, Baker DE. Linaclotide. Hosp Pharm [Internet]. 2013 Feb;48(2):143—152. Available from: https://europepmc.org/articles/PMC3839478	No	no pharmaceutical intervention
158	Lin K-L, Sung K-Y, Ye Y-C, Wang Y-P, Chang T-E, Wu P-S, et al. Prolonged video capsule endoscopy examination durations can improve capsule endoscopy completeness. BMC Gastroenterol [Internet]. 2024 Sep;24(1):336. Available from: https://europepmc.org/articles/PMC11440704	No	no pharmaceutical intervention
159	Abdoh Q, Alnees M, Kharraz L, Ayoub K, Darwish A, Awwad M, et al. Prevalence of Helicobacter pylori resistance to certain antibiotics at An-Najah University Hospital: a cross-sectional study. Sci Rep [Internet]. 2024 Jun;14(1):14542. Available from: https://europepmc.org/articles/PMC11196700	No	no pharmaceutical intervention
160	Scampoli P, Di Martino G, Cedrone F, Odio C, Di Giovanni P, Romano F, et al. The Burden of Herpes Zoster on Hospital Admissions: A Retrospective Analysis in the Years of 2015-2021 from the Abruzzo Region, Italy. Vaccines [Internet]. 2024 Apr;12(5):462. Available from: https://europepmc.org/articles/PMC11125840	No	no pharmaceutical intervention
161	Drummond ISA, de Oliveira JNS, Niella RV, Silva ÁJC, de Oliveira IS, de Souza SS, et al. Evaluation of the Therapeutic Potential of Amantadine in a Vincristine-Induced Peripheral Neuropathy Model in Rats. Anim an open access J from MDPI [Internet]. 2024 Jun;14(13). Available from: https://europepmc.org/articles/PMC11240452	No	no pharmaceutical intervention
162	Bayih MT, Kassa AA, Demilew YM. Dietary practice and associated factors among elderly people in Northwest Ethiopia, 2022: Community based mixed design. PLoS One [Internet]. 2024;19(8):e0307748. Available from: https://europepmc.org/articles/PMC11349100	No	no pharmaceutical intervention
163	Yin G, Song G, Xue S, Liu F. Adverse event signal mining and serious adverse event influencing factor analysis of fulvestrant based on FAERS database. Sci Rep [Internet]. 2024 May;14(1):11367. Available from: https://europepmc.org/articles/PMC11102440	No	no pharmaceutical intervention
164	author(s) U. In Memoriam. West J Med [Internet]. 1991 Nov;155(5):461—463. Available from: https://europepmc.org/articles/PMC1003056	No	no full text
165	Namale PE, Boloko L, Vermeulen M, Haigh KA, Bagula F, Maseko A, et al. Testing novel strategies for patients hospitalised with HIV-associated disseminated tuberculosis (NewStrat-TB): protocol for a randomised controlled trial. Trials [Internet]. 2024 May;25(1):311. Available from: https://europepmc.org/articles/PMC11077808	No	no relevant study
166	Tadesse TA, Gebremedhin A, Yadeta D, Chelkeba L, Fenta TG. Comparison of anticoagulation control and outcomes between usual medical care and pharmacist-led anticoagulation service in ambulatory patients taking warfarin at tertiary hospital in Ethiopia: a quasi-experimental study. J Pharm Heal care Sci [Internet]. 2024 Jun;10(1):32. Available from: https://europepmc.org/articles/PMC11202342	No	no relevant study
167	Alblooshi AJ, Baig MR, Anbar HS. Patients’ Knowledge and Pharmacists’ Practice Regarding the Long-Term Side Effects of Proton Pump Inhibitors; a Cross-sectional Study. Arch Acad Emerg Med [Internet]. 2024;12(1):e35. Available from: https://europepmc.org/articles/PMC11077387	No	no relevant study
168	Feng X, Zhu J, Hua Z, Yao S, Yin H, Shi Q, et al. Prevalence and determinants of obesity and its association with upper gastrointestinal diseases in people aged 40-69 years in Yangzhong, southeast China. Sci Rep [Internet]. 2024 Sep;14(1):21153. Available from: https://europepmc.org/articles/PMC11387473	No	no relevant study
169	Taneja G, Leontieva L. Tug of war between clozapine and CYP450 inducers: A case report. SAGE open Med case reports [Internet]. 2024;12:2050313X241283262. Available from: https://europepmc.org/articles/PMC11456182	No	case-report
170	Pan Z, Xu X, Wu S, Chen X, Luo X, Chen C, et al. Temporal trends, in-hospital outcomes, and risk factors of acute myocardial infarction among patients with epilepsy in the United States: a retrospective national database analysis from 2008 to 2017. Front Neurol [Internet]. 2024;15:1378682. Available from: https://europepmc.org/articles/PMC11330761	No	no available data
171	author(s) U. Posters. Clin Microbiol Infect [Internet]. 2008 Apr;14(Suppl 7):S121—S666. Available from: https://europepmc.org/articles/PMC7162215	No	no full text
172	author(s) U. Resources. Can Fam Physician [Internet]. 1985 Aug;31:1456—1456. Available from: https://europepmc.org/articles/PMC2327374	No	no full text
173	Saxena U, Lachyan A, Goyal C, Kapoor G, Agarwal K, Prasad S. Comparison of 75 mg versus 150 mg aspirin for the prevention of preterm preeclampsia in high-risk women at a tertiary level hospital: study protocol for a randomized double-blind clinical trial. Trials [Internet]. 2024 Oct;25(1):679. Available from: https://europepmc.org/articles/PMC11476763	No	no pharmaceutical intervention
174	Edyedu I, Okedi FX, Muhumuza J, Asiimwe D, Laker G, Lule H. Factors associated with peptic ulcer perforations in Uganda: a multi-hospital cross-sectional study. BMC Gastroenterol [Internet]. 2024 Jun;24(1):199. Available from: https://europepmc.org/articles/PMC11181620	No	no pharmaceutical intervention
175	Honnekeri A, Bhaveshaikh N, Shah M, Nayak U. Self-medication in medical students in urban India: Exploring the extent of this dangerous practice. J Fam Med Prim care [Internet]. 2024 Aug;13(8):3381—3387. Available from: https://europepmc.org/articles/PMC11368330	No	no pharmaceutical intervention
176	Al Omar S, Alshraideh JA, Oweidat I, Al Qadire M, Khalaf A, Abu Sumaqa Y, et al. Mortality of patients with sepsis in intensive care units at tertiary hospitals in Jordan: Prospective cohort study. Medicine (Baltimore) [Internet]. 2024 Oct;103(43):e40169. Available from: https://europepmc.org/articles/PMC11521002	No	no pharmaceutical intervention
177	He F, Sun Y, Zhang W, Wu Q, Xu D, Bai Z, et al. Safety and efficacy of generic nab-paclitaxel-based therapy in Chinese patients with malignant tumors in a real-world setting: a multicenter prospective observational study. Discov Oncol [Internet]. 2024 Nov;15(1):712. Available from: https://europepmc.org/articles/PMC11599493	No	no pharmaceutical intervention
178	Karall D, Meisinger B, Grissenauer G, Scholl-Bürgi S, Heinz-Erian P, Lagler F, et al. Pädiatrie. Klin Ernährungsmedizin [Internet]. 2010 May;763—912. Available from: https://europepmc.org/articles/PMC7121950	No	no pharmaceutical intervention
179	Bello O, Oni O, Ajekola D, Ogunkuade M. Quality of Life of Pregnant Women With Medical Disorders in Ibadan, Nigeria. Cureus [Internet]. 2024 Oct;16(10):e72133. Available from: https://europepmc.org/articles/PMC11580756	No	no pharmaceutical intervention
180	Brade AM, Bahig H, Bezjak A, Juergens RA, Lynden C, Marcoux N, et al. Esophagitis and Pneumonitis Related to Concurrent Chemoradiation ± Durvalumab Consolidation in Unresectable Stage III Non-Small-Cell Lung Cancer: Risk Assessment and Management Recommendations Based on a Modified Delphi Process. Curr Oncol [Internet]. 2024 Oct;31(11):6512—6535. Available from: https://europepmc.org/articles/PMC…	No	no pharmaceutical intervention
181	Alzahrani MA, AlQahtani SJ, Alqahtani MS, Asiri HM, Abudasir AM, Alshahrani KT, et al. Knowledge, attitudes, and practices of adults in the Kingdom of Saudi Arabia regarding Helicobacter pylori-induced gastric ulcers, cancers, and treatment. J Med Life [Internet]. 2024 May;17(5):523—529. Available from: https://europepmc.org/articles/PMC11320613	No	no pharmaceutical intervention
182	Algahtani R, Melebary R, Alzahrani LA, Alahmadi AM, Almalayo N, Melebary R. The Prevalence and Impact of Migraine Among Physicians in Saudi Arabia: A Cross-Sectional Study. Cureus [Internet]. 2024 Oct;16(10):e70607. Available from: https://europepmc.org/articles/PMC11525947	No	no pharmaceutical intervention
183	Gulpamuk G, Altinbas K. Decrease in Serum Lithium Levels Induced by Ursodeoxycholic Acid: A Case Report. Psychiatry Clin Psychopharmacol [Internet]. 2021 Mar;31(1):117—119. Available from: https://europepmc.org/articles/PMC11605312	No	case-report
184	Valdes AM, Ikram A, Taylor LA, Zheng A, Kouraki A, Kelly A, et al. Preoperative inflammatory biomarkers reveal renal involvement in postsurgical mortality in hip fracture patients: an exploratory study. Front Immunol [Internet]. 2024;15:1372079. Available from: https://europepmc.org/articles/PMC11197399	No	no available data
185	Hsieh C-Y, Sun C-H, Lin C-C, Chou Y-F. Comparative Analysis of Ketorolac and Parecoxib for Postoperative Pain Management in Uvulopalatopharyngoplasty. J Clin Med [Internet]. 2024 Jul;13(15):4422. Available from: https://europepmc.org/articles/PMC11312481	No	no available data
186	Fan Z, Khizar H, Lu J, Wang A, Xun T, Zhang X, et al. From pill to pain: Alendronate-induced esophageal injury-A case report and review. JGH open an open access J Gastroenterol Hepatol [Internet]. 2024 Jun;8(6):e13080. Available from: https://europepmc.org/articles/PMC11144282	No	Review
187	Hong S, Lee JH, Heo JY, Suh KJ, Kim SH, Kim YJ, et al. Impact of concurrent medications on clinical outcomes of cancer patients treated with immune checkpoint inhibitors: analysis of Health Insurance Review and Assessment data. J Cancer Res Clin Oncol [Internet]. 2024 Apr;150(4):186. Available from: https://europepmc.org/articles/PMC11006739	No	Review
188	Kosiyakul P, Jitprapaikulsan J, Rattanathamsakul N, Siritho S, Sangsai O, Aueaphatthanawong K, et al. Use of Complementary and Alternative Medicine in Patients With Idiopathic Inflammatory Demyelinating Diseases of the Central Nervous System: A Cross-Sectional Study in Thailand. Curr Ther Res Clin Exp [Internet]. 2024;100:100749. Available from: https://europepmc.org/articles/PMC11130686	No	no available data
189	Liang L, Liu X, Zhang L, Su Q. A novel model of ambulatory teaching of residents in general practice in China: a cross-sectional study. BMC Med Educ [Internet]. 2024 Jun;24(1):679. Available from: https://europepmc.org/articles/PMC11186264	No	no available data
190	Rehman S, Almasri W, Shaik M, Zakria YF, Alazawi N, Warren BJ. Analysis of Popular Gastroesophageal Reflux Disease Content on TikTok. Cureus [Internet]. 2024 Jun;16(6):e62762. Available from: https://europepmc.org/articles/PMC11260078	No	no available data
191	Su W-TK, Cannella C, Haeusler J, Adrianto I, Rubinfeld I, Levin AM. Synergistic effects of social determinants of health and race-ethnicity on 30-day all-cause readmission disparities: a retrospective cohort study. BMJ Open [Internet]. 2024 Jul;14(7):e080313. Available from: https://europepmc.org/articles/PMC11284929	No	no available data
192	Bawa Z, Lewis D, Gavin PD, Libinaki R, Joubran L, El-Tamimy M, et al. An open-label feasibility trial of transdermal cannabidiol for hand osteoarthritis. Sci Rep [Internet]. 2024 May;14(1):11792. Available from: https://europepmc.org/articles/PMC11116491	No	no available data
193	Alam K, Hayat AH, Ullah A, Syed Sulaiman SA, Ahmad W, Ooi GS. The Prevalence and Impact of Clinical Pharmacists’ Intervention on Drug-Related Problems in Patients With Chronic Kidney Disease. Cureus [Internet]. 2024 Apr;16(4):e59402. Available from: https://europepmc.org/articles/PMC11137644	No	no available data
194	Uwumiro F, Anighoro SO, Ajiboye A, Ndulue CC, Odukudu G-DO, Obi ES, et al. Thirty-Day Readmissions After Hospitalization for Psoriatic Arthritis. Cureus [Internet]. 2024 May;16(5):e60445. Available from: https://europepmc.org/articles/PMC11179687	No	no available data
195	Fangxu L, Wenbin L, Pan Z, Dan C, Xi W, Xue X, et al. Chinese expert consensus on diagnosis and management of gastroesophageal reflux disease in the elderly (2023). Aging Med (milt [Internet]. 2024 Apr;7(2):143—157. Available from: https://europepmc.org/articles/PMC11077342	No	no available data
196	Chen L, Zhu Y, Huang Y, Shen K, Chen L. The association between Helicobacter pylori infection and the risk for gout in hyperuricemia patients in China - A cross-sectional study. Gut Pathog [Internet]. 2024 Apr;16(1):24. Available from: https://europepmc.org/articles/PMC11056053	No	no available data
197	Xiong H, Ma F, Tang D, Liu D. Correlations among nicotine dependence, health-related quality of life, and depression in current smokers: a cross-sectional study with a mediation model. Front psychiatry [Internet]. 2024;15:1455918. Available from: https://europepmc.org/articles/PMC11384568	No	no available data
198	Gao W, Liu J, Wang X, Li J, Zhang X, Ye H, et al. Simplified Helicobacter pylori therapy for patients with penicillin allergy: a randomised controlled trial of vonoprazan-tetracycline dual therapy. Gut [Internet]. 2024 Aug;73(9):1414—1420. Available from: https://europepmc.org/articles/PMC11347262	No	no available data
199	Han D-P, Gou C-Q, Ren X-M. Predictive utility of the Rockall scoring system in patients suffering from acute nonvariceal upper gastrointestinal hemorrhage. World J Gastrointest Surg [Internet]. 2024 Aug;16(8):2620—2629. Available from: https://europepmc.org/articles/PMC11362952	No	no available data
200	Xie R, You N, Chen W-Y, Zhu P, Wang P, Lv Y-P, et al. Helicobacter pylori-Induced Angiopoietin-Like 4 Promotes Gastric Bacterial Colonization and Gastritis. Res (Washington, DC) [Internet]. 2024;7:409. Available from: https://europepmc.org/articles/PMC11254415	No	no available data
201	Zhang L, Meng Z, Wang H, Miao Y. Effect of PEAR1, PTGS1 gene polymorphisms on the recurrence of aspirin-treated patients with ischemic stroke in the Han population of China: A 4-year follow-up study. Medicine (Baltimore) [Internet]. 2024 May;103(19):e38031. Available from: https://europepmc.org/articles/PMC11081601	No	no available data
202	Chinnappan J, Al-Handola R, Joseph NM, Ogbon E, McDonald PJ. Prevalence and factors associated with inappropriate continuation of stress ulcer prophylaxis at discharge. BMJ open Qual [Internet]. 2024 May;13(2):e002678. Available from: https://europepmc.org/articles/PMC11097808	No	no available data
203	Ndemela LM, Ottoman OM, Chitemo HD, Minja CA, Rambau PF, Kidenya BR. Epidemiological distribution of high-risk human papillomavirus genotypes and associated factors among patients with esophageal carcinoma at Bugando medical center in Mwanza, Tanzania. BMC Cancer [Internet]. 2024 Aug;24(1):932. Available from: https://europepmc.org/articles/PMC11293061	No	no available data
204	Kim JH, Hong SJ, Cha J-J, Lim S, Joo HJ, Park JH, et al. Impact of proton pump inhibitor use on clinical outcomes in East Asian patients receiving clopidogrel following drug-eluting stent implantation. BMC Med [Internet]. 2024 Aug;22(1):335. Available from: https://europepmc.org/articles/PMC11328459	No	no available data
205	Howell S, Barton T, Pourshams IA, Eckman C. Subcapsular Splenic Hematoma After Diagnostic Colonoscopy: A Case Report. Cureus [Internet]. 2024 Sep;16(9):e69850. Available from: https://europepmc.org/articles/PMC11493109	No	case-report
206	Bazzari AH, Bazzari FH. Assessing the ability of GPT-4o to visually recognize medications and provide patient education. Sci Rep [Internet]. 2024 Nov;14(1):26749. Available from: https://europepmc.org/articles/PMC11538418	No	no available data
207	Wang X, Almetwali O, Wang J, Wright Z, Patton-Tackett ED, Roy S, et al. Enhanced Risk of Gastroesophageal Reflux Disease and Esophageal Complications in the Ulcerative Colitis Population. J Clin Med [Internet]. 2024 Aug;13(16):4783. Available from: https://europepmc.org/articles/PMC11355171	No	no available data
208	Kiprotich J, Timothy N, Yadesa TM, Mwandah DC. Safety and Efficacy of Jenacid® Herbal Product Against Indomethacin-Induced Ulcers in Albino Wistar Rats. Cureus [Internet]. 2024 Oct;16(10):e72606. Available from: https://europepmc.org/articles/PMC11603254	No	no available data
209	Heider D, Rezvani F, Matschinger H, Dirmaier J, Härter M, Herbarth L, et al. The effect of telephone health coaching and remote exercise monitoring for peripheral artery disease (TeGeCoach) on health care cost and utilization: results of a randomized controlled trial. Eur J Health Econ [Internet]. 2024 Jun;25(4):615—629. Available from: https://europepmc.org/articles/PMC11136827	No	no available data
210	Barajas-Gamboa JS, Ihsan Khan MS, Mocanu V, Dang JT, Romero-Velez G, Lee St-John T, et al. Pain Assessment and Analgesic Requirements after Sleeve Gastrectomy: A Comparison Study of Robotic versus Laparoscopic Approaches. J Clin Med [Internet]. 2024 Aug;13(17):5168. Available from: https://europepmc.org/articles/PMC11396669	No	no available data
211	Inan MI, Balaban YA, Yesillik S, Kartal O. A case of paradoxical vocal cord movement misdiagnosed as anaphylaxis. Allergol Sel [Internet]. 2024;8:233—237. Available from: https://europepmc.org/articles/PMC11270345	No	no available data
212	Zang C, Hou Y, Schenck EJ, Xu Z, Zhang Y, Xu J, et al. Identification of risk factors of Long COVID and predictive modeling in the RECOVER EHR cohorts. Commun Med [Internet]. 2024 Jul;4(1):130. Available from: https://europepmc.org/articles/PMC11239808	No	no available data
213	author(s) U. Response. Can Fam Physician [Internet]. 1992 Mar;38:479—480. Available from: https://europepmc.org/articles/PMC2146063	No	no full text
214	S SS, Moorthy S. Double-Hit Diffuse Large B-Cell Lymphoma in AIDS. Cureus [Internet]. 2024 Nov;16(11):e73190. Available from: https://doi.org/10.7759/cureus.73190	No	no relevant study
215	Chen J, Wang S, Lu L, Yang Y, Wang K, Zheng J, et al. Potentially inappropriate prescribing among older adults with hypertension in China: prevalence and related comorbidities across different outpatient settings. Front Pharmacol [Internet]. 2024;15:1439230. Available from: https://europepmc.org/articles/PMC11357909	No	no relevant study
216	Erhan T, Wastesson JW, Fastbom J. Trends in Drug Duplications in Swedish Older Adults: A Nationwide Register Study from 2006 to 2021. Drugs Aging [Internet]. 2024 Sep;41(9):775—781. Available from: https://europepmc.org/articles/PMC11408397	No	no relevant study
217	Thi Ngoc Han V, Thuy Vy H, Tat Bang H, Quoc Trung L, Thanh Vy T. Frequency of Depression and Anxiety in Patients With Lung Cancer Undergoing Chemotherapy: A Single-Center, Cross-Sectional Study From Vietnam. Cureus [Internet]. 2024 Sep;16(9):e68647. Available from: https://europepmc.org/articles/PMC11451539	No	no relevant study
218	Jiménez-Núñez JC, González-Aragón Pineda ÁE, Villanueva-Gutiérrez T, Longinos-Huerta RL, Cruz-Hervert LP, Lussi A, et al. Erosive Tooth Wear and Associated Risk Indicators in Schoolchildren from Rural and Urban Areas of the State of Mexico: A Cross-Sectional Study. Child (Basel, Switzerland) [Internet]. 2024 Sep;11(9):1090. Available from: https://europepmc.org/articles/PMC11430641	No	no relevant study
219	Grafeneder J, van Os W, Minichmayr IK, Kovacevic Miljevic KD, Reiter B, Säemann MD, et al. Prospective Trial on the Pharmacokinetics of Clopidogrel in Hemodialysis Patients. Kidney Int reports [Internet]. 2024 Oct;9(10):2970—2980. Available from: https://europepmc.org/articles/PMC11489422	No	no relevant study
220	author(s) U. Gastroscopy for dyspeptic symptoms in patients <65 years has a low yield of clinically important findings: a retrospective study. J Can Assoc Gastroenterol [Internet]. 2024 Feb;7(3):230—237. Available from: https://europepmc.org/articles/PMC11149664	No	no full text
221	europepmc reference list.	No	no full text
222	REFERENCES ONLY. Pubmed Reference List. Vol. 23. 2011. p. 35–7.	No	no full text
223	Hu X, Liu R, Tang L, Mei M, Li Y, Tang G, et al. Physicians and hospital pharmacists’ knowledge, attitudes, and practices towards polypharmacy in older patients with chronic diseases. Sci Rep [Internet]. 2024 Dec;14(1):29885. Available from: https://europepmc.org/articles/PMC11612296	No	no relevant study
224	Reddy S, Kumar SB, Venkatesh T, Kumar Punukollu U, Sharma SB, Tripathi R. Dexamethasone-Sparing Antiemetic Prophylaxis for Chemotherapy-Induced Nausea and Vomiting in Highly and Moderately Emetogenic Chemotherapy: The SHEILD Study. Cureus [Internet]. 2024 Sep;16(9):e70290. Available from: https://europepmc.org/articles/PMC11512704	No	no relevant study
225	csv-Pepticulce-set.	No	no relevant study
226	Boru TM, Tefera EG, Bulto GA, Doba YS, Wakgari N, Roga EY, et al. Maternity waiting home utilization among women who gave birth in the pastoralist communities of Borana Zone, Ethiopia: A community-based mixed-method study design. Heliyon [Internet]. 2024 Jun;10(12):e32925. Available from: https://europepmc.org/articles/PMC11234036	No	no relevant study
227	Beaudry PR. [Not Available]. Can Fam Physician [Internet]. 1991 Oct;37:2199—2204. Available from: https://europepmc.org/articles/PMC2145690	No	no relevant study
228	author(s) U. Posters. J Nutr Health Aging [Internet]. 2009 Jan;13(Suppl 1):210—723. Available from: https://europepmc.org/articles/PMC7103906	No	no full text
229	Lei S, Lu J, Cheng A, Hussain Z, Tidgewell K, Zhu J, et al. Identification of PXR Activators from Uncaria Rhynchophylla (Gou Teng) and Uncaria Tomentosa (Cat’s Claw). Drug Metab Dispos [Internet]. 2023 May;51(5):629—636. Available from: https://europepmc.org/articles/PMC10158501	No	no available data
230	Arteaga-Pazmiño C, Fonseca-Pérez D, Balladares Mazzini M, Galvez-Celi J, Emén Sánchez J, Álvarez-Córdova L. Association between dynapenic obesity phenotypes and physical performance in middle-age and older women living in community. Front Nutr [Internet]. 2024;11:1480284. Available from: https://europepmc.org/articles/PMC11461314	No	no available data
231	Fahmy M, Stewart A, Tey S-K, Hajkowicz K. &lt;i&gt;Elizabethkingia&lt;/i&gt; bloodstream infections in severely immunocompromised patients: persistent, relapsing and associated with high mortality. JAC-antimicrobial Resist [Internet]. 2024 Oct;6(5):dlae161. Available from: https://europepmc.org/articles/PMC11523632	No	no available data
232	Siberry GK, Abzug MJ, Nachman S, Brady MT, Dominguez KL, Handelsman E, et al. Guidelines for the prevention and treatment of opportunistic infections in HIV-exposed and HIV-infected children: recommendations from the National Institutes of Health, Centers for Disease Control and Prevention, the HIV Medicine Association of the Infec. Pediatr Infect Dis J [Internet]. 2013 Nov;32 Suppl 2:i—KK4. Avai…	No	no available data
233	author(s) U. Supplement. J Athl Train [Internet]. 2019 Apr;54(6s):S1—S452. Available from: https://europepmc.org/articles/PMC6585072	No	no available data
234	Abdulkhaleq MM, Alshugaig RS, Farhan DA, Balubaid IT, Alkhaldi RA, Shoaib FM, et al. Prevalence and Associated Factors of Gastroesophageal Reflux Disease After Laparoscopic Sleeve Gastrectomy. Cureus [Internet]. 2024 Apr;16(4):e57921. Available from: https://europepmc.org/articles/PMC11081637	No	no available data
235	Kim T-E, Yoon Y-R. Clinical pharmacology and therapeutics in South Korea: 30 years with the Korean Society of Clinical Pharmacology and Therapeutics. Transl Clin Pharmacol [Internet]. 2024 Sep;32(3):115—126. Available from: https://europepmc.org/articles/PMC11458341	No	no available data
236	Wolf U, Wegener M. Proton Pump Inhibitor Prescription in Nursing Home Residents: Prevalence, Appropriateness, and Associated Factors-A Secondary Data Analysis from Three German Regions and the Impact of Guideline Recommendations. Pharmaceuticals (Basel) [Internet]. 2024 Aug;17(8):1082. Available from: https://europepmc.org/articles/PMC11360722	No	no available data
237	Wabe N, Urwin R, Seaman K, Timothy A, Raban MZ, Westbrook J. Analysis of longitudinal patterns and predictors of medicine use in residential aged care using group-based trajectory modelling: The MEDTRAC-Polypharmacy longitudinal cohort study. Br J Clin Pharmacol [Internet]. 2024 Dec;90(12):3308—3319. Available from: https://europepmc.org/articles/PMC11602946	No	no available data
238	Guiriansoro Z, Oussova T, Weissfeld J. Regulatory Impact of Selected U.S. FDA Postmarketing Safety Registries Conducted for Drugs Used to Treat Inflammatory or Autoimmune Conditions. Pharmacoepidemiol Drug Saf [Internet]. 2024 Dec;33(12):e70034. Available from: https://europepmc.org/articles/PMC11609129	No	no available data
239	Hashimoto K, Abe Y, Fukushima K, Niitsu T, Komukai S, Miyamoto S, et al. Epidemiology of bronchiectasis at a single center in Japan: a retrospective cohort study. BMC Pulm Med [Internet]. 2024 Oct;24(1):531. Available from: https://europepmc.org/articles/PMC11520111	No	no available data
240	Chae J, Cho HJ, Yoon S-H, Kim D-S. The association between continuous polypharmacy and hospitalization, emergency department visits, and death in older adults: a nationwide large cohort study. Front Pharmacol [Internet]. 2024;15:1382990. Available from: https://europepmc.org/articles/PMC11322047	No	no available data
241	Coseru AI, Ciortescu I, Nemteanu R, Barboi O-B, Floria D-E, Vulpoi R-A, et al. Apixaban-Induced Esophagitis Dissecans Superficialis-Case Report and Literature Review. Dis (Basel, Switzerland) [Internet]. 2024 Oct;12(10):263. Available from: https://europepmc.org/articles/PMC11506947	No	Review
242	Ma D, Fang Y, Wang Z, Yu M, Zhou XX. &lt;i&gt;Helicobacter pylori&lt;/i&gt; Antimicrobial Susceptibility Testing-Guided Eradication Therapy in the Southeast Region of China: A Retrospective Study. Infect Drug Resist [Internet]. 2024;17:5079—5086. Available from: https://europepmc.org/articles/PMC11578802	No	no available data
243	Chowdhury K, Hazra A, Ghosh S, Choudhury S. Drug use survey to identify significant drug-drug interactions and assess clinical importance in the outpatient setting of a tertiary care hospital. Indian J Pharmacol [Internet]. 2024 May;56(3):172—177. Available from: https://europepmc.org/articles/PMC11286091	No	no available data
244	Mughrabi A El, Salmany SS, Aljarrat B, Dabbous A, Ayyalawwad H. Appropriate use of medication among home care adult cancer patients at end of life: a retrospective observational study. BMC Palliat Care [Internet]. 2024 Apr;23(1):108. Available from: https://europepmc.org/articles/PMC11046754	No	no available data
245	Tseng W-EJ, Chang C-W, Hwang J-S, Ko P-C, Liu C-J, Lim S-N. Association of Long-term Antiseizure Medication Use and Incident Type 2 Diabetes Mellitus. Neurology [Internet]. 2023 May;100(20):e2071—e2082. Available from: https://europepmc.org/articles/PMC10186244	No	no available data
246	Huang X-P, Liu Y-J, Lin S-W, Shao Y-F, Qiu F, Qiu Q-W, et al. Vonoprazan-amoxicillin dual therapy for Helicobacter pylori eradication in Chinese population: A prospective, multicenter, randomized, two-stage study. World J Gastroenterol [Internet]. 2024 Jul;30(27):3304—3313. Available from: https://europepmc.org/articles/PMC11287422	No	no available data
247	Reyhan AH, Mutaf Ç, Uzun İ, Yüksekyayla F. A Performance Evaluation of Large Language Models in Keratoconus: A Comparative Study of ChatGPT-3.5, ChatGPT-4.0, Gemini, Copilot, Chatsonic, and Perplexity. J Clin Med [Internet]. 2024 Oct;13(21):6512. Available from: https://europepmc.org/articles/PMC11547000	No	no available data
248	Fu Z, Fu S, Huang Y, He W, Zhong Z, Guo Y, et al. Application of large language model combined with retrieval enhanced generation technology in digestive endoscopic nursing. Front Med [Internet]. 2024;11:1500258. Available from: https://europepmc.org/articles/PMC11577783	No	no available data
249	Zong H, Zhang Y, Liu F, Zhang X, Yang Y, Cao X, et al. Interaction between tacrolimus and calcium channel blockers based on CYP3A5 genotype in Chinese renal transplant recipients. Front Pharmacol [Internet]. 2024;15:1458838. Available from: https://europepmc.org/articles/PMC11390670	No	no available data
250	Koca F, Koch C, Schulze F, Pession U, Bechstein WO, Malkomes P. Excisional biopsy of perforated gastric ulcer: mandatory or potentially harmful? Langenbeck’s Arch Surg [Internet]. 2024 Jul;409(1):205. Available from: https://europepmc.org/articles/PMC11224112	No	no available data
251	Zaharuddin Z, Md Hussin NS, Karuppannan M. Real-world analysis of safety, tolerability, and adherence to nirmatrelvir-ritonavir (paxlovid) in primary care COVID-19 outpatients. Sci Rep [Internet]. 2024 Oct;14(1):24750. Available from: https://europepmc.org/articles/PMC11494129	No	no available data
252	Hu X, Tang M, Feng J, Chen W, Li G, Ding L, et al. Characteristics of the current situation of drug use in elderly patients with chronic diseases in Chongqing: A cross-sectional survey. Medicine (Baltimore) [Internet]. 2024 Nov;103(46):e40470. Available from: https://europepmc.org/articles/PMC11576017	No	no available data
253	author(s) U. News. Can Fam Physician [Internet]. 1983 Sep;29:1549—1574. Available from: https://europepmc.org/articles/PMC2153888	No	no available data
254	Hurisa Dadi H, Habte N, Mulu Y. Length of hospital stay and associated factors among adult surgical patients admitted to surgical wards in Amhara Regional State Comprehensive Specialized Hospitals, Ethiopia. PLoS One [Internet]. 2024;19(8):e0296143. Available from: https://europepmc.org/articles/PMC11318930	No	no available data
255	Lemke LK, Cicali EJ, Williams R, Nguyen KA, Cavallari LH, Wiisanen K. Clinician Response to Pharmacogenetic Clinical Decision Support Alerts. Clin Pharmacol Ther [Internet]. 2023 Dec;114(6):1350—1357. Available from: https://europepmc.org/articles/PMC10726431	No	no available data
256	author(s) U. EANM’17. Eur J Nucl Med Mol Imaging [Internet]. 2017 Oct;44(Suppl 2):119—956. Available from: https://europepmc.org/articles/PMC7103094	No	no available data
257	Tamene FB, Mihiretie EA, Desalew AF, Tafesse FA, Wondm SA. Health-related quality of life and associated factors among family caregivers of patients with cancer in oncologic centers of Northwest Ethiopia. PLoS One [Internet]. 2024;19(5):e0304392. Available from: https://europepmc.org/articles/PMC11142700	No	no available data
258	Reccardini N, Chernovsky M, Salton F, Confalonieri P, Mondini L, Barbieri M, et al. Pirfenidone in Idiopathic Pulmonary Fibrosis: Real-World Observation on Efficacy and Safety, Focus on Patients Undergoing Antithrombotic and Anticoagulant. Pharmaceuticals (Basel) [Internet]. 2024 Jul;17(7):930. Available from: https://europepmc.org/articles/PMC11280355	No	no available data
259	author(s) U. In this issue. Saudi Med J [Internet]. 2019 Feb;40(2):117—117. Available from: https://europepmc.org/articles/PMC6402457	No	no available data
260	Jang Y, Hur HJ, Myung W, Park EJ, Park HY. Associations Between COVID-19, Delirium, and 1-Year Mortality: Exploring Influences on Delirium Incidence in COVID-19 Patients. J Korean Med Sci [Internet]. 2024 Aug;39(32):e232. Available from: https://europepmc.org/articles/PMC11333801	No	no available data
261	AIM-HIGH Investigators. The role of niacin in raising high-density lipoprotein cholesterol to reduce cardiovascular events in patients with atherosclerotic cardiovascular disease and optimally treated low-density lipoprotein cholesterol Rationale and study design. The Atherothro. Am Heart J [Internet]. 2011 Mar;161(3):471—477.e2. Available from: https://europepmc.org/articles/PMC3120226	No	no available data
262	Venkatraman Y, Acharya V, Kamath S, Gunjawate D, B RK. Awareness and practices of Speech Language Pathologists (SLPs) working with chronic cough in India: a call for action. Multidiscip Respir Med [Internet]. 2024 Aug;19. Available from: https://europepmc.org/articles/PMC11299849	No	no available data
263	van Gils T, Hreinsson JP, Törnblom H, Tack J, Bangdiwala SI, Palsson OS, et al. Symptom profiles compatible with disorders of gut-brain interaction (DGBI) in organic gastrointestinal diseases: A global population-based study. United Eur Gastroenterol J [Internet]. 2024 Sep;12(7):834—847. Available from: https://europepmc.org/articles/PMC11497654	No	no available data
264	Wehling M, Weindrich J, Weiss C, Heser K, Pabst A, Luppa M, et al. Validation of MyFORTA: An Automated Tool to Improve Medications in Older People Based on the FORTA List. Drugs Aging [Internet]. 2024 Jun;41(6):555—564. Available from: https://europepmc.org/articles/PMC11193825	No	no available data
265	He X, Qi W, Wang Q, Zhao S. Knowledge and practice of early gastric cancer screening among adults aged ≥ 45 years in China: a cross-sectional study. BMC Public Health [Internet]. 2024 Nov;24(1):3099. Available from: https://europepmc.org/articles/PMC11549757	No	no available data
266	Kawilapat S, Traisathit P, Maneeton N, Prasitwattanaseree S, Kongsuk T, Arunpongpaisal S, et al. Factor Structures in the Depressive Symptoms Domains in the 9Q for Northern Thai Adults and Their Association with Chronic Diseases. Behav Sci (Basel, Switzerland) [Internet]. 2024 Jul;14(7):577. Available from: https://europepmc.org/articles/PMC11274117	No	no available data
267	Tamene S, Negash M, Makonda FB, Chiwona-Karltun L. Influence of socio-demographic factors on medicinal plant knowledge among three selected ethnic groups in south-central Ethiopia. J Ethnobiol Ethnomed [Internet]. 2024 Feb;20(1):29. Available from: https://europepmc.org/articles/PMC11340053	No	plant study
268	Winter A, van de Water RP, Pfitzner B, Ibach M, Riepe C, Ahlborn R, et al. Enhancing Preoperative Outcome Prediction: A Comparative Retrospective Case-Control Study on Machine Learning versus the International Esodata Study Group Risk Model for Predicting 90-Day Mortality in Oncologic Esophagectomy. Cancers (Basel) [Internet]. 2024 Aug;16(17):3000. Available from: https://europepmc.org/articles/P…	No	no available data
269	Li X, Tian Y, Li S, Wu H, Wang T. Interpretable prediction of 30-day mortality in patients with acute pancreatitis based on machine learning and SHAP. BMC Med Inform Decis Mak [Internet]. 2024 Nov;24(1):328. Available from: https://europepmc.org/articles/PMC11539846	No	no available data
270	Mwamwitwa KW, Bukundi EM, Maganda BA, Munishi C, Fimbo AM, Buma D, et al. Adverse Drug Reactions Resulting From the Use of Chiral Medicines Amoxicillin, Amoxicillin-Clavulanic Acid, and Ceftriaxone: A Mixed Prospective-Retrospective Cohort Study. Inquiry [Internet]. 2024;61:469580241273323. Available from: https://europepmc.org/articles/PMC11406638	No	no available data
271	Alwafi H, Naser AY, Ashoor DS, Alsharif A, Aldhahir AM, Alghamdi SM, et al. Prevalence and predictors of polypharmacy and comorbidities among patients with chronic obstructive pulmonary disease: a cross-sectional retrospective study in a tertiary hospital in Saudi Arabia. BMC Pulm Med [Internet]. 2024 Sep;24(1):453. Available from: https://europepmc.org/articles/PMC11401255	No	no available data
272	Toles M, Ulmer C, Leeman J. Health Trajectories of Skilled Nursing Facility Patients With Alzheimer’s Disease and Related Dementias: Evidence for Practicing Nurses. J Gerontol Nurs [Internet]. 2024 Apr;50(4):34—41. Available from: https://europepmc.org/articles/PMC11556862	No	no available data
273	Kwon C-Y, Park I. Factors associated with the use of pharmacopuncture in addition to acupuncture in South Korea: An analysis of a nationally representative panel. Medicine (Baltimore) [Internet]. 2024 Aug;103(35):e39518. Available from: https://europepmc.org/articles/PMC11365637	No	no available data
274	Sainz Á, García-Sancho M, Villaescusa A, Rodríguez-Franco F, Díaz-Regañón D, Olmeda P, et al. Prevalence and appropriateness of omeprazole prescription in dogs at a veterinary teaching hospital before and after the publication of the ACVIM consensus statement on the rational administration of gastrointestinal protectants. Front Vet Sci [Internet]. 2024;11:1352496. Available from: https://europepm…	No	no available data
275	Ali AST, Alhamdan FZ, Thabet FT, Alsuwaidan NK, Almontashri RM, Alanazi RM. Dental Erosion Prevalence and Risk Factor in Hypersensitive Patients. J Pharm Bioallied Sci [Internet]. 2024 Jul;16(Suppl 3):S2470—S2472. Available from: https://europepmc.org/articles/PMC11426796	No	no available data
276	Nabavi Nouri M, Alandijani L, van Engelen K, Tole S, Lalonde E, Balci TB. From Alpha-Thalassemia Trait to NPRL3-Related Epilepsy: A Genomic Diagnostic Odyssey. Genes (Basel) [Internet]. 2024 Jun;15(7):836. Available from: https://europepmc.org/articles/PMC11275569	No	no available data
277	Baral P, Afnan N, Ahmad Zahra M, Akter B, Rabia Prapti S, Muazzam Hossan M, et al. Bacteriological analysis and antibiotic resistance in patients with diabetic foot ulcers in Dhaka. PLoS One [Internet]. 2024 Jan;19(5). Available from: https://europepmc.org/articles/PMC11101115	No	no available data
278	Bunjoungmanee P, Sompoch S, Tangsathapornpong A, Kulalert P. Factors associated with severe respiratory syncytial virus infection among hospitalized children in Thammasat University Hospital. F1000Research [Internet]. 2024;13:231. Available from: https://europepmc.org/articles/PMC11269972	No	no available data
279	Wang V, Wang C-HL, Assimon MM, Pun PH, Winkelmayer WC, Flythe JE. Prescription and Dispensation of QT-Prolonging Medications in Individuals Receiving Hemodialysis. JAMA Netw open [Internet]. 2024 Apr;7(4):e248732. Available from: https://europepmc.org/articles/PMC11061769	No	no available data
280	Al-Azayzih A, Al-Qerem W, Al-Azzam S, Alzoubi KH, Jirjees F, Al-Kubaisi K, et al. Medications Associated with Geriatric Syndromes and Prescribing Patterns: The Impact of Excessive Polypharmacy in Older Adult Patients. Ther Clin Risk Manag [Internet]. 2024;20:741—748. Available from: https://europepmc.org/articles/PMC11531279	No	no available data
281	Hossain MJ, Sultan MZ, Rashid MA, Kuddus MR. Interactions of linagliptin, rabeprazole sodium, and their formed complex with bovine serum albumin: Computational docking and fluorescence spectroscopic methods. Anal Sci Adv [Internet]. 2021 Oct;2(9–10):480—494. Available from: https://europepmc.org/articles/PMC10989571	No	no available data
282	author(s) U. Encore. Ann Rheum Dis [Internet]. 1991 Jun;50(6):408—408. Available from: https://europepmc.org/articles/PMC1004452	No	no available data
283	Liu X, Luvsandagva B, Wang D, Zhu S, Xu Z, Zhou D, et al. Impact of preexisting digestive problems on the gastrointestinal symptoms of patients with omicron variant of SARS-CoV-2 infection. PLoS One [Internet]. 2024;19(10):e0312545. Available from: https://europepmc.org/articles/PMC11524456	No	no available data
284	Lima JJ, Thomas CD, Barbarino J, Desta Z, Van Driest SL, El Rouby N, et al. Clinical Pharmacogenetics Implementation Consortium (CPIC) Guideline for CYP2C19 and Proton Pump Inhibitor Dosing. Clin Pharmacol Ther [Internet]. 2021 Jun;109(6):1417—1423. Available from: https://europepmc.org/articles/PMC7868475	No	no available data
285	Ren X, Li L, Chen Y, Cui X, Wan R, Wang Y. Adverse reactions of immune checkpoint inhibitors combined with Proton pump inhibitors: a pharmacovigilance analysis of drug-drug interactions. BMC Cancer [Internet]. 2024 Sep;24(1):1193. Available from: https://europepmc.org/articles/PMC11438026	No	no available data
286	Houchi S, Messasma Z. Exploring the inhibitory potential of Saussurea costus and Saussurea involucrata phytoconstituents against the Spike glycoprotein receptor binding domain of SARS-CoV-2 Delta (B.1.617.2) variant and the main protease (Mpro) as ther. J Mol Struct [Internet]. 2022 Sep;1263:133032. Available from: https://europepmc.org/articles/PMC8993769	No	no available data
287	Gould MJ, Lin C, Walsh CM. A Systematic Assessment of the Quality of Smartphone Applications for Gastroesophageal Reflux Disease. Gastro hep Adv [Internet]. 2023;2(5):733—742. Available from: https://europepmc.org/articles/PMC11308438	No	no available data
288	Matsueda K, Manabe N, Watanabe T, Sato Y, Mizuno M, Haruma K. Adenocarcinoma of the esophagogastric junction: characteristics of female patients and young adult patients based on a 12-year retrospective and prospective multicenter clinicoepidemiological cohort study in Japan. BMC Gastroenterol [Internet]. 2024 Oct;24(1):342. Available from: https://europepmc.org/articles/PMC11443624	No	no available data
289	Hongthong C, Sakulbumrungsil R, Udomaksorn K, Poonpolsub S, Nerapusee O, Laichapis M, et al. Feasibility study of sustained release dosage forms for incrementally modified drug by domestics pharmaceutical industry in Thailand. F1000Research [Internet]. 2023;12:1513. Available from: https://europepmc.org/articles/PMC11541073	No	no available data
290	Xie M, You JHS. Deprescribing of proton pump inhibitors in older patients: A cost-effectiveness analysis. PLoS One [Internet]. 2024;19(10):e0311658. Available from: https://europepmc.org/articles/PMC11458043	No	no available data
291	Garcia BH, Omma KK, Småbrekke L, Johansen JS, Skjold F, Halvorsen KH. Investigating the impact of a pharmacist intervention on inappropriate prescribing practices at hospital admission and discharge in older patients: a secondary outcome analysis from a randomized controlled trial. Ther Adv drug Saf [Internet]. 2024;15:20420986241299684. Available from: https://europepmc.org/articles/PMC11569490	No	no available data
292	Fan Z, Zhou H, Zhang J, Liu X, Wu T, Shi Y, et al. Opportunistic infections changed before and after SARS-CoV-2 infection in inflammatory bowel disease patients: a retrospective single-center study in China. Front Med [Internet]. 2024;11:1461801. Available from: https://europepmc.org/articles/PMC11460596	No	no available data
293	Yoon M, Park S-J, Yoo B-S, Choi D-J. The effect of sustained-release CARvedilol in patients with hypErtension and heart failure with preserved ejection fraction: a study protocol for a pilot randomized controlled trial (CARE-preserved HF). Front Cardiovasc Med [Internet]. 2024;11:1375003. Available from: https://europepmc.org/articles/PMC11082388	No	no available data
294	Ninsiima D, Lwanga T, Oluka GK, Okodoi EO, Aine W, Lwibasira H, et al. Knowledge, attitudes and practices towards glycemic control among persons with diabetes mellitus at two tertiary hospitals in Uganda. Afr Health Sci [Internet]. 2024 Mar;24(1):171—186. Available from: https://europepmc.org/articles/PMC11217846	No	no available data
295	Wang L, Wang J, Zhao G, Li J. Prevalence of bronchiectasis in adults: a meta-analysis. BMC Public Health [Internet]. 2024 Sep;24(1):2675. Available from: https://europepmc.org/articles/PMC11443950	No	no available data
296	Li C, Guo M, Karimuddin A, Guo M, Li C, Karimuddin A, et al. 2024 Canadian Surgery Forum: Sept. 25-28, 2024. Can J Surg [Internet]. 2024;67(6suppl2):S77—S108. Available from: https://europepmc.org/articles/PMC11611378	No	no available data
297	Alabdulmohsen DM, Almahmudi MA, Alhashim JN, Almahdi MH, Alkishy EF, Almossabeh MJ, et al. Is ChatGPT a Reliable Source of Patient Information on Asthma? Cureus [Internet]. 2024 Jul;16(7):e64114. Available from: https://europepmc.org/articles/PMC11306643	No	no available data
298	Bai H, Lu S, Zhang T, Cui H, Nakaguchi T, Xuan P. Graph reasoning method enhanced by relational transformers and knowledge distillation for drug-related side effect prediction. iScience [Internet]. 2024 Jun;27(6):109571. Available from: https://europepmc.org/articles/PMC11126883	No	no available data
299	Moneme AN, Wirtalla CJ, Roberts SE, Keele LJ, Kelz RR. Primary Care Physician Follow-Up and 30-Day Readmission After Emergency General Surgery Admissions. JAMA Surg [Internet]. 2023 Dec;158(12):1293—1301. Available from: https://europepmc.org/articles/PMC10534988	No	no available data
300	Tajani BB, Maheswari E, Maka V V, Nair AS. Adverse drug reactions and drug-related problems with supportive care medications among the oncological population. Discov Oncol [Internet]. 2024 Sep;15(1):416. Available from: https://europepmc.org/articles/PMC11383904	No	no available data
301	Moore J V, Scoggins CR, Philips P, Egger ME, Martin RCG. Optimization of Exocrine Pancreatic Insufficiency in Pancreatic Adenocarcinoma Patients. Nutrients [Internet]. 2024 Oct;16(20):3499. Available from: https://europepmc.org/articles/PMC11510683	No	no available data
302	Abdihamid O, Abdourahman H, Ibrahim A, Kareu T, Hadi A, Omar A, et al. Landscape of esophageal cancer in Northern Kenya: experience from Garissa Regional Cancer Center. Ecancermedicalscience [Internet]. 2024;18:1694. Available from: https://europepmc.org/articles/PMC11108053	No	no available data
303	Malaeb D, Mansour S, Barakat M, Cherri S, Kharaba ZJ, Jirjees F, et al. Assessment of knowledge and awareness of stroke among Arabic speaking adults: unveiling the current landscape in seven countries through the first international representative study. Front Neurol [Internet]. 2024;15:1492756. Available from: https://doi.org/10.3389/fneur.2024.1492756	No	no available data
304	Chen Y, Zong C, Zou L, Zhang Z, Yang T, Zong J, et al. A novel clinical prediction model for in-hospital mortality in sepsis patients complicated by ARDS: A MIMIC IV database and external validation study. Heliyon [Internet]. 2024 Jul;10(13):e33337. Available from: https://europepmc.org/articles/PMC467048	No	no available data
305	Oliveira RF, Oliveira AI, Cruz AS, Ribeiro O, Afreixo V, Pimentel F. Polypharmacy and drug interactions in older patients with cancer receiving chemotherapy: associated factors. BMC Geriatr [Internet]. 2024 Jun;24(1):557. Available from: https://europepmc.org/articles/PMC11201315	No	no available data
306	author(s) U. LECTURES. Cell Prolif [Internet]. 2005 Aug;38(4):177—203. Available from: https://europepmc.org/articles/PMC6496135	No	no available data
307	Stanicic F, Grbic D, Vukicevic D, Zah V. Serious treatment-emergent adverse events in chronic low back pain patients treated with buprenorphine or oral opioids: a retrospective commercial claims analysis. J Comp Eff Res [Internet]. 2024 Aug;13(8):e230183. Available from: https://europepmc.org/articles/PMC11284811	No	no available data
308	Moerschbacher A, He Z. Building Prediction Models for 30-Day Readmissions Among ICU Patients Using Both Structured and Unstructured Data in Electronic Health Records. Proceedings (IEEE Int Conf Bioinformatics Biomed) [Internet]. 2023 Dec;2023:4368—4373. Available from: https://europepmc.org/articles/PMC11271049	No	no available data
309	Badiu D, Izvoranu S, Niculescu C, Clinci D, Tica V. Exploring nulliparous women’s perceptions of pelvic organ prolapse treatments: A qualitative study for enhancing nursing care in Romania. Belitung Nurs J [Internet]. 2024;10(5):531—537. Available from: https://europepmc.org/articles/PMC11474264	No	no available data
310	Nigussie EM, Demeke MG, Adane TD, Mengistu BT, Goshu AT, Dessie YA, et al. Diabetic health literacy and associated factors among patients with diabetes attending follow-up in public hospitals of Northeastern Ethiopia: a multicentre cross-sectional study. BMJ Open [Internet]. 2024 Oct;14(10):e084961. Available from: https://europepmc.org/articles/PMC11492931	No	no available data
311	Ain NU, Ali N, Ullah A, Ullah S, Ahmad S. Bleeding Events Associated with Rivaroxaban Therapy in Naive Patients with Nonvalvular Atrial Fibrillation: A Longitudinal Study from a Genetic Perspective with INR Follow-Up. Medicina (Kaunas) [Internet]. 2024 Oct;60(10):1712. Available from: https://europepmc.org/articles/PMC11509751	No	no available data
312	Buawangpong N, Phinyo P, Angkurawaranon C, Soontornpun A, Jiraporncharoen W, Sirikul W, et al. External Validation of the Charlson Comorbidity Index-based Model for Survival Prediction in Thai Patients Diagnosed with Dementia. BMC Geriatr [Internet]. 2024 Aug;24(1):675. Available from: https://europepmc.org/articles/PMC11318235	No	no available data
313	Won H, Kim E, Chae J, Lee H, Cho J-Y, Jang I-J, et al. Pharmacokinetic interactions between fexuprazan, a potassium-competitive acid blocker, and nonsteroidal anti-inflammatory drugs in healthy males. Clin Transl Sci [Internet]. 2024 May;17(5):e13798. Available from: https://europepmc.org/articles/PMC11067709	No	no available data
314	Huang J, Wen Y, Yang T, Song H, Meyboom R, Yang X, et al. Safety and efficacy evaluation of Simo decoction and Arecae semen in herbal medicine practice. Heliyon [Internet]. 2024 May;10(11). Available from: https://europepmc.org/articles/PMC11152707	No	no available data
315	Lowenstine LJ, McManamon R, Terio KA. Apes. Pathol Wildl Zoo Anim [Internet]. 2018 Jan;375—412. Available from: https://europepmc.org/articles/PMC7173580	No	no available data
316	Loeb L, Cangemi DC, Squire JD, Lacy BE. Clarifying the Hazy Concepts of Food Allergies and Sensitivities. Gastroenterol Hepatol (N Y) [Internet]. 2024 Oct;20(9):524—531. Available from: https://europepmc.org/articles/PMC11523085	No	no available data
317	author(s) U. Supplement 345. Br Med J [Internet]. 1910 Dec;2(2605):S405—S436. Available from: https://europepmc.org/articles/PMC2336743	No	no available data
318	Bulo B, Woldu M, Beyene A, Mekonnen D, Engidawork E. The Impact of a Medication Therapy Management Service on the Outcomes of Hypertension Treatment Follow-Up Care in an Ethiopian Tertiary Hospital: A Pre-Post Interventional Study. Clin Med Insights Cardiol [Internet]. 2024;18:11795468241274720. Available from: https://europepmc.org/articles/PMC11418338	No	no available data
319	Santos MD, Magalhães V, Loureiro L, Pina P, Castro A, Aguiar P, et al. Management of Short Bowel Syndrome With Chronic Intestinal Failure: A Single-Center Experience in Portugal. Cureus [Internet]. 2024 Jun;16(6):e63443. Available from: https://europepmc.org/articles/PMC11284821	No	no available data
320	Sasaki A, Ichita C, Sumida C, Nishino T, Nagayama M, Kawachi J, et al. Characteristics of gastric cancers developed more than 10 years after eradication of Helicobacter pylori. Medicine (Baltimore) [Internet]. 2024 Nov;103(46):e40492. Available from: https://europepmc.org/articles/PMC11575996	No	no available data
321	Dreischulte T, Grant A, Donnan P, McCowan C, Davey P, Petrie D, et al. A cluster randomised stepped wedge trial to evaluate the effectiveness of a multifaceted information technology-based intervention in reducing high-risk prescribing of non-steroidal anti-inflammatory drugs and antiplatelets in primary medical care: the DQ. Implement Sci [Internet]. 2012 Mar;7:24. Available from: https://europe…	No	no available data
322	Vera R, Castro N, Labiano I, Lecumberri A, Huerta AE, Arasanz H, et al. The TEOGIC study project: a comprehensive characterization of early onset gastrointestinal cancer in the Northern area of Spain. BMC Cancer [Internet]. 2024 Jun;24(1):668. Available from: https://europepmc.org/articles/PMC11143674	No	no available data
323	author(s) U. News. Can Fam Physician [Internet]. 1990 Feb;36:231—237. Available from: https://europepmc.org/articles/PMC2280649	No	no available data
324	Zheng X, Zhou Q, Zhu Y, Xu L, Xu D, Lv J, et al. Association between preoperative proton pump inhibitor use and postoperative acute kidney injury in patients undergoing major surgery. Ren Fail [Internet]. 2024 Dec;46(2):2379596. Available from: https://europepmc.org/articles/PMC11302470	No	no available data
325	Li Y, Wang J, Wang C, Chen L. Safety analysis of quinolones use in minors-based on the FAERS database. Front Med [Internet]. 2024;11:1437376. Available from: https://europepmc.org/articles/PMC11390674	No	no available data
326	Al-Sofyani KA. Predictors and outcomes of extubation failures in a pediatric intensive care unit: A retrospective study. J Taibah Univ Med Sci [Internet]. 2024 Jun;19(3):516—523. Available from: https://europepmc.org/articles/PMC11255959	No	no available data
327	Su J, Lin X, Li D, Yang C, Lv S, Chen X, et al. Prevotella copri exhausts intrinsic indole-3-pyruvic acid in the host to promote breast cancer progression: inactivation of AMPK via UHRF1-mediated negative regulation. Gut Microbes [Internet]. 2024;16(1):2347757. Available from: https://europepmc.org/articles/PMC11123460	No	no available data
328	Maisenbacher TC, Libicher S, Erne F, Menger MM, Reumann MK, Schindler Y, et al. Case Studies of a Simulation Workflow to Improve Bone Healing Assessment in Impending Non-Unions. J Clin Med [Internet]. 2024 Jul;13(13). Available from: https://europepmc.org/articles/PMC11242056	No	no available data
329	Idrisnur S, Abdu N, Yohannes F, Tewelde T, Russom N, Tesfamariam EH. Potentially Inappropriate Use of Medication and Its Determinants Among Ambulatory Older Adults in Six Community Chain Pharmacies in Asmara, Eritrea: A Cross-Sectional Study Using the 2023 American Geriatric Society Beers Criteria®. Clin Interv Aging [Internet]. 2024 Jan;19:1177—1187. Available from: https://europepmc.org/article…	No	no available data
330	Arain M, Reeb L, Miyagishima RC, Carter J, Novak KL. Primary Care Support Tools for Digestive Health Care: A Mixed Method Study. Can J Gastroenterol Hepatol [Internet]. 2024;2024:6805365. Available from: https://europepmc.org/articles/PMC11300069	No	no available data
331	author(s) U. Dermacase. Can Fam Physician [Internet]. 1984 Apr;30:811—817. Available from: https://europepmc.org/articles/PMC2154088	No	no available data
332	author(s) U. Posters. FEBS J [Internet]. 2017 Sep;284(Suppl 1):102—403. Available from: https://europepmc.org/articles/PMC7163953	No	no available data
333	Prabahar K, Alhawiti MS, Yosef AM, Alqarni RS, Sayd FY, Alsharif MO, et al. Potentially Inappropriate Medications in Hospitalized Older Patients in Tabuk, Saudi Arabia Using 2023 Beers Criteria: A Retrospective Multi-Centric Study. J Multidiscip Healthc [Internet]. 2024;17:1971—1979. Available from: https://europepmc.org/articles/PMC11070160	No	no available data
334	Remy F, Demuynck K, Demeester T. BioLORD-2023: semantic textual representations fusing large language models and clinical knowledge graph insights. J Am Med Inform Assoc [Internet]. 2024 Sep;31(9):1844—1855. Available from: https://europepmc.org/articles/PMC11339519	No	no available data
335	Subedi D, Parajuli BR, Bista N, Rauniyar S, Dhonju K, Bhusal S, et al. Achalasia cardia: A case report in young female. Clin case reports [Internet]. 2024 Aug;12(8):e9239. Available from: https://europepmc.org/articles/PMC11298990	No	case-report
336	Ju C, Liu H, Gong Y, Guo M, Ge Y, Liu Y, et al. Changes in patterns of multimorbidity and associated with medical costs among Chinese middle-aged and older adults from 2013 to 2023: an analysis of repeated cross-sectional surveys in Xiangyang, China. Front public Heal [Internet]. 2024;12:1403196. Available from: https://europepmc.org/articles/PMC11335498	No	no pharmaceutical intervention
337	Bu Bshait MS, Al Abdulqader AA, Almaqhawi AK, Alarfaj HM, Al Khashram NA, Alqarni AA, et al. Burnout among emergency and surgery residents: An exploration of contributing factors and implications. Saudi Med J [Internet]. 2024 Nov;45(11):1270—1276. Available from: https://europepmc.org/articles/PMC11549600	No	no pharmaceutical intervention
338	Kim EJ, Lee SH, Jung MK, Jang DK, Jo JH, Lee JM, et al. Current Diagnosis and Treatment of Acute Pancreatitis in Korea: A Nationwide Survey. Gut Liver [Internet]. 2024 Sep;18(5):897—905. Available from: https://europepmc.org/articles/PMC11391141	No	no pharmaceutical intervention
339	Okidi R, Sambo VDC, Okello I, Ekwem DA, Ekwang S, Obalim F, et al. Associated factors of mortality and morbidity in emergency and elective abdominal surgery: a two-year prospective cohort study at lacor hospital, Uganda. BMC Surg [Internet]. 2024 May;24(1):144. Available from: https://europepmc.org/articles/PMC11088035	No	no pharmaceutical intervention
340	Hasan S, Verma A, Haque S, Asif F, Nath R, Kant S, et al. A clinical study to monitor prescription patterns, clinical outcomes, and adverse drug reactions among patients of various interstitial lung diseases attending respiratory medicine outpatient department at tertiary care hospital in Northern India. Perspect Clin Res [Internet]. 2024;15(3):141—146. Available from: https://europepmc.org/artic…	No	no pharmaceutical intervention
341	Gomez-Lumbreras A, Brendle M, Moorman-Bishir K, Tan M, Malone DC. Nonvitamin K Anticoagulants: Risk of Bleeding When Interacting With Other Medications: A Cohort Study From Medicare. Clin Cardiol [Internet]. 2024 Oct;47(10):e70023. Available from: https://europepmc.org/articles/PMC11447635	No	no pharmaceutical intervention
342	Kim H-J, Yang P-S, Kim D, Sung J-H, Jang E, Yu HT, et al. Clinical Implications of Polypharmacy for Patients with New-Onset Atrial Fibrillation Based on Real-World Data: Observations from the Korea National Health Insurance Service Data. Rev Cardiovasc Med [Internet]. 2024 May;25(5):164. Available from: https://europepmc.org/articles/PMC11267179	No	no pharmaceutical intervention
343	Adejumo AC, Labonte P, Bukong TN. Relationship Between Recreational Cannabis Use and Helicobacter pylori Infection. Cannabis cannabinoid Res [Internet]. 2023 Jun;8(3):537—546. Available from: https://europepmc.org/articles/PMC10249739	No	no pharmaceutical intervention
344	Yang C, Cheng W, Plum PS, Köppe J, Gockel I, Thieme R. Association between four insulin resistance surrogates and the risk of esophageal cancer: a prospective cohort study using the UK Biobank. J Cancer Res Clin Oncol [Internet]. 2024 Aug;150(8):399. Available from: https://europepmc.org/articles/PMC11344731	No	no pharmaceutical intervention
345	Alqurain AA, Alomar MF, Fakhreddin S, Julayh Z, Korikeesh Z, Al-Shaibi S, et al. Pattern of Prescribing Proton Pump Inhibitors: Evaluating Appropriateness and Factors Contributing to Their Adverse Effect Reaction Risk. J Clin Med [Internet]. 2024 Oct;13(20):6187. Available from: https://europepmc.org/articles/PMC11508502	No	no pharmaceutical intervention
346	Alqurain AA, Albaharnah M, Al Zayer S, Ameer L, Ghosn S, Al-Shaibi S, et al. The prevalence of polypharmacy and hyper-polypharmacy among middle-aged vs. older patients in Saudi Arabia: a cross-sectional study. Front Pharmacol [Internet]. 2024;15:1357171. Available from: https://europepmc.org/articles/PMC11200110	No	no pharmaceutical intervention
347	Bulanov D, Yonkov A, Arabadzhieva E, Mitev V. Successful Treatment With High-Dose Colchicine of a 101-Year-Old Patient Diagnosed With COVID-19 After an Emergency Cholecystectomy. Cureus [Internet]. 2024 Jun;16(6):e63201. Available from: https://europepmc.org/articles/PMC11277179	No	no pharmaceutical intervention
348	Kang J, Lee KH, Lee JH, Jeong YY, Choi SM, Kim HC, et al. Safety, effectiveness, and usefulness of higher-dose tablets of generic pirfenidone in patients with IPF: a nationwide observational study in South Korea. Front Pharmacol [Internet]. 2024;15:1451447. Available from: https://europepmc.org/articles/PMC11341391	No	no pharmaceutical intervention
349	Shetty Y, Kamat S, Tripathi R, Parmar U, Jhaj R, Banerjee A, et al. Evaluation of prescriptions from tertiary care hospitals across India for deviations from treatment guidelines & their potential consequences. Indian J Med Res [Internet]. 2024 Feb;159(2):130—141. Available from: https://europepmc.org/articles/PMC11050754	No	no pharmaceutical intervention
350	Anastasiadi A, Bott C, Kitterer D, Roser E, Henkes H, Bäzner H, et al. Primary antiphospholipid syndrome in the elderly: Four strokes and mechanical thrombectomies until the diagnosis - A case report. Brain Circ [Internet]. 2024;10(2):184—187. Available from: https://europepmc.org/articles/PMC11259320	No	case-report
351	Zhao JL, Tofani C, Infantolino A. An Updated Review and a Case Report: Stress Ulcer Prophylaxis. Cureus [Internet]. 2024 May;16(5):e60811. Available from: https://europepmc.org/articles/PMC11190804	No	Review/ case-report
352	Huynh BH, Nathisuwan S, Tragulpiankit P, Nguyen VD, Huynh NH, Vu TLA, et al. Drug-Related Problems and Pharmacists’ Interventions in Hypertensive Outpatients: A Multicenter Prospective Study in 3 Vietnamese Hospitals. J Pharm Technol [Internet]. 2023 Dec;39(6):259—268. Available from: https://europepmc.org/articles/PMC10640860	No	no available data
353	Lyon DM. Diagnosis. Edinb Med J [Internet]. 1937 Nov;44(11):685—694. Available from: https://europepmc.org/articles/PMC5304740	No	no available data
354	Sebastian D, Restyandito, Nugroho JPA. Structured over-the-counter medicine dataset to improve the safety of pharmaceuticals. Data Br [Internet]. 2024 Oct;56:110794. Available from: https://europepmc.org/articles/PMC11372624	No	no available data
355	Willems M, Hamaidia M, Fontaine A, Grégoire M, Halkin L, Vilanova Mañá L, et al. The impact of Charcot-Leyden Crystal protein on mesothelioma chemotherapy: targeting eosinophils for enhanced chemosensitivity. EBioMedicine [Internet]. 2024 Nov;109:105418. Available from: https://europepmc.org/articles/PMC11550731	No	no available data
356	Fung LW, Yan VK, Kwan C, Kwok WC, Lam DC, McDonald CF, et al. SABINA + Hong Kong: a territory wide study of prescribing trends and outcomes associated with the use of short-acting β2 agonists in the Chinese population. BMC Pulm Med [Internet]. 2024 May;24(1):232. Available from: https://europepmc.org/articles/PMC11094848	No	no available data
357	Nagar A, Madamanchi D, Nair GR, Revikumar A, Ray S, Vajjala SM, et al. Barriers to Cancer Diagnosis and Treatment: A Pilot Qualitative Study of Patient and Practitioner Perspectives in Rural India. Cureus [Internet]. 2024 Aug;16(8):e67249. Available from: https://europepmc.org/articles/PMC11412281	No	no available data
358	Carvalho T de, Freitas OGA de, Chalela WA, Hossri CAC, Milani M, Buglia S, et al. Brazilian Guideline for Exercise Testing in Children and Adolescents - 2024. Arq Bras Cardiol [Internet]. 2024 Sep;121(8):e20240525. Available from: https://europepmc.org/articles/PMC11495813	No	no available data
359	Ye L, Greten S, Wegner F, Doll-Lee J, Krey L, Heine J, et al. The comorbidity profiles and medication issues of patients with multiple system atrophy: a systematic cross-sectional analysis. J Neurol [Internet]. 2024 May;271(5):2639—2648. Available from: https://europepmc.org/articles/PMC11055732	No	no available data
360	Abed MT, Sayyed E, Yamak O, Abdoh Q, Badrasawi M. The association between night eating syndrome and GERD symptoms among university students at An-Najah National University in Palestine: a cross-sectional study. BMC Gastroenterol [Internet]. 2024 Jan;24(1). Available from: https://europepmc.org/articles/PMC11100070	No	no available data
361	Baneu P, Prelipcean A, Buda VO, Jianu N, Tudor A, Andor M, et al. Under-Prescription of Drugs in the Elderly Population of Western Romania: An Analysis Based on STOPP/START Version 2 Criteria. J Clin Med [Internet]. 2024 Oct;13(19):5970. Available from: https://europepmc.org/articles/PMC11477657	No	no available data
362	Ali H, Inayat F, Moond V, Chaudhry A, Afzal A, Anjum Z, et al. Predicting short-term thromboembolic risk following Roux-en-Y gastric bypass using supervised machine learning. World J Gastrointest Surg [Internet]. 2024 Apr;16(4):1097—1108. Available from: https://europepmc.org/articles/PMC11056662	No	no available data
363	Fuengfoo A, Sakulnum K, Owjinda S. Effectiveness of 36 hospital learning centers in Thailand: continuation of child patient education, parent attitudes toward child’s illness and service satisfaction. F1000Research [Internet]. 2020;9:1446. Available from: https://europepmc.org/articles/PMC11329862	No	no available data
364	Subha ST, Osman M, Narayanan P. Obstructive Salivary Gland Disorders - A Malaysian Patient Series. Int Arch Otorhinolaryngol [Internet]. 2024 Oct;28(4):e608—e613. Available from: https://europepmc.org/articles/PMC11514693	No	no available data
365	Reynolds JC. The clinical importance of drug interactions with antiulcer therapy. J Clin Gastroenterol. 1990;12 Suppl 2:S54-63.	No	no available data
366	author(s) U. Supplement. J Athl Train [Internet]. 2015 Jun;50(6 Suppl):S1—S312. Available from: https://europepmc.org/articles/PMC4538722	No	no available data
367	Almaw A, Berhan A, Ayele A, Fentie A, Abebaw A, Malkamu B, et al. Prevalence of intestinal parasites and Helicobacter pylori coinfection, and contributing factors among patients with gastrointestinal manifestations at Addis Zemen primary hospital, Northwest Ethiopia. Gut Pathog [Internet]. 2024 Sep;16(1):48. Available from: https://europepmc.org/articles/PMC11411730	No	no available data
368	Lim M-N, Lee S-H, Kwon J-W. Incidence of New Asthma in Pregnancy and Associated Risk Factors: A 10-Year Nationwide Population-Based Study. Allergy Asthma Immunol Res [Internet]. 2024 Jul;16(4):434—442. Available from: https://europepmc.org/articles/PMC11331189	No	no available data
369	Liang Y, Maeda O, Shimokata T, Yokota K, Koike H, Sakai T, et al. Potential drug interactions between pazopanib and proton pump inhibitors/potassium-competitive acid blockers in patients with soft tissue sarcoma. Int cancer Conf J [Internet]. 2024 Jan;13(1):63—67. Available from: https://europepmc.org/articles/PMC10764704	No	no available data
370	Han BH, Weinberger Y, Sutin D. Statinopause. J Gen Intern Med [Internet]. 2014 Dec;29(12):1702—1706. Available from: https://europepmc.org/articles/PMC4242868	No	no available data
371	Valentin BC, Philippe ON, Melman M, Henry MM, Salvius BA, Baptiste LSJ. Ethnomedical knowledge of plants used in alternative medicine to treat hemorrhoidal diseases in Lubumbashi, Haut-Katanga province, Southern Democratic Republic of Congo. BMC Complement Med Ther [Internet]. 2024 Oct;24(1):365. Available from: https://europepmc.org/articles/PMC11468376	No	plant study
372	Serena P, Popa A, Bende R, Miutescu B, Mare R, Borlea A, et al. Prevalence of Helicobacter pylori Infection and Efficacy of Bismuth Quadruple and Levofloxacin Triple Eradication Therapies: A Retrospective Analysis. Life (Basel, Switzerland) [Internet]. 2024 Jul;14(7):885. Available from: https://europepmc.org/articles/PMC11278125	No	no available data
373	Dagnew SB, Moges TA, Ayele TM, Wondm SA, Yazie TS, Dagnew FN. Adverse drug reactions and its associated factors among geriatric hospitalized patients at selected comprehensive specialized hospitals of the Amhara Region, Ethiopia: a multicenter prospective cohort study. BMC Geriatr [Internet]. 2024 Nov;24(1):955. Available from: https://europepmc.org/articles/PMC11568537	No	no available data
374	Pattichis K, Louca LL. Histamine, histamine H2-receptor antagonists, gastric acid secretion and ulcers: an overview. Drug Metabol Drug Interact. 1995;12(1):1–36.	No	no available data
375	Thomson AB. Are the orally administered proton pump inhibitors equivalent? A comparison of lansoprazole, omeprazole, pantoprazole, and rabeprazole. Curr Gastroenterol Rep. 2000 Dec;2(6):482–93.	No	no available data
376	Information from your family doctor. Peptic ulcers: what you should know. Am Fam Physician. 2007 Oct;76(7):1013.	No	no available data
377	Giannini E, Romagnoli P, Fasoli A, Chiarbonello B, Malfatti F, Botta F, et al. Influence of Helicobacter pylori eradication therapy on 13C aminopyrine breath test: comparison among omeprazole-, lansoprazole-, or pantoprazole-containing regimens. Am J Gastroenterol. 2000 Oct;95(10):2762–7.	No	no available data
378	Sugano K, Sato K. [Guidelines in the management of gastric ulcer with special reference to elderly patients]. Nihon Rinsho. 2002 Aug;60(8):1508–14.	No	no available data
379	Chu MP, Ghosh S, Chambers CR, Basappa N, Butts CA, Chu Q, et al. Gastric Acid suppression is associated with decreased erlotinib efficacy in non-small-cell lung cancer. Clin Lung Cancer. 2015 Jan;16(1):33–9.	No	no available data
380	Kim J, Kim JS, Kim S-H, Yoo S, Lee JK, Kim K. Deep learning-based prediction of Clostridioides difficile infection caused by antibiotics using longitudinal electronic health records. NPJ Digit Med [Internet]. 2024 Aug;7(1):224. Available from: https://europepmc.org/articles/PMC11344761	No	no available data
381	Zimmerman TW, Schenker S. A comparative evaluation of cimetidine and ranitidine. Ration Drug Ther. 1985 Apr;19(4):1–7.	No	no available data
382	Liu Z, Xie W, Li M, Teng N, Liang X, Zhang Z, et al. Oral Administration of Polaprezinc Attenuates Fluorouracil-induced Intestinal Mucositis in a Mouse Model. Basic Clin Pharmacol Toxicol. 2017 Dec;121(6):480–6.	No	no available data
383	Brozenec SA. Ulcer therapy update. RN. 1996 Sep;59(9):48–50; 52–3; quiz 54.	No	no available data
384	Moreno M. Gastroesophageal reflux disease. JAMA Pediatr. 2014 Oct;168(10):976.	No	no available data
385	Horta PM, Cardoso AH, Lopes ACS, Santosd LC dos. [Quality of life among overweight women with chronic non-communicable diseases]. Rev Gauch Enferm. 2013 Dec;34(4):121–9.	No	no available data
386	Nabil G, Ahmed YH, Ahmed O, Milad SS, Hisham M, Rafat M, et al. Argel’s stemmoside C as a novel natural remedy for mice with alcohol-induced gastric ulcer based on its molecular mechanistic pathways. J Ethnopharmacol. 2024 Jun;327:117970.	No	no available data
387	Carswell CI, Goa KL. Rabeprazole: an update of its use in acid-related disorders. Drugs. 2001;61(15):2327–56.	No	no available data
388	Lagarde S, Jovenin N, Diebold M-D, Jaussaud R, Cahn V, Bertin E, et al. Is there any relationship between pernicious anemia and iron deficiency? Gastroenterol Clin Biol. 2006 Nov;30(11):1245–9.	No	no available data
389	Summaries for patients. Upper endoscopy for gastroesophageal reflux disease. Vol. 157, Annals of internal medicine. United States; 2012. p. I–28.	No	no available data
390	Garnett WR. Sucralfate--alternative therapy for peptic-ulcer disease. Clin Pharm. 1982;1(4):307–14.	No	no available data
391	Wu C-C, Fang C-Y, Chiou W-Y, Chen P-T, Hsu T-W, Hung S-K, et al. Proton Pump Inhibitors Worsen Colorectal Cancer Outcomes in Patients Treated with Bevacizumab. Cancers (Basel) [Internet]. 2024 Oct;16(19):3378. Available from: https://europepmc.org/articles/PMC11475155	No	no available data
392	Lee MC, Chou MC. Demonstrating the characteristics of family practice through the family medicine clinic located at a college hospital. Fam Pract. 1991 Mar;8(1):63–7.	No	no available data
393	Kratzer JB, Rauschenberger DS. What to teach your patient about his duodenal ulcer. Nursing (Lond). 1978 Jan;8(1):54,56.	No	no available data
394	Chryssostalis A, Marck G, Sibilia J, Chaussade S. [Prevention of gastroduodenal complications in patients taking low-dose aspirin]. Gastroenterol Clin Biol. 2004 Apr;28 Spec No:C84-9.	No	no available data
395	Sato Y, Nozawa Y. [Adverse effects of glucocorticoids]. Nihon Rinsho. 2007 Oct;65 Suppl 8:218–23.	No	no available data
396	Bar-Dayan Y, Levy Y, Amital H, Shoenfeld Y. Aspirin for prevention of myocardial infarction. A double-edged sword. Ann Med Interne (Paris). 1997;148(6):430–3.	No	no available data
397	Britton ML, Waller ES. Central nervous system toxicity associated with concurrent use of triazolam and cimetidine. Drug Intell Clin Pharm. 1985 Sep;19(9):666–8.	No	no available data
398	Moreira Dias L. Pantoprazole: a proton pump inhibitor. Clin Drug Investig. 2009;29 Suppl 2:3–12.	No	no available data
399	Omogbai EK, Ozolua RI, Idaewor PE, Isah AO. Some studies on the rodenticidal action of indomethacin. Drug Chem Toxicol. 1999 Nov;22(4):629–42.	No	no available data
400	de Pasquet EG, Scaramelli A, de Cáceres MP, L’Héritier C, Feldman S, Santana R, et al. Double-blind, placebo-controlled, cross-over trial of progabide as add-on therapy in epileptic patients. Epilepsia. 1991;32(1):133–9.	No	no available data
401	Almadi MA, Barkun A, Brophy J. Antiplatelet and anticoagulant therapy in patients with gastrointestinal bleeding: an 86-year-old woman with peptic ulcer disease. JAMA. 2011 Dec;306(21):2367–74.	No	no available data
402	Lewis JP, Ryan KA, Streeten EA, Whitlatch HB, Daue M, Tanner K, et al. Randomized evaluation of the loss-of-function carboxylesterase 1 (CES1) G143E variant on clopidogrel and ticagrelor pharmacodynamics. Clin Transl Sci [Internet]. 2024 Nov;17(11):e70079. Available from: https://europepmc.org/articles/PMC11583987	No	no available data
403	Salem MB, Saleh AM, Seif El-Din SH, Samir S, Hammam OA, El-Lakkany NM. Molecular docking, characterization, ADME/toxicity prediction, and anti-ulcer activity of new quercetin derivatives on indomethacin-induced gastric ulcer in mice. Toxicol Appl Pharmacol. 2024 Mar;484:116880.	No	no available data
404	Bell GD, Powell KU, Burridge SM, Bowden AF, Atoyebi W, Bolton GH, et al. Rapid eradication of Helicobacter pylori infection. Aliment Pharmacol Ther. 1995 Feb;9(1):41–6.	No	no available data
405	Schrumpf E, Vatn MH, Hanssen KF, Semb S, Myren J. Somatostatin inhibits insulin-stimulated gastrin release and gastric secretion of acid, pepsin, and intrinsic factor (IF) in duodenal ulcer patients. Scand J Gastroenterol. 1976;11(5):517–20.	No	no available data
406	Collins JD. Therapeutic approach in patients with concomitant disease/drug--drug interactions (roxatidine acetate). Scand J Gastroenterol Suppl. 1988;146:89–99.	No	no available data
407	Nilsson F, Walder M. [Antibiotic resistance of Helicobacter pylori in Malmö. Therapeutic success in spite of antibiotic resistance]. Lakartidningen. 1999 Feb;96(5):460–3.	No	no available data
408	Watanabe T, Chiba T. [Clinical features of peptic ulcer disease in the elderly]. Nihon Rinsho. 2002 Aug;60(8):1499–503.	No	no available data
409	Simon TJ, Bradstreet DC. Comparative tolerability profile of omeprazole in clinical trials. Dig Dis Sci. 1991 Oct;36(10):1384–9.	No	no available data
410	Pastó-Cardona L, Masuet-Aumatell C, Bara-Oliván B, Castro-Cels I, Clopés-Estela A, Pàez-Vives F, et al. [Incident study of medication errors in drug use processes: prescription, transcription, validation, preparation, dispensing and administering in the hospital environment]. Farm Hosp organo Of Expr Cient la Soc Esp Farm Hosp. 2009;33(5):257–68.	No	no available data
411	Bermúdez de León M, León-Cachón RBR, Silva-Ramírez B, González-Ríos RN, Escobedo-Guajardo B, Leyva-Parra R, et al. Association study of genetic polymorphisms in proteins involved in oseltamivir transport, metabolism, and interactions with adverse reactions in Mexican patients with acute respiratory diseases. Pharmacogenomics J. 2020 Aug;20(4):613–20.	No	no available data
412	Greene WL, Self TH, Levinson MJ. Cimetidine drug interactions. J Fam Pract. 1983 Jun;16(6):1087–93.	No	no available data
413	author(s) U. Posters. J Thromb Haemost [Internet]. 2009 Jun;7(Suppl 2):317—1168. Available from: https://europepmc.org/articles/PMC7166345	No	no available data
414	Nikolovski A, Mickovska K, Argirov I, Maznevska L. Perforated giant peptic ulcer of the stomach in a female patient with multiple sclerosis. J Surg case reports [Internet]. 2024 Jul;2024(7):rjae466. Available from: https://europepmc.org/articles/PMC11264131	No	case-report
415	Di Cosimo S, Pérez-García JM, Bellet M, Dalenc F, Gil Gil MJ, Ruiz-Borrego M, et al. Impact of coadministration of proton-pump inhibitors and palbociclib in hormone receptor-positive/HER2-negative advanced breast cancer. Breast [Internet]. 2024 Aug;76:103761. Available from: https://europepmc.org/articles/PMC11228587	No	no available data
416	Har BJ. Cardiology. Approach to Intern Med Resour B Clin Pract [Internet]. 2015 Apr;27–76. Available from: https://europepmc.org/articles/PMC7123375	No	no available data
417	Author(s) U. Resources. Can Fam Physician [Internet]. 1985 Aug;31:1456. Available from: https://europepmc.org/articles/PMC2327374	No	no full text
418	Bortolussi-Courval É, Smyth E, Costiniuk C, Falutz J, Ross SB, Liu K, et al. Prevalence of medication overload among older people with HIV: a MedSafer study. BMC Infect Dis [Internet]. 2024 Oct;24(1):1204. Available from: https://europepmc.org/articles/PMC11520045	No	no available data
419	Mjid M, Ayadi I, Echi K, Laadhar L, Hedhli A, Ouahchi Y, et al. Factors influencing therapeutic adherence in Tunisian adults with asthma. Tunis Med [Internet]. 2023 Jun;101(6):553—558. Available from: https://europepmc.org/articles/PMC11217979	No	no available data
420	Author(s) U. Dermacase. Can Fam Physician [Internet]. 1984 Apr;30:811–7. Available from: https://europepmc.org/articles/PMC2154088	No	no full text
421	Author(s) U. In Memoriam. West J Med [Internet]. 1987 Nov;147(5):542. Available from: https://europepmc.org/articles/PMC1025941	No	no full text
422	Han BH, Weinberger Y, Sutin D. Statinopause. J Gen Intern Med [Internet]. 2014 Dec;29(12):1702–6. Available from: https://europepmc.org/articles/PMC4242868	No	no available data
423	Author(s) U. Zoonoses. Human-Animal Med [Internet]. 2010 Jan;105–298. Available from: https://europepmc.org/articles/PMC7332235	No	no full text
424	Gui Y-Z, Wang W, Wu Q-Q, Ding Q-C, Qian H-J, Lu Q-B, et al. Safety, tolerability, pharmacokinetics, and pharmacodynamics of a soluble guanylate cyclase stimulator, HEC95468, in healthy volunteers: a randomized, double-blinded, placebo-controlled phase 1 trial. Front Pharmacol [Internet]. 2024;15:1359939. Available from: https://europepmc.org/articles/PMC11199386	No	no available data
425	Cada DJ, Levien TL, Baker DE. Linaclotide. Hosp Pharm [Internet]. 2013 Feb;48(2):143–52. Available from: https://europepmc.org/articles/PMC3839478	No	no available data
426	Author(s) U. In this issue. Saudi Med J [Internet]. 2019 Feb;40(2):117. Available from: https://europepmc.org/articles/PMC6402457	No	no full text
427	de Carvalho T, de Freitas OGA, Chalela WA, Hossri CAC, Milani M, Buglia S, et al. Brazilian Guideline for Exercise Testing in Children and Adolescents - 2024. Arq Bras Cardiol [Internet]. 2024 Sep;121(8):e20240525. Available from: https://europepmc.org/articles/PMC11495813	No	no available data
428	Rice DI. [Not Available]. Can Fam Physician [Internet]. 1982 Nov;28:1914–6. Available from: https://europepmc.org/articles/PMC2306678	No	no available data
429	Author(s) U. Abkürzungen. Medizin im AuslandSurvival Guid für Famulatur und Prakt [Internet]. 2005 Jan;305–473. Available from: https://europepmc.org/articles/PMC7122588	No	no full text
430	de Almeida RR, Aidar FJ, de Souza MFC, Oliveira VB, Oliveira JLM, Baumworcel L, et al. Bariatric Surgery: Late Outcomes in Patients Who Reduced Comorbidities at Early Follow-Up. Medicina (Kaunas) [Internet]. 2021 Sep;57(9):995. Available from: https://europepmc.org/articles/PMC8472676	No	no available data
431	Wei MY, Cho J. Readmissions and postdischarge mortality by race and ethnicity among Medicare beneficiaries with multimorbidity. J Am Geriatr Soc [Internet]. 2023 Jun;71(6):1749—1758. Available from: https://europepmc.org/articles/PMC10258122	No	no available data
432	Alrasheed MA, Alamer KA, Albishi M, Alsuhibani AA, Almohammed OA, Alwhaibi A, et al. Descriptive Analysis of Adverse Events Reported for New Multiple Myeloma Medications Using FDA Adverse Event Reporting System (FAERS) Databases from 2015 to 2022. Pharmaceuticals (Basel) [Internet]. 2024 Jun;17(7):815. Available from: https://europepmc.org/articles/PMC11279559	No	no available data
433	Anza-Ramirez C, Najarro L, Bernabé-Ortiz A, Diez-Canseco F, Fottrell E, Abubakar I, et al. Multimorbidity and acute infectious diseases in urban and semi-urban settings in Peru: A mixed-methods study. J multimorbidity comorbidity [Internet]. 2024;14:26335565241256824. Available from: https://europepmc.org/articles/PMC11119522	No	no available data
434	Cox AL, Sicherer SH. Classification of adverse food reactions. J food allergy [Internet]. 2020 Sep;2(1):3—6. Available from: https://europepmc.org/articles/PMC11250527	No	no available data
435	Lee MS, Lee J, Pang M, Kim J, Cha H, Cheon B, et al. In Vitro Metabolism and Transport Characteristics of Zastaprazan. Pharmaceutics [Internet]. 2024 Jun;16(6). Available from: https://europepmc.org/articles/PMC11207335	No	no available data
436	Zhou Z, Slattum PW, Ke A, Zhang L. Managing Drug-Drug Interactions in Older Adults. J Clin Pharmacol [Internet]. 2023 Oct;63(10):1083—1090. Available from: https://europepmc.org/articles/PMC10529698	No	no available data
437	Yu T-H, Lee T-L, Hsuan C-F, Wu C-C, Wang C-P, Lu Y-C, et al. Inter-relationships of risk factors and pathways associated with all-cause mortality in patients with chronic schizophrenia. Front psychiatry [Internet]. 2023;14:1309822. Available from: https://europepmc.org/articles/PMC11144862	No	no available data
438	Ito T, Ramos-Alvarez I, Jensen RT. Long-Term Proton Pump Inhibitor–Acid Suppressive Treatment Can Cause Vitamin B12 Deficiency in Zollinger–Ellison Syndrome (ZES) Patients. Int J Mol Sci [Internet]. 2024 Jul;25(13). Available from: https://europepmc.org/articles/PMC11242121	No	no available data
439	Zhang S, Lv C, Dong L, Wu Y, Yin T. Drug-gene interactions in older patients with coronary artery disease. BMC Geriatr [Internet]. 2024 Oct;24(1):881. Available from: https://europepmc.org/articles/PMC11515805	No	no available data
440	Yamawaki C, Nakagawa S, Ikuta K, Katsube Y, Imayoshi N, Shigetsura Y, et al. Association between Proton Pump Inhibitors, Immune Checkpoint Inhibitors, and Acute Kidney Injury: A Nested Case-Control Study. Kidney360 [Internet]. 2024 Sep;5(9):1262—1269. Available from: https://europepmc.org/articles/PMC11441815	No	no available data
441	Barraquer Comes A, Roy Millán P. Proton Pump Inhibitor Deprescription Prospective Study in Patients Without Indication: Are There Differences in Proportion of Restarts According to Withdrawal Strategy? J Pharm Technol [Internet]. 2023 Oct;39(5):224—230. Available from: https://europepmc.org/articles/PMC10515970	No	no available data
442	Ahmadian D, Wehbi N, Gleadhill CM, Monahan N, Gallego CJ, Skirko JR, et al. Vocal cord dysfunction: Does laryngeal adduction on laryngoscopy predict disease severity and response to laryngeal retraining therapy? Laryngoscope Investig Otolaryngol [Internet]. 2024 Dec;9(6):e70039. Available from: https://europepmc.org/articles/PMC11610000	No	no available data
443	Rosato V, Nevola R, Dallio M, Di Micco P, Spinetti A, Zeneli L, et al. Safety of Sofosbuvir-Based Direct-Acting Antivirals for Hepatitis C Virus Infection and Direct Oral Anticoagulant Co-Administration. J Clin Med [Internet]. 2024 Sep;13(19):5807. Available from: https://europepmc.org/articles/PMC11476466	No	no available data
444	Mahmoodkhani M, Naeimi A, Zohrehvand A, Sabouri M, Heidari M. Gastrointestinal bleeding following traumatic brain injury: A clinical study on predisposing factors and outcomes. Casp J Intern Med [Internet]. 2024;15(4):673—681. Available from: https://europepmc.org/articles/PMC11444104	No	no available data
445	William M, Yogi TN, Bhusal A, Habib M, Raza AA, Ahmad W, et al. Intestinal obstruction induced by portal vein thrombosis in a female undergoing oral contraceptive therapy: a case report with comprehensive review. Ann Med Surg [Internet]. 2024 May;86(5):3146—3153. Available from: https://europepmc.org/articles/PMC11060203	No	Review
446	Sáez-Benito AM, Sáez-Benito L, Salazar M, Magallón R, Berenguer N. The Role of the Pharmacist in a Patient’s Care for Individuals Undergoing Anticoagulant Therapy: A Case Report. Life (Basel, Switzerland) [Internet]. 2024 Aug;14(8):986. Available from: https://europepmc.org/articles/PMC11355091	No	case-report
447	Zhang Y, Shen B, Li Y, Zong H, Zhang X, Cao X, et al. Drug-drug interaction between tacrolimus and caspofungin in Chinese kidney transplant patients with different CYP3A5 genotypes. Ther Adv drug Saf [Internet]. 2024;15:20420986241243164. Available from: https://europepmc.org/articles/PMC11027596	No	no available data
448	William Middendorf A, Hunt A, Vanden Hull A, Van Gilder D, Miller E, Pinto S. Development, Pilot, and Evaluation of a Qualitative Documentation Tool for Pharmacists to Share High Impact Patient Intervention Stories. Inov Pharm [Internet]. 2024;15(3). Available from: https://europepmc.org/articles/PMC11524214	No	no available data
449	Liu Y, Shang X, Du W, Shen W, Zhu Y. Helicobacter Pylori Infection as the Predominant High-Risk Factor for Gastric Cancer Recurrence Post-Gastrectomy: An 8-Year Multicenter Retrospective Study. Int J Gen Med [Internet]. 2024;17:4999—5014. Available from: https://europepmc.org/articles/PMC11531290	No	no available data
450	Al Shboul S, Maloul O, Al-Trad H, Maloul Y, AlHarahsheh W, Mosallam D, et al. Self-Reported Gastrointestinal Symptoms Associated with NSAIDs and Caffeine Consumption in a Jordanian Subpopulation. Medicina (Kaunas) [Internet]. 2024 Sep;60(9):1519. Available from: https://europepmc.org/articles/PMC11433810	No	no available data
451	Li Z, Song Z, Hong W, Yang N, Wang Y, Jian H, et al. SHR-A1811 (antibody-drug conjugate) in advanced HER2-mutant non-small cell lung cancer: a multicenter, open-label, phase 1/2 study. Signal Transduct Target Ther [Internet]. 2024 Jul;9(1):182. Available from: https://europepmc.org/articles/PMC11247081	No	no available data
452	De Luca M, Shikora S, Eisenberg D, Angrisani L, Parmar C, Alqahtani A, et al. Scientific Evidence for the Updated Guidelines on Indications for Metabolic and Bariatric Surgery (IFSO/ASMBS). Obes Surg [Internet]. 2024 Nov;34(11):3963—4096. Available from: https://europepmc.org/articles/PMC11541402	No	no available data
453	Mattos JL, Hasan S, Schlosser RJ, Payne SC, Soler ZM. The association of gustatory dysfunction, olfactory dysfunction, and cognition in older adults. Int Forum Allergy Rhinol [Internet]. 2023 Sep;13(9):1577—1583. Available from: https://europepmc.org/articles/PMC10412899	No	no available data
454	Kwok J, Wong J, Kim K. Management Challenges and Potential Malabsorption of Valproic Acid in a Patient with Bipolar Disorder and Gastrointestinal History. Case Rep Psychiatry [Internet]. 2024;2024:1426930. Available from: https://europepmc.org/articles/PMC11300106	No	no available data
455	Alidoost M, Wilson JL. Preclinical side effect prediction through pathway engineering of protein interaction network models. CPT pharmacometrics Syst Pharmacol [Internet]. 2024 Jul;13(7):1180—1200. Available from: https://europepmc.org/articles/PMC11247120	No	no available data
456	author(s) U. Posters. Clin Microbiol Infect [Internet]. 2011 May;17(Suppl 4):S108—S668. Available from: https://europepmc.org/articles/PMC7162281	No	no available data
457	Zhu Z, Mao J, Zhou M, Xia M, Wu J, Chen Q, et al. A comparative study of magnetic sphincter augmentation and Nissen fundoplication in the management of GERD. Hernia [Internet]. 2024 Dec;28(6):2367—2374. Available from: https://europepmc.org/articles/PMC11530483	No	no available data
458	Araruna MEC, Júnior EBA, Serafim CA de L, Pessoa MMB, Pessôa ML de S, Alves VP, et al. (-)-Fenchone Prevents Cysteamine-Induced Duodenal Ulcers and Accelerates Healing Promoting Re-Epithelialization of Gastric Ulcers in Rats via Antioxidant and Immunomodulatory Mechanisms. Pharmaceuticals (Basel) [Internet]. 2024 May;17(5):641. Available from: https://europepmc.org/articles/PMC11124074	No	no available data
459	Yadesa G, Abera A, Amme S, Fetensa G, Mulisa D, Alemu G. Self-management practice and associated factors among asthmatic patients on follow-up care at public tertiary hospitals, south west, Ethiopia, 2022. PLoS One [Internet]. 2024;19(8):e0300589. Available from: https://europepmc.org/articles/PMC11326582	No	no available data
460	Raman S, Ooi GS, Ong SC. Assessing the effectiveness of health belief model-based educational interventions on weight control intentions among Malaysians. Sci Rep [Internet]. 2024 Oct;14(1):25823. Available from: https://europepmc.org/articles/PMC11519392	No	no available data
461	Revanasiddappa PD, Gowtham HG, G S C, Gangadhar S, A S, Murali M, et al. Exploration of Type III effector Xanthomonas outer protein Q (XopQ) inhibitor from Picrasma quassioides as an antibacterial agent using chemoinformatics analysis. PLoS One [Internet]. 2024;19(6):e0302105. Available from: https://europepmc.org/articles/PMC11185476	No	no available data
462	Dombi G, Tyukodi L, Dobó M, Molnár G, Rozmer Z, Szabó Z-I, et al. Enantioselective Binding of Proton Pump Inhibitors to Alpha1-Acid Glycoprotein and Human Serum Albumin-A Chromatographic, Spectroscopic, and In Silico Study. Int J Mol Sci [Internet]. 2024 Oct;25(19):10575. Available from: https://europepmc.org/articles/PMC11477000	No	no available data
463	Geus WP. Are there indications for intravenous acid-inhibition in the prevention and treatment of upper GI bleeding? Scand J Gastroenterol Suppl. 2000;(232):10–20.	No	no available data
464	Muhina IAI, Sadiq AM, Said FH, Raza FM, Gharib SK, Muhali SS, et al. Feco-prevalence, endoscopic pattern and associated factors of Helicobacter Pylori infection among symptomatic adult patients in Northern Tanzania. PLoS One [Internet]. 2024;19(7):e0307705. Available from: https://europepmc.org/articles/PMC11262669	No	no available data
465	Lee SY, Jang SI, Cho JH, Do MY, Lee SY, Choi A, et al. Gallstone Dissolution Effects of Combination Therapy with n-3 Polyunsaturated Fatty Acids and Ursodeoxycholic Acid: A Randomized, Prospective, Preliminary Clinical Trial. Gut Liver [Internet]. 2024 Nov;18(6):1069—1079. Available from: https://europepmc.org/articles/PMC11565012	No	no available data
466	Zhang W, Xu Z, Shu Y, Shu S, Zhang Q. Adverse Event Profiles of Adalimumab in Children: A Disproportionality Analysis. Pharmaceuticals (Basel) [Internet]. 2024 Aug;17(8):1028. Available from: https://europepmc.org/articles/PMC11357133	No	no available data
467	Patil PH, Desai M, Birangal S, Gurupur GS, Rao M, Yadav A, et al. The Effect of Concomitant Administration of Proton Pump Inhibitors on the Pharmacokinetics of CDK4/6 Inhibitors in Rats: Implications for the Evaluation of Hepatic and Transporter-Mediated Drug-Drug Interactions. Eur J Drug Metab Pharmacokinet [Internet]. 2024 Sep;49(5):631—644. Available from: https://europepmc.org/articles/PMC113…	No	no available data
468	Kao C-M, Ho W-L, Chen Y-M, Hsieh T-Y, Huang W-N, Chen Y-H, et al. Risk of motor vehicle accidents with profound injuries in patients with ankylosing spondylitis: a nationwide, population-based cohort study. Ther Adv Musculoskelet Dis [Internet]. 2024;16:1759720X241273039. Available from: https://europepmc.org/articles/PMC11418241	No	no available data
469	Jo E-A, Min S, Jo AJ, Han A, Ha J, Song EY, et al. The time-dependent changes in serum immunoglobulin after kidney transplantation and its association with infection. Front Immunol [Internet]. 2024;15:1374535. Available from: https://europepmc.org/articles/PMC11066164	No	no available data
470	Brunne A, Tzanakakis S, Jaloul P, Cote N, Juvet S, Keshavjee S, et al. Physical Rehabilitation Before and After Lung Transplantation for COVID-19 ARDS: A Case Report. Physiother Can [Internet]. 2023 Nov;75(4):350—356. Available from: https://europepmc.org/articles/PMC10686299	No	case-report
471	Graham DY. Best Practices for Helicobacter pylori Management. Gastroenterol Hepatol (N Y) [Internet]. 2024 Mar;20(3):159—168. Available from: https://europepmc.org/articles/PMC11047161	No	no pharmaceutical intervention
472	Vajravelu RK, Byerly AR, Feldman R, Rothenberger SD, Schoen RE, Gellad WF, et al. Active surveillance pharmacovigilance for Clostridioides difficile infection and gastrointestinal bleeding: an analytic framework based on case-control studies. EBioMedicine [Internet]. 2024 May;103:105130. Available from: https://europepmc.org/articles/PMC11041851	No	no pharmaceutical intervention
473	Teng JM, Qin S, Lu D, Gu Y, Tang SJ, Yan Q, et al. Evaluation of CYP2C19 Genetic Variant and Its Lack of Association with Valproic Acid Plasma Concentrations Among Zhuang and Han Schizophrenia Patients in Guangxi. Pharmgenomics Pers Med [Internet]. 2024;17:225—236. Available from: https://europepmc.org/articles/PMC11102100	No	no pharmaceutical intervention
474	Alalawi A, Albalawi E, Aljohani A, Almutairi A, Alrehili A, Albalawi A, et al. Decoding Clozapine-Induced Agranulocytosis: Unraveling Interactions and Mitigation Strategies. Pharm (Basel, Switzerland) [Internet]. 2024 Jun;12(3):92. Available from: https://europepmc.org/articles/PMC11207370	No	no pharmaceutical intervention
475	Hong L, Huang S, Cai X, Lin Z, Shao Y, Chen L, et al. Promoting appropriate medication use by leveraging medical big data. Front Digit Heal [Internet]. 2024;6:1198904. Available from: https://europepmc.org/articles/PMC11578981	No	no pharmaceutical intervention
476	Fekadu M, Egata G, Mengestie B, Adem HA, Usso AA. Undernutrition and associated factors among lactating mothers in Chiro district, eastern Ethiopia: a community-based cross-sectional study. Front Glob women’s Heal [Internet]. 2024;5:1440606. Available from: https://europepmc.org/articles/PMC11440240	No	no pharmaceutical intervention
477	Salloum-Asfar S, Shin KC, Taha RZ, Khattak S, Park Y, Abdulla SA. The Potential Role of Thyroid Hormone Therapy in Neural Progenitor Cell Differentiation and Its Impact on Neurodevelopmental Disorders. Mol Neurobiol [Internet]. 2024 Jun;61(6):3330—3342. Available from: https://europepmc.org/articles/PMC11087352	No	no pharmaceutical intervention
478	Chase JG, Shaw GM. How standard is the “S” in SMR? Intensive Care Med [Internet]. 2012 Jan;38(1):1—3. Available from: https://europepmc.org/articles/PMC7095270	No	no pharmaceutical intervention
479	Branton SA, Stubbs LA, Havrilla HJ, Torok KS. National Registry for Childhood Onset Scleroderma I: Insights from the first 341 juvenile localized scleroderma patients. J scleroderma Relat Disord [Internet]. 2024 Sep;23971983241272460. Available from: https://europepmc.org/articles/PMC11559527	No	no pharmaceutical intervention
480	Yang S, He Z, Zhang N, Lu M. A Case of Rapidly Diagnosed Mycobacterium intracellulare in a Frail Geriatric Patient With Multimorbidity. Cureus [Internet]. 2024 Jun;16(6):e62313. Available from: https://europepmc.org/articles/PMC11246067	No	no pharmaceutical intervention
481	Sayed AH, Mahmoud NS, Mohawed OAM, Ahmed HH. Combined effect of pantoprazole and mesenchymal stem cells on experimentally induced gastric ulcer: implication of oxidative stress, inflammation and apoptosis pathways. Inflammopharmacology [Internet]. 2024 Jun;32(3):1961—1982. Available from: https://europepmc.org/articles/PMC11136780	No	no pharmaceutical intervention
482	Jie Q, Li Y, Jing L, Chen J, Li Y. Adverse event profile differences between pralsetinib and selpercatinib: a real-world study based on the FDA adverse events reporting system. Front Pharmacol [Internet]. 2024;15:1424980. Available from: https://europepmc.org/articles/PMC11449734	No	no pharmaceutical intervention
483	Cabañero-Navalon MD, Garcia-Bustos V, Balastegui-Martin H, Bracke C, Mateu L, Solanich X, et al. The impact of immune dysregulation on the risk of malignancy in common variable immunodeficiency: insights from a multicenter study. Front Immunol [Internet]. 2024;15:1465159. Available from: https://europepmc.org/articles/PMC11521804	No	no pharmaceutical intervention
484	Al-Amouri FM, Badrasawi M. Taste alteration and its relationship with nutritional status among cancer patients receiving chemotherapy, cross-sectional study. PLoS One [Internet]. 2024;19(5):e0302990. Available from: https://europepmc.org/articles/PMC11081316	No	no pharmaceutical intervention
485	Har BJ. Cardiology. Approach to Intern Med Resour B Clin Pract [Internet]. 2015 Apr;27—76. Available from: https://europepmc.org/articles/PMC7123375	No	no pharmaceutical intervention
486	Claes M, Genet B, Rouet A, Boutitie L, Parramore P, Hardy É, et al. Mortality and functional outcomes 18 months after hospitalization for COVID-19 in geriatric patients: a multicentric cohort study. BMC Geriatr [Internet]. 2024 Sep;24(1):763. Available from: https://europepmc.org/articles/PMC11406854	No	no pharmaceutical intervention
487	Lin C-C, Geng J-H, Wu P-Y, Huang J-C, Hu H-M, Chen S-C, et al. Sex difference in the associations among risk factors with gastroesophageal reflux disease in a large Taiwanese population study. BMC Gastroenterol [Internet]. 2024 May;24(1):165. Available from: https://europepmc.org/articles/PMC11095001	No	no pharmaceutical intervention
488	Souissi S, Makni C, Chaieb B, Jarraya A, Toulgui N, Jmal L, et al. Eradication of Helicobacter pylori: a prospective comparative randomized trial of standard versus optimized quadruple therapy. Futur Sci OA [Internet]. 2024;10(1):FSO974. Available from: https://europepmc.org/articles/PMC11137849	No	no pharmaceutical intervention
489	Japelj N, Knez L, Petek D, Horvat N. Improving the feasibility of deprescribing proton pump inhibitors: GPs’ insights on barriers, facilitators, and strategies. Front Pharmacol [Internet]. 2024;15:1468750. Available from: https://europepmc.org/articles/PMC11449877	No	no pharmaceutical intervention
490	Liu P, Li G, Wu Q, Han M. Current status and influencing factors of prophylactic use of proton pump inhibitors in internal medicine inpatients receiving glucocorticoid therapy. Front Pharmacol [Internet]. 2024;15:1418086. Available from: https://europepmc.org/articles/PMC11408343	No	no pharmaceutical intervention
491	Zhou C, Ye X, Liu Z, Liu T, Li S, Yang J, et al. Dissecting the causal links between gut microbiome, immune traits and polyp using genetic evidence. Front Immunol [Internet]. 2024;15:1431990. Available from: https://europepmc.org/articles/PMC11427361	No	no pharmaceutical intervention
492	Gadgaard NR, Varnum C, Nelissen R, Vandenbroucke-Grauls C, Sørensen HT, Pedersen AB. Major comorbid diseases as predictors of infection in the first month after hip fracture surgery: a population-based cohort study in 92,239 patients. Eur Geriatr Med [Internet]. 2024 Aug;15(4):1069—1080. Available from: https://europepmc.org/articles/PMC11377556	No	no pharmaceutical intervention
493	Al-Khawlani AR, Qasim QA, Halboup AM, Thiab S, Zawiah M, Al-Ashwal FY. Insights and perceptions: Investigating pregnant women’s attitudes, understanding, and factors influencing knowledge regarding medication usage during pregnancy-A cross-sectional study. PLoS One [Internet]. 2024;19(10):e0311235. Available from: https://europepmc.org/articles/PMC11444415	No	no pharmaceutical intervention
494	Nail V, Chapot A, Nachar O, Gabriel S, Moyon A, Taieb D, et al. Medication reconciliation enhances the accuracy of gastric emptying scintigraphy. EJNMMI Radiopharm Chem [Internet]. 2024 Sep;9(1):68. Available from: https://europepmc.org/articles/PMC11427626	No	no pharmaceutical intervention
495	Oh TK, Park HY, Song I-A. Investigating the association of opioid prescription with the incidence of psychiatric disorders: nationwide cohort study in South Korea. BJPsych open [Internet]. 2024 May;10(3):e122. Available from: https://europepmc.org/articles/PMC11363087	No	no pharmaceutical intervention
496	Wang S, Zhao J, Liu C. Association between prediabetes and the incidence of gastric cancer: A meta-analysis. Medicine (Baltimore) [Internet]. 2024 Aug;103(34):e39411. Available from: https://europepmc.org/articles/PMC11346863	No	no pharmaceutical intervention
497	author(s) U. Ethnopharmacology. Indian J Pharmacol [Internet]. 2008 Oct;40(Suppl 2):S66—91. Available from: https://europepmc.org/articles/PMC3086144	No	no pharmaceutical intervention
498	Alshaikh AA, Alshehri AAA, Alshehri AZA, Alobaid AS, Mohammed AA, Saeed F Alshahrani T, et al. Prevalence of gastrointestinal manifestations among diabetic patients in the Aseer region: A cross-sectional study. Medicine (Baltimore) [Internet]. 2024 Sep;103(39):e39895. Available from: https://europepmc.org/articles/PMC11441854	No	no pharmaceutical intervention
499	Khair-Ul-Bariyah S, Sarfraz M, Arshad M, Waseem A, Khan HU, Khan S, et al. Synthesis of 2-aminothiazole sulfonamides as potent biological agents: Synthesis, structural investigations and docking studies. Heliyon [Internet]. 2024 Aug;10(15):e34980. Available from: https://europepmc.org/articles/PMC11327602	No	no pharmaceutical intervention
500	AlLehibi AH, Alsubaie FF, Alzahrani RH, Ekhuraidah HA, Koshan MA, Alotaibi NF, et al. Clinical Presentations and Risk Factors of Gastrointestinal Bleeding in the Emergency Department: A Multicenter Retrospective Study. Cureus [Internet]. 2024 May;16(5):e59912. Available from: https://europepmc.org/articles/PMC11078533	No	no pharmaceutical intervention
501	Fadel H, Abd Elbary A, Nour El-Din E, Kassem AA. Availability of norethisterone acetate from combined oral contraceptive tablets. Pharmazie. 1979 Jan;34(1):49–50.	No	no pharmaceutical intervention
502	Young JLJ, Boswell RB, Nies AS. Severe allopurinol hypersensitivity. Association with thiazides and prior renal compromise. Arch Intern Med. 1974 Sep;134(3):553–8.	No	no pharmaceutical intervention
503	Shalaby TM, Orenstein SR. Efficacy of telephone teaching of conservative therapy for infants with symptomatic gastroesophageal reflux referred by pediatricians to pediatric gastroenterologists. J Pediatr. 2003 Jan;142(1):57–61.	No	no pharmaceutical intervention
504	Krishna DR, Klotz U. Newer H2-receptor antagonists. Clinical pharmacokinetics and drug interaction potential. Clin Pharmacokinet. 1988 Oct;15(4):205–15.	No	no pharmaceutical intervention
505	Kim EY, Ng A, Nguyen T V. The consultant pharmacist provides consultation and recommendations for a medical patient. Consult Pharm J Am Soc Consult Pharm. 2011 Feb;26(2):111–7.	No	no pharmaceutical intervention
506	Jensen DM. Clots and spots on ulcers: why and how to treat. Langenbeck’s Arch Surg. 2001 Mar;386(2):82–7.	No	no pharmaceutical intervention
507	Shi S, Zhang Y, Xiong X, Huang K, Chen X, Peng M. The influence of flavonoids on the binding of pantoprazole to bovine serum albumin by spectroscopic methods: with the viewpoint of food/drug interference. Food Chem. 2012 Dec;135(3):1083–90.	No	no pharmaceutical intervention
508	Summaries for patients. Occurrence of venous thromboembolism in women taking low-dose aspirin. Vol. 147, Annals of internal medicine. United States; 2007. p. I34.	No	no pharmaceutical intervention
509	Wdowiak L, Brodalko B, Rzepecka B. [Patients with peptic ulcer and their knowledge of the factors influencing its development and course]. Wiad Lek. 1994;47(1–2):8–12.	No	no pharmaceutical intervention
510	Kelly DA. Do H2 receptor antagonists have a therapeutic role in childhood? J Pediatr Gastroenterol Nutr. 1994 Oct;19(3):270–6.	No	no pharmaceutical intervention
511	He J-X, Akao T, Tani T. Restorative effect of repetitive administration of Shaoyao-Gancao-tang on bioavailability of paeoniflorin reduced by antibacterial synthetic drugs treatment in rats. Biol Pharm Bull. 2003 Nov;26(11):1585–90.	No	no pharmaceutical intervention
512	Wilk S, Michalowski W, Michalowski M, Farion K, Hing MM, Mohapatra S. Mitigation of adverse interactions in pairs of clinical practice guidelines using constraint logic programming. J Biomed Inform. 2013 Apr;46(2):341–53.	No	no pharmaceutical intervention
513	Camiré E, Moyen E, Stelfox HT. Medication errors in critical care: risk factors, prevention and disclosure. C Can Med Assoc J = J l’Association medicale Can. 2009 Apr;180(9):936–43.	No	no pharmaceutical intervention
514	Noble SL, King DS, Olutade JI. Cyclooxygenase-2 enzyme inhibitors: place in therapy. Am Fam Physician. 2000 Jun;61(12):3669–76.	No	no pharmaceutical intervention
515	Gerber D. Adverse reactions of piroxicam. Drug Intell Clin Pharm. 1987 Sep;21(9):707–10.	No	no pharmaceutical intervention
516	Miyake K, Kusunoki M, Shinji Y, Shindo T, Kawagoe T, Futagami S, et al. Bisphosphonate increases risk of gastroduodenal ulcer in rheumatoid arthritis patients on long-term nonsteroidal antiinflammatory drug therapy. J Gastroenterol. 2009;44(2):113–20.	No	no pharmaceutical intervention
517	Hamdy RC, Moore SW, Micklewright M, Beecham VF. When Goody’s Powder is not so good. J Tenn Med Assoc. 1996 Feb;89(2):43–4.	No	no pharmaceutical intervention
518	Stanislavchuk NA, Pentiuk AA, Vovk OG, Ostapchuk EI. [The influence of retinol, tocopherol and cimetidine on the ulcerogenic effect of Orthofen, indomethacin and naproxen]. Eksp Klin Farmakol. 1995;58(6):33–5.	No	no pharmaceutical intervention
519	Echizen H, Ishizaki T. Clinical pharmacokinetics of famotidine. Clin Pharmacokinet. 1991 Sep;21(3):178–94.	No	no pharmaceutical intervention
520	Bros JA, Lluís PG, Cabot GL, Pedragós AC. [Primary hypothyroidism: Considerations for a rational use of levothyroxine therapy]. Med Clin (Barc). 2011 Feb;136(5):207–14.	No	no pharmaceutical intervention
521	Whitford GM, Pashley DH, Garman RH. Effects of fluoride on structure and function of canine gastric mucosa. Dig Dis Sci. 1997 Oct;42(10):2146–55.	No	no pharmaceutical intervention
522	Madanick RD. Proton pump inhibitor side effects and drug interactions: much ado about nothing? Cleve Clin J Med. 2011 Jan;78(1):39–49.	No	no pharmaceutical intervention
523	Moretti L V, Montalvo RO. Elevated International Normalized Ratio associated with concurrent use of sorafenib and warfarin. Am J Heal Pharm AJHP Off J Am Soc Heal Pharm. 2009 Dec;66(23):2123–5.	No	no pharmaceutical intervention
524	Aagaard GN. Editorial: Drug spotlight on antacids and anticholinergics. JAMA. 1975 Aug;233(6):539.	No	no pharmaceutical intervention
525	Chin MH, Wang LC, Jin L, Mulliken R, Walter J, Hayley DC, et al. Appropriateness of medication selection for older persons in an urban academic emergency department. Acad Emerg Med Off J Soc Acad Emerg Med. 1999 Dec;6(12):1232–42.	No	no pharmaceutical intervention
526	Layton D, Sinclair HK, Bond CM, Hannaford PC, Shakir SAW. Pharmacovigilance of over-the-counter products based in community pharmacy: methodological issues from pilot work conducted in Hampshire and Grampian, UK. Pharmacoepidemiol Drug Saf. 2002 Sep;11(6):503–13.	No	no pharmaceutical intervention
527	Yuan Y, Hunt RH. Global gastrointestinal safety profile of etoricoxib and lumiracoxib. Curr Pharm Des. 2007;13(22):2237–47.	No	no pharmaceutical intervention
528	Clearfield HR. Challenges in acid/peptic disorders: a symposium overview. Aliment Pharmacol Ther. 1991;5 Suppl 1:1–4.	No	no pharmaceutical intervention
529	Hampson FC, Jolliffe IG, Bakhtyari A, Taylor G, Sykes J, Johnstone LM, et al. Alginate-antacid combinations: raft formation and gastric retention studies. Drug Dev Ind Pharm. 2010 May;36(5):614–23.	No	no pharmaceutical intervention
530	García Rodríguez LA, Johansson S, Cea Soriano L. Use of clopidogrel and proton pump inhibitors after a serious acute coronary event: risk of coronary events and peptic ulcer bleeding. Thromb Haemost. 2013 Nov;110(5):1014–24.	No	no pharmaceutical intervention
531	Ray A, Henke PG. TRH-enkephalin interactions in the amygdaloid complex during gastric stress ulcer formation in rats. Regul Pept. 1991 Jul;35(1):11–7.	No	no pharmaceutical intervention
532	Lindblad CI, Hanlon JT, Gross CR, Sloane RJ, Pieper CF, Hajjar ER, et al. Clinically important drug-disease interactions and their prevalence in older adults. Clin Ther. 2006 Aug;28(8):1133–43.	No	no pharmaceutical intervention
533	Venerito M, Kandulski A, Malfertheiner P. [Dilemma between gastroprotection and cardiovascular prevention]. Dtsch Med Wochenschr. 2010 Nov;135(44):2193–8.	No	no pharmaceutical intervention
534	Kleshcheva OA, Korochanskaia N V. ["Gastroschool" for complicated duodenal ulcer patients after radical duodenoplasty]. Eksp i Klin Gastroenterol = Exp Clin Gastroenterol. 2008;(1):79–82.	No	no pharmaceutical intervention
535	Carmichael JM, Zell SC. Survey of ulcer-recurrence risk factors associated with long-term cimetidine prescribing. Drug Intell Clin Pharm. 1987 May;21(5):452–8.	No	no pharmaceutical intervention
536	Barnett JL, Robinson M. Optimizing acid-suppression therapy. Manag Care. 2001 Oct;10(10 Suppl):17–21.	No	no pharmaceutical intervention
537	Blair DI, Kaplan B, Spiegler J. Patient characteristics and lifestyle recommendations in the treatment of gastroesophageal reflux disease. J Fam Pract. 1997 Mar;44(3):266–72.	No	no pharmaceutical intervention
538	Ma B, Hang L, Chen G, Du Y. Effect of clopidogrel with or without omeprazole in patients with carotid artery stenting. West Indian Med J. 2013 Feb;62(2):135–9.	No	no pharmaceutical intervention
539	Fisher AA, Le Couteur DG. Intracerebral hemorrhage following possible interaction between celecoxib and clopidogrel. Ann Pharmacother. 2001 Dec;35(12):1567–9.	No	no pharmaceutical intervention
540	Ahuja V, Yencha MW, Lassen LF. Head and neck manifestations of gastroesophageal reflux disease. Am Fam Physician. 1999 Sep;60(3):873-880,885-886.	No	no pharmaceutical intervention
541	Parikh N, Howden CW. The safety of drugs used in acid-related disorders and functional gastrointestinal disorders. Gastroenterol Clin North Am. 2010 Sep;39(3):529–42.	No	no pharmaceutical intervention
542	Dorlo TPC, Jager NGL, Beijnen JH, Schellens JHM. [Concomitant use of proton pump inhibitors and systemic corticosteroids]. Ned Tijdschr Geneeskd. 2013;157(19):A5540.	No	no pharmaceutical intervention
543	Meurer LN, Bower DJ. Management of Helicobacter pylori infection. Am Fam Physician. 2002 Apr;65(7):1327–36.	No	no pharmaceutical intervention
544	Mouelhi L, Ghrib B, Ben Yedder J, Debbeche R, Krichene A, Salem M, et al. [Impact of esophageal manometry before antireflux surgery]. Tunis Med. 2008 Oct;86(10):874–80.	No	no pharmaceutical intervention
545	Samborsky V. Drug therapy for peptic ulcer. Am J Nurs. 1978 Dec;78(12):2064–6.	No	no pharmaceutical intervention
546	Robinson M. Proton pump inhibitors: update on their role in acid-related gastrointestinal diseases. Int J Clin Pract. 2005 Jun;59(6):709–15.	No	no pharmaceutical intervention
547	Castillo-Elera C, Montenegro-Idrogo JJ, Tagle M, Montañez-Valverde R, Callupe-Huamán G, Huayta-Córdova G, et al. [Incidence and associated factors in ulcer bleeding recurrence post inyectotherapy with adrenaline]. Rev Gastroenterol del Peru organo Of la Soc Gastroenterol del Peru. 2012;32(4):351–6.	No	no pharmaceutical intervention
548	McGuigan JE. Side effects of histamine2-receptor antagonists. Clin Gastroenterol. 1983 Sep;12(3):819–38.	No	no pharmaceutical intervention
549	Devlin JW, Claire KS, Dulchavsky SA, Tyburski JG. Impact of trauma stress ulcer prophylaxis guidelines on drug cost and frequency of major gastrointestinal bleeding. Pharmacotherapy. 1999 Apr;19(4):452–60.	No	no pharmaceutical intervention
550	Grover JK, Vats V. Proton pump inhibitors. Trop Gastroenterol. 1999;20(1):16–28.	No	no pharmaceutical intervention
551	Bird HA. When are NSAIDs appropriate in osteoarthritis? Drugs Aging. 1998 Feb;12(2):87–95.	No	no pharmaceutical intervention
552	Flipo R-M, Bertin P. [Physician and patient knowledge of NSAID digestive complication risks]. Presse Med. 2003 Nov;32(37 Pt 2):S48-52.	No	no pharmaceutical intervention
553	Sugerman DT. JAMA patient page. Gastroesophageal reflux disease. Vol. 311, JAMA. United States; 2014. p. 2452.	No	no pharmaceutical intervention
554	Lim PWY, Goh KL. Review article: efficacy and safety of rabeprazole in treating gastroesophageal reflux disease. J Gastroenterol Hepatol. 2004 Sep;19 Suppl 3:S61-8.	No	Review
555	Szabo S, Kusstatscher S, Sakoulas G, Sandor Z, Vincze A, Jadus M. Growth factors: new “endogenous drugs” for ulcer healing. Scand J Gastroenterol Suppl. 1995;210:15–8.	No	no pharmaceutical intervention
556	Zandman-Goddard G, Langevitz P. [The lack of awareness of the Israeli population regarding gastrointestinal complications from non-steroidal anti-inflammatory drugs]. Harefuah. 2001 Jun;140(6):476-478,566,567.	No	no pharmaceutical intervention
557	Klotz U. Pharmacokinetic considerations in the eradication of Helicobacter pylori. Clin Pharmacokinet. 2000 Mar;38(3):243–70.	No	no pharmaceutical intervention
558	Bolten WW. [In high risk patients cyclooxygenase inhibitor plus proton pump inhibitor]. Vol. 145, MMW Fortschritte der Medizin. Germany; 2003. p. 9.	No	no pharmaceutical intervention
559	Visnovský P, Valentík M. [Recent data on H2-antihistaminics in clinical pharmacology and gastroenterology (author’s transl)]. Cesk Gastroenterol Vyz. 1982 Mar;36(2):86–91.	No	no full text
560	Patterson Burdsall D, Flores HC, Krueger J, Garretson S, Gorbien MJ, Iacch A, et al. Use of proton pump inhibitors with lack of diagnostic indications in 22 Midwestern US skilled nursing facilities. J Am Med Dir Assoc. 2013 Jun;14(6):429–32.	No	no pharmaceutical intervention
561	Allgayer H, Röllinghoff W, Paumgartner G. Absence of in vivo and in vitro interactions of an aluminum hydroxide, magnesium hydroxide containing antacid with cimetidine in patients with peptic ulcer. Z Gastroenterol. 1983 Jul;21(7):351–4.	No	no pharmaceutical intervention
562	Labenz J, Jaspersen D, Kulig M, Leodolter A, Lind T, Meyer-Sabellek W, et al. Risk factors for erosive esophagitis: a multivariate analysis based on the ProGERD study initiative. Am J Gastroenterol. 2004 Sep;99(9):1652–6.	No	no pharmaceutical intervention
563	Mehboob S, Mehboob M, Saleem DM, Mehjabeen -, Tariq Rafi SM, Khan H, et al. Spectroscopic interaction studies of H2 receptor antagonists with levocetirizine. Pak J Pharm Sci. 2021 May;34(3(Special)):1283–7.	No	no pharmaceutical intervention
564	Naito Y, Yoshikawa T. Rebamipide: a gastrointestinal protective drug with pleiotropic activities. Expert Rev Gastroenterol Hepatol. 2010 Jun;4(3):261–70.	No	no pharmaceutical intervention
565	Byrne A, O’Shea B. Adverse interaction between cimetidine and chlorpromazine in two cases of chronic schizophrenia. Br J Psychiatry. 1989 Sep;155:413–5.	No	no pharmaceutical intervention
566	Drugs for peptic ulcers. Treat Guidel Med Lett. 2004 Feb;2(18):9–12.	No	no pharmaceutical intervention
567	Brogden RN, Carmine AA, Heel RC, Speight TM, Avery GS. Ranitidine: a review of its pharmacology and therapeutic use in peptic ulcer disease and other allied diseases. Drugs. 1982 Oct;24(4):267–303.	No	Review
568	St Onge E, Phillips B. Vonoprazan: A New Potassium-Competitive Acid Blocker. J Pharm Technol jPT Off Publ Assoc Pharm Tech. 2023 Jun;39(3):139–46.	No	no available data
569	Reilly CS, Biollaz J, Koshakji RP, Wood AJ. Enprostil, in contrast to cimetidine, does not inhibit propranolol metabolism. Clin Pharmacol Ther. 1986 Jul;40(1):37–41.	No	no available data
570	Gonzalez ER, Grillo JA. Over-the-counter histamine2-blocker therapy. Vol. 28, The Annals of pharmacotherapy. United States; 1994. p. 392–5.	No	no available data
571	Caron HS, Roth HP. An evaluation of a program for teaching clinic patients the rationale of their peptic ulcer regimen. Health Educ Monogr. 1977;5(1):25–49.	No	no available data
572	Robert A, Tabata K, Joffe SN, Jacobson ED. Prostaglandin deficiency by itself is not the cause of mepirizole-induced duodenal ulcers in rats. Dig Dis Sci. 1987 Sep;32(9):997–1003.	No	no available data
573	Mogami S, Hattori T. Beneficial effects of rikkunshito, a Japanese kampo medicine, on gastrointestinal dysfunction and anorexia in combination with Western drug: a systematic review. Evid Based Complement Alternat Med. 2014;2014:519035.	No	Review
574	Puşcaş I. [Histamine and calcium interaction in the process of gastric acid secretion in humans]. Rev Med interna, Neurol Psihiatr Neurochir dermato-venerologie Med interna. 1979;31(6):549–54.	No	no pharmaceutical intervention
575	Mahawar KK, Carr WRJ, Balupuri S, Small PK. Controversy surrounding “mini” gastric bypass. Obes Surg. 2014 Feb;24(2):324–33.	No	no pharmaceutical intervention
576	Laine L. Proton pump inhibitor co-therapy with clopidogrel: is there GI benefit or cardiovascular harm? Vol. 140, Gastroenterology. United States; 2011. p. 769–72.	No	no pharmaceutical intervention
577	Kinoshita Y, Fujishiro H, Amano Y, Adachi K. [Several points that should be noticed during PPI treatment for peptic ulcers in elderly patients]. Nihon Rinsho. 2002 Aug;60(8):1606–12.	No	no pharmaceutical intervention
578	Herings RMC, Goettsch WG. Inadequate prevention of NSAID-induced gastrointestinal events. Ann Pharmacother. 2004 May;38(5):760–3.	No	no pharmaceutical intervention
579	Corsonello A, Lattanzio F. Cardiovascular and non-cardiovascular concerns with proton pump inhibitors: Are they safe? Trends Cardiovasc Med. 2019 Aug;29(6):353–60.	No	no pharmaceutical intervention
580	Tonini M, Vigneri S, Savarino V, Scarpignato C. Clinical pharmacology and safety profile of esomeprazole, the first enantiomerically pure proton pump inhibitor. Dig liver Dis Off J Ital Soc Gastroenterol Ital Assoc Study Liver. 2001 Oct;33(7):600–6.	No	no pharmaceutical intervention
581	Khoshoo V, Edell D, Mohnot S, Haydel RJ, Saturno E, Kobernick A. Associated factors in children with chronic cough. Chest. 2009 Sep;136(3):811–5.	No	no pharmaceutical intervention
582	Boghossian TA, Rashid FJ, Thompson W, Welch V, Moayyedi P, Rojas-Fernandez C, et al. Deprescribing versus continuation of chronic proton pump inhibitor use in adults. Cochrane database Syst Rev. 2017 Mar;3(3):CD011969.	No	no pharmaceutical intervention
583	Katz PO. Treatment of gastroesophageal reflux disease: use of algorithms to aid in management. Am J Gastroenterol. 1999 Nov;94(11 Suppl):S3-10.	No	no pharmaceutical intervention
584	Mospan CM. What are the precautions with proton pump inhibitor use for reflux disease? JAAPA. 2015 Dec;28(12):23–6.	No	no pharmaceutical intervention
585	Garnett WR. GI effects of OTC analgesics: implications for product selection. J Am Pharm Assoc (Washington, DC 1996). 1996 Sep;NS36(9):565–72.	No	no pharmaceutical intervention
586	Aronson BS, Yeakel S, Ferrer M, Caffrey E, Quaggin C. Care of the laparoscopic Nissen fundoplication patient. Gastroenterol Nurs Off J Soc Gastroenterol Nurses Assoc. 2001;24(5):231–8.	No	no pharmaceutical intervention
587	Taeron C. [Omeprazole. Antiulcer and gastric anti-secretory agent: one of the most prescribed drugs in France]. Rev Infirm. 2002 Oct;(84):49–50.	No	no pharmaceutical intervention
588	Murakami M, Asagoe K, Dekigai H, Kusaka S, Saita H, Kita T. Products of neutrophil metabolism increase ammonia-induced gastric mucosal damage. Dig Dis Sci. 1995 Feb;40(2):268–73.	No	no pharmaceutical intervention
589	Thornton PC, Papouchado M, Reed PI. Carbenoxolone interactions in man--preliminary report. Scand J Gastroenterol Suppl. 1980;65:35–9.	No	no pharmaceutical intervention
590	Oppenheimer EE, Schmit B, Sarosi GAJ, Thomas RM. Proton Pump Inhibitor Use After Hiatal Hernia Repair: Inhibitor of Recurrent Symptoms and Potential Revisional Surgery. J Surg Res. 2020 Dec;256:570–6.	No	no pharmaceutical intervention
591	Casado-Arroyo R, Muñoz-Villalenguas M, Lanas Arbeloa A. [Antiplatelet agents and proton pump inhibitors. How can the risk-benefit balance be optimized in patients at risk for cardiovascular disease and gastrointestinal bleeding?]. Gastroenterol Hepatol. 2011;34(7):478–91.	No	no pharmaceutical intervention
592	Floor-Schreudering A, Heringa M, Buurma H, Bouvy ML, De Smet PAGM. Missed drug therapy alerts as a consequence of incomplete electronic patient records in Dutch community pharmacies. Ann Pharmacother. 2013 Oct;47(10):1272–9.	No	no pharmaceutical intervention
593	Getsuwan S, Tanpowpong P, Butsriphum N, Lertudomphonwanit C, Thirapattaraphan C, Thanachatchairattana P, et al. Prediction of refractory gastroesophageal reflux disease in young children. Pediatr Int. 2023;65(1):e15645.	No	no pharmaceutical intervention
594	Mach T. [Protective effect of alkalies on ethyl alcohol-damaged gastric mucosa]. Folia Med Cracov. 1989;30(3–4):93–101.	No	no pharmaceutical intervention
595	Johnston J, Mahadevan M, Douglas RG. Incidence and factors associated with revision adenoidectomy: A retrospective study. Int J Pediatr Otorhinolaryngol. 2017 Dec;103:125–8.	No	no pharmaceutical intervention
596	Fabricius A. [Drug information (antacids)]. Sygeplejersken. 1984 Aug;84(34):14.	No	no pharmaceutical intervention
597	Triadafilopoulos G, Clarke JO, Hawn M. Precision GERD management for the 21st century. Dis esophagus Off J Int Soc Dis Esophagus. 2017 Sep;30(9):1–6.	No	no pharmaceutical intervention
598	Morado M, De Paz R. [ Patient information. Megaloblastic anemia and atrophic gastritis]. Rev Esp enfermedades Dig. 2011 Jun;103(6):332.	No	no pharmaceutical intervention
599	Achem SR, DeVault KR. Gastroesophageal reflux disease and the elderly. Gastroenterol Clin North Am. 2014 Mar;43(1):147–60.	No	no pharmaceutical intervention
600	Robinson M, Horn J. Clinical pharmacology of proton pump inhibitors: what the practising physician needs to know. Drugs. 2003;63(24):2739–54.	No	no pharmaceutical intervention
601	Dellinger RP. Pathophysiology, monitoring, and management of the ventilator-dependent patient: considerations for drug therapy, emphasis on stress ulcer prophylaxis. DICP. 1990 Nov;24(11 Suppl):S8-11.	No	no pharmaceutical intervention
602	Chan TY. Drug interactions as a cause of overanticoagulation and bleedings in Chinese patients receiving warfarin. Int J Clin Pharmacol Ther. 1998 Jul;36(7):403–5.	No	no pharmaceutical intervention
603	Paar D, Terjung B, Sauerbruch T. Life-threatening interaction between clarithromycin and disopyramide. Vol. 349, Lancet (London, England). England; 1997. p. 326–7.	No	no pharmaceutical intervention
604	Lanas A. Improving on our goal to reduce NSAID-induced GI complications: a challenging task? Vol. 103, The American journal of gastroenterology. United States; 2008. p. 1104–5.	No	no pharmaceutical intervention
605	Pound SE, Heading RC. Diagnosis and treatment of dyspepsia in the elderly. Drugs Aging. 1995 Nov;7(5):347–54.	No	no pharmaceutical intervention
606	Pluta RM, Perazza GD, Golub RM. JAMA patient page. Gastroesophageal reflux disease. Vol. 305, JAMA. United States; 2011. p. 2024.	No	no pharmaceutical intervention
607	Holt L, Holt S, Saleeby G, Todd M. Gastroduodenal injury from nonsteroidal anti-inflammatory drugs: risk management issues. Gastroenterol Nurs Off J Soc Gastroenterol Nurses Assoc. 1991 Dec;14(3):124–6.	No	no pharmaceutical intervention
608	Claussen DW. Aciphex (rabeprazole). Gastroenterol Nurs Off J Soc Gastroenterol Nurses Assoc. 2000;23(2):88–9.	No	no pharmaceutical intervention
609	Marsh CC, Schuna AA, Sundstrom WR. A review of selected investigational nonsteroidal antiinflammatory drugs of the 1980s. Pharmacotherapy. 1986;6(1):10–25.	No	Review
610	Ramirez FC. Diagnosis and treatment of gastroesophageal reflux disease in the elderly. Cleve Clin J Med. 2000 Oct;67(10):755–66.	No	no pharmaceutical intervention
611	Aronson BS. Applying clinical practice guidelines to a patient with complicated gastroesophageal reflux disease. Gastroenterol Nurs. 2000;23(4):143–7.	No	no pharmaceutical intervention
612	Staiger C, Simon B, Walter E, Kather H. Influence of ranitidine on antipyrine pharmacokinetics in healthy volunteers. Vol. 25, Digestive diseases and sciences. United States; 1980. p. 894.	No	no pharmaceutical intervention
613	Vaca KJ, Daake CJ, Marquez SA, Lambrechts DS. The role of laparoscopic Nissen fundoplication in gastroesophageal reflux disease. Medsurg Nurs. 1998 Dec;7(6):363,364-370.	No	no pharmaceutical intervention
614	Soykan I, Yakut M, Keskin O, Bektaş M. Clinical profiles, endoscopic and laboratory features and associated factors in patients with autoimmune gastritis. Digestion. 2012;86(1):20–6.	No	no pharmaceutical intervention
615	Capitanini A, Lupi A, Osteri F, Petrone I, Del Corso C, Straniti M, et al. Gastric pH, sevelamer hydrochloride and omeprazole. Clin Nephrol. 2005 Oct;64(4):320–2.	No	no pharmaceutical intervention
616	Czerwionka-Szaflarska M, Brazowski J. [Proton pump inhibitors in developmental period medicine]. Pol Merkur Lekarski. 2007 Feb;22(128):154–8.	No	no pharmaceutical intervention
617	Anstey MH, Litton E, Palmer RN, Neppalli S, Tan BJ, Hawkins DJ, et al. Clinical and economic benefits of de-escalating stress ulcer prophylaxis therapy in the intensive care unit: A quality improvement study. Anaesth Intensive Care. 2019 Nov;47(6):503–9.	No	no pharmaceutical intervention
618	Webster LK, Mihaly GW, Jones DB, Smallwood RA, Phillips JA, Vajda FJ. Effect of cimetidine and ranitidine on carbamazepine and sodium valproate pharmacokinetics. Eur J Clin Pharmacol. 1984;27(3):341–3.	No	no pharmaceutical intervention
619	Oor JE, Roks DJ, Broeders JA, Hazebroek EJ, Gooszen HG. Seventeen-year Outcome of a Randomized Clinical Trial Comparing Laparoscopic and Conventional Nissen Fundoplication: A Plea for Patient Counseling and Clarification. Ann Surg. 2017 Jul;266(1):23–8.	No	no pharmaceutical intervention
620	Zimmerman TW. Problems associated with medical treatment of peptic ulcer disease. Am J Med. 1984 Nov;77(5B):51–6.	No	no pharmaceutical intervention
621	Beier W, Kaukel E. [Interactions of theophylline and H2 receptor antagonists. Interaction modes--clinical relevance]. Fortschr Med. 1992 Mar;110(9):158–60.	No	no pharmaceutical intervention
622	Penston J, Wormsley KG. Adverse reactions and interactions with H2-receptor antagonists. Med Toxicol. 1986;1(3):192–216.	No	no pharmaceutical intervention
623	Rameau A, Andreadis K, Bayoumi A, Kaufman M, Belafsky P. Side Effects of Proton Pump Inhibitors: What are Patients’ Concerns? J Voice. 2021 Sep;35(5):809.e15-809.e20.	No	no pharmaceutical intervention
624	Goldstein JL. Challenges in managing NSAID-associated gastrointestinal tract injury. Digestion. 2004;69 Suppl 1:25–33.	No	no pharmaceutical intervention
625	Kolawole JA, Mustapha A, Abdul-Aguye I, Ochekpe N, Taylor RB. Effects of cimetidine on the pharmacokinetics of proguanil in healthy subjects and in peptic ulcer patients. J Pharm Biomed Anal. 1999 Sep;20(5):737–43.	No	no pharmaceutical intervention
626	Shchekotov V V, Kratsova TY, Barlamov PN. [THE EFFICIENCY OF SCHOOL OF COMBINED PATHOLOGY IN THE REHABILITATION OF PATIENTS WITH PEPTIC DUODENAL ULCER ASSOCIATED WITH ARTERIAL HYPERTENSON AFTER ACUTE GASTROINTESTINAL BLEEDING]. Eksp i Klin Gastroenterol = Exp Clin Gastroenterol. 2016;(6):105–8.	No	no pharmaceutical intervention
627	Takimoto R, Mogi Y, Kura T, Niitsu Y. [Hemolytic anemia and thrombocytopenia induced by cimetidine: recurrence with ranitidine administration]. Rinsho Ketsueki. 1997 Feb;38(2):124–8.	No	no pharmaceutical intervention
628	Jenike MA. Cimetidine: optimal use in older patients. Geriatrics. 1983 Jul;38(7):36,40-41.	No	no pharmaceutical intervention
629	Kamal F, Khan MA, Molnar MZ, Howden CW. The Association Between Proton Pump Inhibitor Use With Acute Kidney Injury and Chronic Kidney Disease. J Clin Gastroenterol. 2018 Jul;52(6):468–76.	No	no pharmaceutical intervention
630	Pillai A, Menon R, Oustecky D, Ahmad A. Educational Colonoscopy Video Enhances Bowel Preparation Quality and Comprehension in an Inner City Population. J Clin Gastroenterol. 2018 Jul;52(6):515–8.	No	no pharmaceutical intervention
631	Katz PO, Castell DO. Current medical treatment and indications for surgical referral for gastroesophageal reflux disease (GERD). Semin Thorac Cardiovasc Surg. 1997 Apr;9(2):169–72.	No	no pharmaceutical intervention
632	Sobrino-Cossío S, López-Alvarenga JC, Remes-Troche JM, Galvis-García ES, Soto-Pérez JC, Teramoto-Matsubara O, et al. Proton pump inhibitors in gastroesophageal reflux disease: “a custom-tailored therapeutic regimen”. Rev Esp enfermedades Dig. 2012 Jul;104(7):367–78.	No	no pharmaceutical intervention
633	Clissold SP, Campoli-Richards DM. Omeprazole. A preliminary review of its pharmacodynamic and pharmacokinetic properties, and therapeutic potential in peptic ulcer disease and Zollinger-Ellison syndrome. Drugs. 1986 Jul;32(1):15–47.	No	Review
634	Li Y-M, Du J, Zhang H, Yu C-H. Epidemiological investigation in outpatients with symptomatic gastroesophageal reflux from the Department of Medicine in Zhejiang Province, east China. J Gastroenterol Hepatol. 2008 Feb;23(2):283–9.	No	no pharmaceutical intervention
635	Klein AL, Sami MH. Usefulness and safety of cimetidine in patients receiving mexiletine for ventricular arrhythmia. Am Heart J. 1985 Jun;109(6):1281–6.	No	no pharmaceutical intervention
636	Dal Negro R, Pomari C, Turco P. Famotidine and theophylline pharmacokinetics. An unexpected cimetidine-like interaction in patients with chronic obstructive pulmonary disease. Clin Pharmacokinet. 1993 Mar;24(3):255–8.	No	no pharmaceutical intervention
637	Treiber G, Walker S, Klotz U. Omeprazole-induced increase in the absorption of bismuth from tripotassium dicitrato bismuthate. Clin Pharmacol Ther. 1994 May;55(5):486–91.	No	no pharmaceutical intervention
638	Gaw AJ, Williams L V, Spraggs CF, Jordan CC. Role of pepsin in the development of indomethacin-induced antral ulceration in the rat. Aliment Pharmacol Ther. 1995 Apr;9(2):167–72.	No	no pharmaceutical intervention
639	Montoro MA, Alcedo J. [Patient information. Gastroesophageal reflux disease]. Vol. 96, Revista espanola de enfermedades digestivas. Spain; 2004. p. 353.	No	no pharmaceutical intervention
640	Hinojosa J, Prósper M, Primo J, Molés JR. [The effect of a single nighttime dose of zinc acexamate (ZAC) on basal and pentagastrin-stimulated gastric secretion]. Vol. 83, Revista espanola de enfermedades digestivas. Spain; 1993. p. 55–6.	No	no pharmaceutical intervention
641	Asefa Z, G/eyesus A. Perforated peptic ulcer disease in Zewditu Hospital. Ethiop Med J. 2012 Apr;50(2):145–51.	No	no pharmaceutical intervention
642	Baumann G, Loher U, Felix SB, Heidecke CD, Riess G, Ludwig L, et al. Deleterious effects of cimetidine in the presence of histamine on coronary circulation. Possible clinical implications in anaphylactic states in individuals with coronary heart disease. Res Exp Med Zeitschrift fur die gesamte Exp Medizin Einschl Exp Chir. 1982;180(3):209–13.	No	no pharmaceutical intervention
643	Schlup M, Barbezat GO, Maclaurin BP. Prospective evaluation of patients with upper gastrointestinal haemorrhage. N Z Med J. 1984 Aug;97(761):511–5.	No	no pharmaceutical intervention
644	Kohút A, Nicák A. [Effect of prostaglandin E1 on the ulcerogenic action of phenylbutazone in rats of different age]. Cesk Gastroenterol Vyz. 1977 Oct;31(7):465–9.	No	no pharmaceutical intervention
645	Bandini G, Alunno A, Oliveira Pinheiro F, Campochiaro C, Galetti I, Matucci Cerinic P, et al. A multi-national survey to identify clinicians’ perspectives concerning Proton Pump inhibitors in patients with systemic sclerosis. Semin Arthritis Rheum. 2024 Feb;67:152419.	No	no pharmaceutical intervention
646	Ripple MG, Pestaner JP, Levine BS, Smialek JE. Lethal combination of tramadol and multiple drugs affecting serotonin. Am J Forensic Med Pathol. 2000 Dec;21(4):370–4.	No	no pharmaceutical intervention
647	Brett S. Science review: The use of proton pump inhibitors for gastric acid suppression in critical illness. Crit Care. 2005 Feb;9(1):45–50.	No	no pharmaceutical intervention
648	Wallace JL, Syer S, Denou E, de Palma G, Vong L, McKnight W, et al. Proton pump inhibitors exacerbate NSAID-induced small intestinal injury by inducing dysbiosis. Gastroenterology. 2011 Oct;141(4):1314–22, 1322.e1-5.	No	no pharmaceutical intervention
649	Li W, Zeng S, Yu L-S, Zhou Q. Pharmacokinetic drug interaction profile of omeprazole with adverse consequences and clinical risk management. Ther Clin Risk Manag. 2013;9:259–71.	No	no pharmaceutical intervention
650	Baek J-S, Lim J-H, Kang J-S, Shin S-C, Jung S-H, Cho C-W. Enhanced transdermal drug delivery of zaltoprofen using a novel formulation. Int J Pharm. 2013 Sep;453(2):358–62.	No	no pharmaceutical intervention
651	Madsen SM, Holm S, Riis P. [How detailed information and how long consideration time do the potential trial subjects want?]. Ugeskr Laeger. 1999 May;161(18):2661–6.	No	no pharmaceutical intervention
652	Deeks ED. Fixed-dose ibuprofen/famotidine: a review of its use to reduce the risk of gastric and duodenal ulcers in patients requiring NSAID therapy. Clin Drug Investig. 2013 Sep;33(9):689–97.	No	Review
653	Ribeiro H, Rodrigues I, Napoleão L, Lira L, Marques D, Veríssimo M, et al. Non-steroidal anti-inflammatory drugs (NSAIDs), pain and aging: Adjusting prescription to patient features. Biomed Pharmacother. 2022 Jun;150:112958.	No	no pharmaceutical intervention
654	Mann SG. The place of famotidine in anti-ulcer therapy. Aliment Pharmacol Ther. 1987;1 Suppl 1:504S-509S.	No	no pharmaceutical intervention
655	Forgerini M, Mieli S, Mastroianni P de C. Safety assessment of omeprazole use: a review. Sao Paulo Med J. 2018;136(6):557–70.	No	Review
656	Monteiro CES, Sousa JAO, Lima LM, Barreiro EJ, da Silva-Leite KES, de Carvalho CMM, et al. LASSBio-596 protects gastric mucosa against the development of ethanol-induced gastric lesions in mice. Eur J Pharmacol. 2019 Nov;863:172662.	No	no pharmaceutical intervention
657	Isenberg JI. Should safety concerns with available ulcer treatment influence drug selection? J Clin Gastroenterol. 1990;12 Suppl 2:S48-53.	No	no pharmaceutical intervention
658	Wormsley KG. Safety profile of ranitidine. A review. Drugs. 1993 Dec;46(6):976–85.	No	Review
659	Kuźniar-Placek J, Szponar J, Panasiuk L. [Toxicity of analgesics in the family doctor practice]. Przegl Lek. 2012;69(8):561–4.	No	no pharmaceutical intervention
660	Rizk FH, Ibrahim MAA, Abd-Elsalam MM, Soliman NA, Abd-Elsalam SM. Gastroprotective effects of montelukast and Nigella sativa oil against corticosteroid-induced gastric damage: they are much more than antiasthmatic drugs. Can J Physiol Pharmacol. 2017 Jun;95(6):714–20.	No	no pharmaceutical intervention
661	Hsu P-I. New look at antiplatelet agent-related peptic ulcer: an update of prevention and treatment. J Gastroenterol Hepatol. 2012 Apr;27(4):654–61.	No	no pharmaceutical intervention
662	Messinger-Rapport BJ, Morley JE, Thomas DR, Gammack JK. Clinical update on nursing home medicine: 2011. J Am Med Dir Assoc. 2011 Nov;12(9):615-626.e6.	No	no pharmaceutical intervention
663	Waghray A, Waghray N, Perzynski AT, Votruba M, Wolfe MM. Optimal Omeprazole Dosing and Symptom Control: A Randomized Controlled Trial (OSCAR Trial). Dig Dis Sci. 2019 Jan;64(1):158–66.	No	no pharmaceutical intervention
664	Piper JM, Ray WA, Daugherty JR, Griffin MR. Corticosteroid use and peptic ulcer disease: role of nonsteroidal anti-inflammatory drugs. Ann Intern Med. 1991 May;114(9):735–40.	No	no pharmaceutical intervention
665	Desager JP, Hulhoven R, Harvengt C, Bianchetti G. Effect of cimetidine on the pharmacodynamics, pharmacokinetics and biotransformation of a single oral dose of alpidem. Int J Clin Pharmacol Ther Toxicol. 1990 Dec;28(12):498–503.	No	no pharmaceutical intervention
666	Avner DL. Clinical experience with pantoprazole in gastroesophageal reflux disease. Clin Ther. 2000 Oct;22(10):1150–69.	No	no pharmaceutical intervention
667	Stöllberger C, Finsterer J. Nonsteroidal anti-inflammatory drugs in patients with cardio- or cerebrovascular disorders. Z Kardiol. 2003 Sep;92(9):721–9.	No	no pharmaceutical intervention
668	Pogge EK, Haber SL. Elevated international normalized ratio associated with use of dronedarone and warfarin. Ann Pharmacother. 2011 Sep;45(9):e46.	No	no pharmaceutical intervention
669	Thjodleifsson B. Treatment of acid-related diseases in the elderly with emphasis on the use of proton pump inhibitors. Drugs Aging. 2002;19(12):911–27.	No	no pharmaceutical intervention
670	Soares J. Low-dose aspirin reduces gastro-protective properties of COX-2 selective inhibitors. Clin Drug Investig. 2009;29 Suppl 2:26–8.	No	no pharmaceutical intervention
671	Hatch JB, Schulz L, Fish JT. Stress ulcer prophylaxis: reducing non-indicated prescribing after hospital discharge. Ann Pharmacother. 2010 Oct;44(10):1565–71.	No	no pharmaceutical intervention
672	Ward RM, Kearns GL. Proton pump inhibitors in pediatrics : mechanism of action, pharmacokinetics, pharmacogenetics, and pharmacodynamics. Paediatr Drugs. 2013 Apr;15(2):119–31.	No	no pharmaceutical intervention
673	Summaries for patients. Does symptom response diagnose gastroesophageal reflux disease? Ann Intern Med. 2004 Apr;140(7):I51.	No	no pharmaceutical intervention
674	Sugano H, Tokunaga K, Tanaka A, Takahashi S ichi. [Helicobacter pylori eradication therapy for gastric ulcer in elderly]. Nihon Rinsho. 2010 Nov;68(11):2052–6.	No	no pharmaceutical intervention
675	Medhi B, Prakash A, Joshi R, Byrav DSP. Effect of esomeprazole on pharmacokinetics of phenytoin in rabbits. Indian J Physiol Pharmacol. 2012;56(4):382–7.	No	no pharmaceutical intervention
676	Klotz U, Kroemer HK. [The interaction potential of H2 receptor antagonists. A short current review]. Fortschr Med. 1991 Sep;109(28):574–6.	No	Review
677	Sandor B, Papp J, Mozsik G, Szolcsanyi J, Keszthelyi Z, Juricskay I, et al. Orally given gastroprotective capsaicin does not modify aspirin-induced platelet aggregation in healthy male volunteers (human phase I examination). Acta Physiol Hung. 2014 Dec;101(4):429–37.	No	no pharmaceutical intervention
678	Nagoshi A, Harasawa S. [GERD: guidance in changing life-style]. Nihon Rinsho. 2004 Aug;62(8):1529–32.	No	no pharmaceutical intervention
679	New treatment for peptic ulcer disease. Postgrad Med. 1999 Mar;105(3):239–40.	No	no pharmaceutical intervention
680	Chan FKL. Anti-platelet therapy and managing ulcer risk. Vol. 27, Journal of gastroenterology and hepatology. Australia; 2012. p. 195–9.	No	no pharmaceutical intervention
681	Kim M, Dam A, Green J. Common GI Drug Interactions in the Elderly. Curr Treat Options Gastroenterol. 2014 Sep;12(3):292–309.	No	no pharmaceutical intervention
682	Kirch W, Hoensch H, Janisch HD. Interactions and non-interactions with ranitidine. Clin Pharmacokinet. 1984;9(6):493–510.	No	no pharmaceutical intervention
683	Po Chu Patricia Y, Ka Fai Kevin W, Fong Yee L, Kiu Jing F, Kylie S, Siu Kee L. Duodenal stump leakage. Lessons to learn from a large-scale 15-year cohort study. Am J Surg. 2020 Oct;220(4):976–81.	No	no pharmaceutical intervention
684	Ray A, Henke PG, Sullivan RM. Effects of intra-amygdalar thyrotropin releasing hormone (TRH) and its antagonism by atropine and benzodiazepines during stress ulcer formation in rats. Pharmacol Biochem Behav. 1990 Jul;36(3):597–601.	No	no pharmaceutical intervention
685	Khan N, Bukhari S, Lakha A, Qaz B, Davis N, Shapiro AB, et al. Gastroesophageal reflux disease: the case for improving patient education in primary care. J Fam Pract. 2013 Dec;62(12):719–25.	No	no pharmaceutical intervention
686	Abrams DN, Koslowsky I, Matte G. Pharmaceutical interference with the [14C] carbon urea breath test for the detection of Helicobacter pylori infection. J Pharm Pharm Sci a Publ Can Soc Pharm Sci Soc Can des Sci Pharm. 2000;3(2):228–33.	No	no pharmaceutical intervention
687	Drugs for GERD and peptic ulcer disease. Med Lett Drugs Ther. 2022 Apr;64(1647):49–56.	No	no pharmaceutical intervention
688	Vreeburg EM, De Vlaam-Schluter GM, Trienekens PH, Snel P, Tytgat GN. Lack of effect of omeprazole in oral acenocoumarol anticoagulant therapy. Scand J Gastroenterol. 1997 Oct;32(10):991–4.	No	no pharmaceutical intervention
689	Miura M, Satoh S, Inoue K, Kagaya H, Saito M, Suzuki T, et al. Influence of lansoprazole and rabeprazole on mycophenolic acid pharmacokinetics one year after renal transplantation. Ther Drug Monit. 2008 Feb;30(1):46–51.	No	no pharmaceutical intervention
690	Henke PG, Sullivan RM, Ray A. Interactions of thyrotropin-releasing hormone (TRH) with neurotensin and dopamine in the central nucleus of the amygdala during stress ulcer formation in rats. Neurosci Lett. 1988 Aug;91(1):95–100.	No	no pharmaceutical intervention
691	Uchino T. [Designing of a psychological education program to respond to varied needs, such as patients in acute stage or being treated by day care]. Seishin Shinkeigaku Zasshi. 2012;114(1):20–5.	No	no pharmaceutical intervention
692	Hopkins AM, McDonnell C, Breslin NP, O’Morain CA, Baird AW. Omeprazole increases permeability across isolated rat gastric mucosa pre-treated with an acid secretagogue. J Pharm Pharmacol. 2002 Mar;54(3):341–7.	No	no pharmaceutical intervention
693	Hildreth CJ, Lynm C, Glass RM. JAMA patient page. Helicobacter pylori. Vol. 300, JAMA. United States; 2008. p. 1374.	No	no pharmaceutical intervention
694	Tanaka H, Shuto K, Marumo H. Effect of N-acetyl-L-glutamine aluminum complex (KW-110), an antiulcer agent, on the non-steroidal anti-inflammatory drug-induced exacerbation of gastric ulcer in rats. Jpn J Pharmacol. 1982 Apr;32(2):307–13.	No	no pharmaceutical intervention
695	Gifford RH. Corticosteroid therapy for rheumatoid arthritis. Med Clin North Am. 1973 Sep;57(5):1179–90.	No	no pharmaceutical intervention
696	Makol A, Petri M. Pancreatitis in systemic lupus erythematosus: frequency and associated factors - a review of the Hopkins Lupus Cohort. J Rheumatol. 2010 Feb;37(2):341–5.	No	Review
697	Cizginer S, Ordulu Z, Kadayifci A. Approach to Helicobacter pylori infection in geriatric population. World J Gastrointest Pharmacol Ther. 2014 Aug;5(3):139–47.	No	no pharmaceutical intervention
698	Nahata M. Drug interactions with azithromycin and the macrolides: an overview. J Antimicrob Chemother. 1996 Jun;37 Suppl C:133–42.	No	no pharmaceutical intervention
699	Liwanpo L, Hershman JM. Conditions and drugs interfering with thyroxine absorption. Best Pract Res Clin Endocrinol Metab. 2009 Dec;23(6):781–92.	No	no pharmaceutical intervention
700	Ma SD, Patel V, Yadlapati R. Factors that Impact Day-to-Day Esophageal Acid Reflux Variability and Its Diagnostic Significance for Gastroesophageal Reflux Disease. Dig Dis Sci. 2022 Jul;67(7):2730–8.	No	no pharmaceutical intervention
701	Gluhovschi GH, Schiller A, Barbu N. The effect of the association of calcium channel inhibitors with antagonists of H2 histamine receptors on the gastric secretion in duodenal ulcer patients. Med Interne. 1988;26(3):207–11.	No	no pharmaceutical intervention
702	Olsen M, Christensen S, Riis A, Thomsen RW. Preadmission use of systemic glucocorticoids and 30-day mortality following bleeding peptic ulcer: a population-based cohort study. Am J Ther. 2010;17(1):23–9.	No	no pharmaceutical intervention
703	Hunt RH. Prostaglandins for peptic ulcer disease. Vol. 1, Lancet (London, England). England; 1987. p. 1262.	No	no pharmaceutical intervention
704	Feldman S. H2-receptor antagonists: development and application. N Engl Reg Allergy Proc. 1986;7(4):362–6.	No	no pharmaceutical intervention
705	O’brien WM. Adverse reactions to nonsteroidal anti-inflammatory drugs. Diclofenac compared with other nonsteroidal anti-inflammatory drugs. Am J Med. 1986 Apr;80(4B):70–80.	No	no pharmaceutical intervention
706	Andrès E, Noel E, Kaltenbach G, Perrin A-E, Vinzio S, Goichot B, et al. [Vitamin B12 deficiency with normal Schilling test or non-dissociation of vitamin B12 and its carrier proteins in elderly patients. A study of 60 patients]. La Rev Med interne. 2003 Apr;24(4):218–23.	No	no pharmaceutical intervention
707	Yu T, Tao DY, Lu HX, Zhu JL, Xie CY, Bartlett D, et al. Prevalence and Associated Factors of Tooth Wear in Shanghai. Chinese J Dent Res. 2021 Jun;24(2):95–103.	No	no pharmaceutical intervention
708	Würtz M, Grove EL. Proton Pump Inhibitors in Cardiovascular Disease: Drug Interactions with Antiplatelet Drugs. Adv Exp Med Biol. 2017;906:325–50.	No	no pharmaceutical intervention
709	Arnold R. Safety of proton pump inhibitors--an overview. Aliment Pharmacol Ther. 1994;8 Suppl 1:65–70.	No	no pharmaceutical intervention
710	Lassnig R-M. [Acute psychosis induced by a Helicobacter pylori (H. pylori)-eradication treatment with amoxicillin, clarithromycin and pantoprazole]. Neuropsychiatr Klin Diagnostik, Ther und Rehabil Organ der Gesellschaft Osterr Nervenarzte und Psychiater. 2010;24(2):144–50.	No	no pharmaceutical intervention
711	Keitel W. [Practical aspects in use of nonsteroidal antirheumatic drugs]. Z Arztl Fortbild (Jena). 1993 Apr;87(5):395–400.	No	no pharmaceutical intervention
712	Schümann K. Interactions between drugs and vitamins at advanced age. Int J Vitam Nutr Res Int Zeitschrift fur Vitamin- und Ernahrungsforschung J Int Vitaminol Nutr. 1999 May;69(3):173–8.	No	no pharmaceutical intervention
713	Jaillon P. Antiarrhythmic drug interactions: are they important? Eur Heart J. 1987 Mar;8 Suppl A:127–32.	No	no pharmaceutical intervention
714	Matsuda R, Yamamichi N, Shimamoto T, Sumida H, Takahashi Y, Minatsuki C, et al. Gastroesophageal Reflux Disease-Related Disorders of Systemic Sclerosis Based on the Analysis of 66 Patients. Digestion. 2018;98(4):201–8.	No	no pharmaceutical intervention
715	Alkema GE, Wilber KH, Simmons WJ, Enguidanos SM, Frey D. Prevalence of potential medication problems among dually eligible older adults in Medicaid waiver services. Ann Pharmacother. 2007 Dec;41(12):1971–8.	No	no pharmaceutical intervention
716	Gibbons TE, Gold BD. The use of proton pump inhibitors in children: a comprehensive review. Paediatr Drugs. 2003;5(1):25–40.	No	Review
717	De Giorgio A, Loscalzo RM, Ponte M, Padovan AM, Graceffa G, Gulotta F. An innovative mindfulness and educational care approach in an adult patient affected by gastroesophageal reflux: the IARA model. J Complement Integr Med. 2017 May;14(4).	No	no pharmaceutical intervention
718	Pawlik WW, Gustaw P, Sendur R, Czarnobilski K, Konturek SJ. Contribution of prostanoids to gastric circulatory and metabolic actions of solcoseryl. Pol J Pharmacol Pharm. 1990;42(5):447–55.	No	no pharmaceutical intervention
719	Scott LJ. Lansoprazole: in the management of gastroesophageal reflux disease in children. Paediatr Drugs. 2003;5(1):57–61; discussion 62.	No	no pharmaceutical intervention
720	Summaries for patients. Effects of antibiotic treatment for Helicobacter pylori on normal bowel bacteria. Ann Intern Med. 2003 Sep;139(6):I42.	No	no pharmaceutical intervention
721	McLoughlin VZY, Suaini NHA, Siah K, Loo EXL, Pang WW, Chong YS, et al. Prevalence, risk factors and parental perceptions of gastroesophageal reflux disease in Asian infants in Singapore. Ann Acad Med Singapore. 2022 May;51(5):263–71.	No	no pharmaceutical intervention
722	Sabesin SM. Goals of therapy: aggressive or moderate acid suppression? Clin Ther. 1986;8 Suppl A:41–8.	No	no pharmaceutical intervention
723	Bacracheva N, Tyutyulkova N, Drenska A, Gorantcheva J, Schinzel S, Scholl T, et al. Effect of cimetidine on the pharmacokinetics of the metabolites of metamizol. Int J Clin Pharmacol Ther. 1997 Jul;35(7):275–81.	No	no pharmaceutical intervention
724	Reshetnikov O V, Kurilovich SA, Denisova D V. [Symptoms of gastroesophageal reflux disease and associated factors in adolescents: population survey]. Eksp i Klin Gastroenterol = Exp Clin Gastroenterol. 2013;(12):8–14.	No	no pharmaceutical intervention
725	Wilson JF. In the clinic. Gastroesophageal reflux disease. Ann Intern Med. 2008 Aug;149(3):ITC2-1–15; quiz ITC2-16.	No	no pharmaceutical intervention
726	Lafontaine D, Mailhot C, Vermeulen M, Bissonnette B, Lambert C. Influence of chewable sucralfate or a standard meal on the bioavailability of naproxen. Clin Pharm. 1990 Oct;9(10):773–7.	No	no pharmaceutical intervention
727	Henry D, McGettigan P. Selective COX-2 inhibitors: a promise unfulfilled? Vol. 132, Gastroenterology. United States; 2007. p. 790–4.	No	no pharmaceutical intervention
728	Vondracek TG. Ranitidine bismuth citrate in the treatment of Helicobacter pylori infection and duodenal ulcer. Ann Pharmacother. 1998 Jun;32(6):672–9.	No	no pharmaceutical intervention
729	Zhang Y, Shi S, Chen X, Zhang W, Huang K, Peng M. Investigation on the interaction between ilaprazole and bovine serum albumin without or with different C-ring flavonoids from the viewpoint of food-drug interference. J Agric Food Chem. 2011 Aug;59(15):8499–506.	No	no pharmaceutical intervention
730	Clay AS, Chudgar SM, Turner KM, Vaughn J, Knudsen NW, Farnan JM, et al. How Prepared Are Medical and Nursing Students to Identify Common Hazards in the Intensive Care Unit? Ann Am Thorac Soc. 2017 Apr;14(4):543–9.	No	no pharmaceutical intervention
731	Gadisa DA, Assefa M, Wang S-H, Yimer G. Toxicity profile of Doxorubicin-Cyclophosphamide and Doxorubicin-Cyclophosphamide followed by Paclitaxel regimen and its associated factors among women with breast cancer in Ethiopia: A prospective cohort study. J Oncol Pharm Pract Off Publ Int Soc Oncol Pharm Pract. 2020 Dec;26(8):1912–20.	No	no pharmaceutical intervention
732	Aalykke C, Lauritsen K. Epidemiology of NSAID-related gastroduodenal mucosal injury. Best Pract Res Clin Gastroenterol. 2001 Oct;15(5):705–22.	No	no pharmaceutical intervention
733	Massoomi F, Savage J, Destache CJ. Omeprazole: a comprehensive review. Pharmacotherapy. 1993;13(1):46–59.	No	Review
734	Camilo ME, Paiva SA, O’Brien ME, Booth SL, Davidson KW, Sokoll LJ, et al. The interaction between vitamin K nutriture and warfarin administration in patients with bacterial overgrowth due to atrophic gastritis. J Nutr Health Aging. 1998;2(2):73–8.	No	no pharmaceutical intervention
735	Carmel R. Cobalamin, the stomach, and aging. Am J Clin Nutr. 1997 Oct;66(4):750–9.	No	no pharmaceutical intervention
736	Devault KR. Pantoprazole: a proton pump inhibitor with oral and intravenous formulations. Expert Rev Gastroenterol Hepatol. 2007 Dec;1(2):197–205.	No	no pharmaceutical intervention
737	Castellote E, Bonet J, Lauzurica R, Pastor C, Cofan F, Caralps A. Does interaction between omeprazole and cyclosporin exist? Vol. 65, Nephron. Switzerland; 1993. p. 478.	No	no pharmaceutical intervention
738	Zeidler H. [When the cardiac patient with arthritis needs aspirin and NSAID: how to protect the stomach?]. Vol. 145, MMW Fortschritte der Medizin. Germany; 2003. p. 8.	No	no pharmaceutical intervention
739	Gonzalez ER. Pathophysiologic changes in the critically ill patient: risk factors for ulceration and altered drug metabolism. DICP. 1990 Nov;24(11 Suppl):S5-7.	No	no pharmaceutical intervention
740	Mort JR, Aparasu RR, Baer RK. Interaction between selective serotonin reuptake inhibitors and nonsteroidal antiinflammatory drugs: review of the literature. Pharmacotherapy. 2006 Sep;26(9):1307–13.	No	Review
741	Dujovne CA, Azarnoff DL. Clinical complications of corticosteroid therapy. A selected review. Med Clin North Am. 1973 Sep;57(5):1331–42.	No	Review
742	Bobadilla J, Vargas-Vorácková F, Gómez A, Jesús Villalobos J. [Incidence of peptic ulcer at the Instituto Nacional de la Nutrición “Salvador Zubirán”: study of localization, associated factors and temporal trends]. Rev Gastroenterol Mex. 1996;61(1):31–5.	No	no pharmaceutical intervention
743	Carter BL, Garnett WR, Pellock JM, Stratton MA, Howell JR. Effect of antacids on phenytoin bioavailability. Ther Drug Monit. 1981;3(4):333–40.	No	no pharmaceutical intervention
744	Shemerovskiĭ KA. [The effect of obzidan on the duodenogastric dyskinesia induced by the ulcerogenic action of pentagastrin]. Biull Eksp Biol Med. 1993 Dec;116(12):579–82.	No	no pharmaceutical intervention
745	Wolfe F, Anderson J, Burke TA, Arguelles LM, Pettitt D. Gastroprotective therapy and risk of gastrointestinal ulcers: risk reduction by COX-2 therapy. J Rheumatol. 2002 Mar;29(3):467–73.	No	no pharmaceutical intervention
746	Papich MG. Principles of analgesic drug therapy. Semin Vet Med Surg (Small Anim). 1997 May;12(2):80–93.	No	no pharmaceutical intervention
747	Garty M, Perry G, Shmueli H, Ilfeld D, Boner G, Pitlik S, et al. Effect of cimetidine on digoxin disposition in peptic ulcer patients. Eur J Clin Pharmacol. 1986;30(4):489–91.	No	no pharmaceutical intervention
748	Frankenfield DL, Burgess PA, Hamm J, Parks PL, Sabharwal K, Wark CG, et al. Evaluation of two intervention strategies to stimulate quality improvement projects in the hospital: the H. pylori example. Qual Manag Health Care. 1998;7(1):47–57.	No	no pharmaceutical intervention
749	Sertl K, Rameis H, Meryn S. Pirenzepin does not alter the pharmacokinetics of theophylline. Int J Clin Pharmacol Ther Toxicol. 1987 Jan;25(1):15–7.	No	no pharmaceutical intervention
750	Hozawa S, Maeda S, Kikuchi A, Koinuma M. Exploratory research on asthma exacerbation risk factors using the Japanese claims database and machine learning: a retrospective cohort study. J asthma Off J Assoc Care Asthma. 2022 Jul;59(7):1328–37.	No	no pharmaceutical intervention
751	Scarpignato C, Gatta L, Zullo A, Blandizzi C. Effective and safe proton pump inhibitor therapy in acid-related diseases - A position paper addressing benefits and potential harms of acid suppression. Vol. 14, BMC medicine. England; 2016. p. 179.	No	no pharmaceutical intervention
752	Sucralfate for peptic ulcer--a reappraisal. Med Lett Drugs Ther. 1984 Apr;26(660):43–4.	No	no pharmaceutical intervention
753	Yang S-W, Chao W-C, Lee Y-S, Chang L-C, Hsieh T-Y, Chen T-A, et al. Treatment outcome of vocal cord leukoplakia by transoral laser microsurgery. Lasers Med Sci. 2017 Jan;32(1):19–27.	No	no pharmaceutical intervention
754	Kolawole JA, Mustapha A, Abudu-Aguye I, Ochekpe N. Mefloquine pharmacokinetics in healthy subjects and in peptic ulcer patients after cimetidine administration. Eur J Drug Metab Pharmacokinet. 2000;25(3–4):165–70.	No	no pharmaceutical intervention
755	Martín de Argila de Prados C, Boixeda de Miquel D. [Peptic ulcer]. Rev Esp enfermedades Dig. 2004 Jan;96(1):81–2.	No	no pharmaceutical intervention
756	Popadynets’ IR. [Comparison of the effectiveness of omeprazole and pantoprazole treatment of gastroesophageal reflux disease in patients with asthma]. Likars’ka Sprav. 2013 Sep;(6):47–53.	No	no pharmaceutical intervention
757	de Carvalho GA, Paz-Filho G, Mesa Junior C, Graf H. MANAGEMENT OF ENDOCRINE DISEASE: Pitfalls on the replacement therapy for primary and central hypothyroidism in adults. Eur J Endocrinol. 2018 Jun;178(6):R231–44.	No	no pharmaceutical intervention
758	Rollot F, Pajot O, Chauvelot-Moachon L, Nazal EM, Kélaïdi C, Blanche P. Acute colchicine intoxication during clarithromycin administration. Ann Pharmacother. 2004 Dec;38(12):2074–7.	No	no pharmaceutical intervention
759	Costable JMJ, McKinley MJ. Prozac or prilosec for gastric ulcer? Vol. 335, The New England journal of medicine. United States; 1996. p. 600.	No	no pharmaceutical intervention
760	Thibodeau LR. The test-and-treat strategy for Helicobacter pylori in uninvestigated dyspepsia. JAAPA. 2003 Aug;16(8):20-22,25-28.	No	no pharmaceutical intervention
761	Jacob L, Koyanagi A, Smith L, Shin J Il, Haro JM, Garthe T, et al. Prevalence of and factors associated with long-term sick leave in working-age adults with chronic low back pain in Germany. Int Arch Occup Environ Health. 2022 Sep;95(7):1549–56.	No	no pharmaceutical intervention
762	Edelman DA, Patel KR, Tyburski JG, Zimmerman LGH. Intravenous pantoprazole utilization in a level 1 trauma center. Surg Endosc. 2008 Apr;22(4):967–73.	No	no pharmaceutical intervention
763	Drugs for peptic ulcer disease and GERD. Treat Guidel Med Lett. 2011 Sep;9(109):55–60; quiz 2 p following 60.	No	no pharmaceutical intervention
764	Simon B, Müller P, Dammann HG. [Newly developed H2-receptor antagonists in the treatment of peptic ulcer disease]. Wien Med Wochenschr. 1982 May;132(10):223–8.	No	no pharmaceutical intervention
765	Drugs for GERD and peptic ulcer disease. Med Lett Drugs Ther. 2018 Jan;60(1538):9–16.	No	no pharmaceutical intervention
766	Stadil F, Malmstrom J, Miyata M, Rehfeld JF. Effect of histamine on immunoreactive gastrin in gastric juice and in serum. Surgery. 1975 Mar;77(3):345–50.	No	no pharmaceutical intervention
767	Andersen SJ. Cyclooxygenase-2 inhibitor treatment of older osteoarthritis patients. Compr Ther. 2003;29(4):215–23.	No	no pharmaceutical intervention
768	Cohle SD, Lang R, Kosek MA. Pharmaceutical error resulting in fatal diabetic ketoacidosis. J Forensic Sci. 1986 Apr;31(2):758–61.	No	no pharmaceutical intervention
769	Gorget C. [Sucralfate: development of a new concept of anti-ulcer treatment. Review of its pharmacodynamic properties]. La Rev Med interne. 1985 Jun;6(3):313–9.	No	Review
770	Yamamori K, Fujiwara Y, Shiba M, Watanabe T, Tominaga K, Oshitani N, et al. Prevalence of symptomatic gastro-oesophageal reflux disease in Japanese patients with peptic ulcer disease after eradication of Helicobacter pylori infection. Aliment Pharmacol Ther. 2004 Jul;20 Suppl 1:107–11.	No	no pharmaceutical intervention
771	Mikels C. Patient education for enhancement of compliance. Gastroenterol Nurs Off J Soc Gastroenterol Nurses Assoc. 1989;12(1):60–2.	No	no pharmaceutical intervention
772	Fransson B, Silberg DG, Niazi M, Miller F, Ruth M, Holmberg AA. Effect of food on the bioavailability of lesogaberan given as an oral solution or as modified-release capsules in healthy male volunteers. Int J Clin Pharmacol Ther. 2012 Apr;50(4):307–14.	No	no pharmaceutical intervention
773	Holmes SL. Gastroesophageal reflux disease. Primary care management issues. Adv Nurse Pract. 2000 Mar;8(3):75–7.	No	no pharmaceutical intervention
774	Botoman VA. Noncardiac chest pain. J Clin Gastroenterol. 2002 Jan;34(1):6–14.	No	no pharmaceutical intervention
775	ASHP therapeutic position statement on the identification and treatment of Helicobacter pylori-associated peptic ulcer disease in adults. Developed by the ASHP Commission on Therapeutics and approved by the ASHP Board of Directors on November 11, 2000. Am J Heal Pharm AJHP Off J Am Soc Heal Pharm. 2001 Feb;58(4):331–7.	No	no pharmaceutical intervention
776	Garnett WR. Considerations for long-term use of proton-pump inhibitors. Am J Heal Pharm AJHP Off J Am Soc Heal Pharm. 1998 Nov;55(21):2268–79.	No	no pharmaceutical intervention
777	Lee MG, Soyibo K, Garro IO, Phillips N, Dale B. Peptic ulcer disease and Jamaican patients’ awareness of their disorder. West Indian Med J. 1995 Jun;44(2):58–9.	No	no pharmaceutical intervention
778	Hochwald C, Farrington E. Omeprazole (Prilosec). Pediatr Nurs. 1996;22(5):442,453-454.	No	no pharmaceutical intervention
779	Konturek SJ, Radecki T, Biernat J, Thor P. Effect of caeruleins on histamine-induced gastric secretion and peptic ulcers in cats. Digestion. 1972;6(2):101–13.	No	no pharmaceutical intervention
780	Sande M, Thompson D, Monte AA. Fomepizole for severe disulfiram-ethanol reactions. Am J Emerg Med. 2012 Jan;30(1):262.e3-5.	No	no pharmaceutical intervention
781	Masumoto S, Hosoi T, Nakamura T, Hamano J. Polypharmacy and Potentially Inappropriate Medications in Patients With Advanced Cancer: Prevalence and Associated Factors at the End of Life. J Palliat Med. 2024 Feb;	No	no pharmaceutical intervention
782	Søberg T. [Proton pump inhibitors prevent drug-induced bleeding ulcers]. Tidsskr den Nor laegeforening Tidsskr Prakt Med ny raekke. 2012 May;132(10):1208–9.	No	no pharmaceutical intervention
783	Tanaka E, Kamitsuji S, Inoue E, Yamada T, Nakajima A, Takeuchi E, et al. Nonsteroidal anti-inflammatory drug use does not affect short-term endoscopic and histologic outcomes after Helicobacter pylori eradication in patients with rheumatoid arthritis. Mod Rheumatol. 2007;17(3):228–34.	No	no pharmaceutical intervention
784	Islam WT, Azhar A, Ahmed TF, Shaikh AC. Investigating the prevalence of halitosis and its associated factors amongst the general population of Karachi, Pakistan. J Pak Med Assoc. 2024 Feb;74(1 (Supple-2)):S79–84.	No	no pharmaceutical intervention
785	Dimand RJ. Use of H2-receptor antagonists in children. DICP. 1990 Nov;24(11 Suppl):S42-6.	No	no pharmaceutical intervention
786	Pasina L, Astuto S, Cortesi L, Tettamanti M, Franchi C, Marengoni A, et al. Therapeutic Duplicates in a Cohort of Hospitalized Elderly Patients: Results from the REPOSI Study. Drugs Aging. 2016 Sep;33(9):647–54.	No	no pharmaceutical intervention
787	Garnett WR. Lansoprazole: a proton pump inhibitor. Ann Pharmacother. 1996 Dec;30(12):1425–36.	No	no pharmaceutical intervention
788	Wallace JL, Zamuner SR, McKnight W, Dicay M, Mencarelli A, del Soldato P, et al. Aspirin, but not NO-releasing aspirin (NCX-4016), interacts with selective COX-2 inhibitors to aggravate gastric damage and inflammation. Am J Physiol Gastrointest Liver Physiol. 2004 Jan;286(1):G76-81.	No	no pharmaceutical intervention
789	Meyer UA. Metabolic interactions of the proton-pump inhibitors lansoprazole, omeprazole and pantoprazole with other drugs. Eur J Gastroenterol Hepatol. 1996 Oct;8 Suppl 1:S21-5.	No	no pharmaceutical intervention
790	Falk GW. Omeprazole: a new drug for the treatment of acid-peptic diseases. Cleve Clin J Med. 1991;58(5):418–27.	No	no pharmaceutical intervention
791	Jungnickel PW. Pantoprazole: a new proton pump inhibitor. Clin Ther. 2000 Nov;22(11):1268–93.	No	no pharmaceutical intervention
792	Parsons ME. Pantoprazole, a new proton-pump inhibitor, has a precise and predictable profile of activity. Eur J Gastroenterol Hepatol. 1996 Oct;8 Suppl 1:S15-20.	No	no pharmaceutical intervention
793	Choi YH, Lee U, Suh JH, Kim YG, Lee M, Oh E, et al. Pharmacokinetic interaction between ϵ-acetamidocaproic acid (AACA) and cimetidine in indomethacin-induced acute gastric ulcer and control rats: inhibition of active renal secretion of AACA by cimetidine. Xenobiotica. 2011 May;41(5):409–15.	No	no pharmaceutical intervention
794	Baird DC, Harker DJ, Karmes AS. Diagnosis and Treatment of Gastroesophageal Reflux in Infants and Children. Am Fam Physician. 2015 Oct;92(8):705–14.	No	no pharmaceutical intervention
795	Johns JL. When the patient has an ulcer. RN. 1991 Nov;54(11):44–51.	No	no pharmaceutical intervention
796	Altman KW, Stephens RM, Lyttle CS, Weiss KB. Changing impact of gastroesophageal reflux in medical and otolaryngology practice. Laryngoscope. 2005 Jul;115(7):1145–53.	No	no pharmaceutical intervention
797	Matsunaga T, Endo H, Takamori A, Shimada F, Takedomi H, Shirai S, et al. Lifestyle- and Comorbidity-Related Risk Factors Associated with Prescription of Gastric Acid Secretion Inhibitors to Japanese Patients Who Were Helicobacter pylori Negative and Had No Upper Gastrointestinal Lesions. Digestion. 2021;102(3):437–45.	No	no pharmaceutical intervention
798	Wiciński M, Węclewicz MM, Miętkiewicz M, Malinowski B, Grześk E, Klonowska J. Potential Mechanisms of Hematological Adverse Drug Reactions in Patients Receiving Clozapine in Combination With Proton Pump Inhibitors. J Psychiatr Pract. 2017 Mar;23(2):114–20.	No	no pharmaceutical intervention
799	Kushner PR, Peura DA. Review of proton pump inhibitors for the initial treatment of heartburn: is there a dose ceiling effect? Adv Ther. 2011 May;28(5):367–88.	No	Review
800	Anderson JR, Poklis A, Slavin RG. A fatal case of theophylline intoxication. Arch Intern Med. 1983 Mar;143(3):559–60.	No	no pharmaceutical intervention
801	Ito M, Segami T, Inaguma K, Suzuki Y. Cimetidine and omeprazole accelerate gastric ulcer healing by an increase in gastrin secretion. Eur J Pharmacol. 1994 Oct;263(3):253–9.	No	no pharmaceutical intervention
802	Takaya T. [Guidance of self care following discharge. 6. Instructions for patients with gastric and duodenal ulcers at the time of discharge]. Kango Gijutsu. 1989 Jun;35(9):1190–6.	No	no pharmaceutical intervention
803	Bauman JH, Kimelblatt BJ, Caraccio TR, Silverman HM, Simon GI, Beck GJ. Cimetidine-theophylline interaction: report of four patients. Ann Allergy. 1982 Feb;48(2):100–2.	No	no pharmaceutical intervention
804	Dash RP, Rais R, Srinivas NR. Stereoselective and nonstereoselective pharmacokinetics of rabeprazole - an overview. Xenobiotica. 2018 Apr;48(4):422–32.	No	no pharmaceutical intervention
805	Navarro Ferrer F, Navarro Ferrer ME, Prieto Peraita M. [Oral antacids and anti-ulcer drugs: each one at its proper time]. Rev Enferm. 2000;23(7–8):499–503.	No	no pharmaceutical intervention
806	Odenthal DR, Philbrick AM, Harris IM. Successful deprescribing of unnecessary proton pump inhibitors in a primary care clinic. J Am Pharm Assoc (2003). 2020;60(1):100–4.	No	no pharmaceutical intervention
807	Rayhorn N, Argel N, Demchak K. Understanding gastroesophageal reflux disease. Nursing (Lond). 2003 Oct;33(10):32–6.	No	no pharmaceutical intervention
808	Itasaka T, Murakami Y. [Dietary instructions for patients with hepatitis, diabetes mellitus or peptic ulcer at the time of discharge from the hospital. The use of instruction sheets]. Kango Gijutsu. 1972 Aug;18(8):32–41.	No	no pharmaceutical intervention
809	Budha NR, Frymoyer A, Smelick GS, Jin JY, Yago MR, Dresser MJ, et al. Drug absorption interactions between oral targeted anticancer agents and PPIs: is pH-dependent solubility the Achilles heel of targeted therapy? Clin Pharmacol Ther. 2012 Aug;92(2):203–13.	No	no pharmaceutical intervention
810	Furlow B. Barium swallow. Radiol Technol. 2004;76(1):49–61.	No	no pharmaceutical intervention
811	Qiu C, Cui Y, Qi X, Jiang H, Wang Q. [Advance in modern studies on compatibility of Coptidis Rhizoma and Evodiae Fructus]. Zhongguo Zhong yao za zhi = Zhongguo zhongyao zazhi = China J Chinese Mater medica. 2015 Feb;40(4):582–7.	No	no pharmaceutical intervention
812	JAMA patient page. Peptic ulcers. JAMA. 2001 Oct;286(16):2052.	No	no pharmaceutical intervention
813	Berardi RR. Proton pump inhibition. An effective, safe approach to GERD management. Postgrad Med. 2001 Oct;Spec No:24–35.	No	no pharmaceutical intervention
814	Kannebley ZM. [Application of a systematized preoperative orientation method for patients with peptic ulcer]. Rev Esc Enferm USP. 1973 Mar;7(1):80–103.	No	no pharmaceutical intervention
815	Brand DL, Roufail WM, Thomson AB, Tapper EJ. Misoprostol, a synthetic PGE1 analog, in the treatment of duodenal ulcers. A multicenter double-blind study. Dig Dis Sci. 1985 Nov;30(11 Suppl):147S-158S.	No	no pharmaceutical intervention
816	Eliakim R, Rachmilewitz D. Treatment of duodenal ulcer. Rev Clin Basic Pharm. 1985;5(3–4):215–33.	No	no pharmaceutical intervention
817	Schein JR. Cigarette smoking and clinically significant drug interactions. Ann Pharmacother. 1995 Nov;29(11):1139–48.	No	no pharmaceutical intervention
818	Herszényi L, Tulassay Z. [Comparative study of proton pump inhibitors]. Orv Hetil. 2001 Sep;142(36):1953–61.	No	no pharmaceutical intervention
819	Katz WA. Pharmacology and clinical experience with tramadol in osteoarthritis. Drugs. 1996;52 Suppl 3:39–47.	No	no pharmaceutical intervention
820	Berman PM, Kirsner JB. Recognizing and avoiding adverse gastrointestinal effects of drugs. Geriatrics. 1974 Jun;29(6):59–62.	No	no pharmaceutical intervention
821	Detopoulou P, Papamikos V. Gastrointestinal bleeding after high intake of omega-3 fatty acids, cortisone and antibiotic therapy: a case study. Int J Sport Nutr Exerc Metab. 2014 Jun;24(3):253–7.	No	no pharmaceutical intervention
822	Parent K. Acid reduction in peptic ulcer disease. Choosing therapy according to drug interactions, individual response, and cost. Postgrad Med. 1994 Nov;96(6):53–9.	No	no pharmaceutical intervention
823	Kim MS, Kim N, Kim SE, Jo HJ, Shin CM, Lee SH, et al. Long-term follow-up Helicobacter pylori reinfection rate and its associated factors in Korea. Helicobacter. 2013 Apr;18(2):135–42.	No	no pharmaceutical intervention
824	Chitapanarux T, Kongkarnka S, Wannasai K, Sripan P. Prevalence and factors associated with atrophic gastritis and intestinal metaplasia: A multivariate, hospital-based, statistical analysis. Cancer Epidemiol. 2023 Feb;82:102309.	No	no pharmaceutical intervention
825	Rothstein DM. Rifamycins, Alone and in Combination. Cold Spring Harb Perspect Med. 2016 Jul;6(7).	No	no pharmaceutical intervention
826	Xiang Z-D, Guan H-D, Zhao X, Xie Q, Cai F-J, Xie Z-J, et al. Protoberberine alkaloids: A review of the gastroprotective effects, pharmacokinetics, and toxicity. Phytomedicine. 2024 Apr;126:155444.	No	Review
827	Quenot J-P, Thiery N, Barbar S. When should stress ulcer prophylaxis be used in the ICU? Curr Opin Crit Care. 2009 Apr;15(2):139–43.	No	no pharmaceutical intervention
828	Jenike MA. Cimetidine in elderly patients: review of uses and risks. J Am Geriatr Soc. 1982 Mar;30(3):170–3.	No	Review
829	Bazaldua O V, Schneider FD. Evaluation and management of dyspepsia. Am Fam Physician. 1999 Oct;60(6):1773-1784,1787-1788.	No	no pharmaceutical intervention
830	Li Y, Wang L, Yang D, Zhang Z, Sun X, Geng X, et al. Esophageal chemical clearance and mucosa integrity values in refractory gastroesophageal reflux disease patients with different esophageal dynamics. Scand J Gastroenterol. 2023 Apr;58(4):322–30.	No	no pharmaceutical intervention
831	Martín-Echevarría E, Pereira Juliá A, Torralba M, Arriola Pereda G, Martín Dávila P, Mateos J, et al. [Assessing the use of proton pump inhibitors in an internal medicine department]. Rev Esp enfermedades Dig. 2008 Feb;100(2):76–81.	No	no pharmaceutical intervention
832	Mei T, Noguchi H, Suetsugu K, Hisadome Y, Kaku K, Okabe Y, et al. Effects of Concomitant Administration of Vonoprazan Fumarate on the Tacrolimus Blood Concentration in Kidney Transplant Recipients. Biol Pharm Bull. 2020;43(10):1600–3.	No	no pharmaceutical intervention
833	Merle V, Thiéfin G, Czernichow P. [Epidemiology of gastroduodenal complications associated with nonsteroidal anti-inflammatory drug use]. Gastroenterol Clin Biol. 2004 Apr;28 Spec No:C27-36.	No	no pharmaceutical intervention
834	Konturek S, Radecki T, Biernat J, Thor P, Mitis M. Effect of cerulein peptides on post-histamine gastric secretion and gastric ulcers in cats. Acta Physiol Pol. 1973;24(4):525–36.	No	no pharmaceutical intervention
835	Welage LS. Pharmacologic properties of proton pump inhibitors. Pharmacotherapy. 2003 Oct;23(10 Pt 2):74S-80S.	No	no pharmaceutical intervention
836	Alkema GE, Wilber KH, Frey D, Enguidanos SM, Simmons WJ. Characteristics associated with four potential medication problems among older adults in Medicaid waiver services. Consult Pharm J Am Soc Consult Pharm. 2008 May;23(5):396–403.	No	no pharmaceutical intervention
837	Rameis H. [The status of H2-blocker therapy today]. Wien Med Wochenschr. 1992;142(18):398–405.	No	no pharmaceutical intervention
838	Czarecki S, Kot K. [Awareness of their own condition in peptic ulcer patients]. Wiad Lek. 1983 Sep;36(17):1405–10.	No	no pharmaceutical intervention
839	Rothstein DM, Shalish C, Murphy CK, Sternlicht A, Campbell LA. Development potential of rifalazil and other benzoxazinorifamycins. Expert Opin Investig Drugs. 2006 Jun;15(6):603–23.	No	no pharmaceutical intervention
840	Pirmohamed M, Coleman MD, Galvani D, Bucknall RC, Breckenridge AM, Park BK. Lack of interaction between sulphasalazine and cimetidine in patients with rheumatoid arthritis. Br J Rheumatol. 1993 Mar;32(3):222–6.	No	no pharmaceutical intervention
841	Prescott LF, Critchley JA. Drug interactions affecting analgesic toxicity. Am J Med. 1983 Nov;75(5A):113–6.	No	no pharmaceutical intervention
842	Jitapunkul S, Lertkupinit C, Jongsitimahakul A, Suteparuk S. Use of drugs and adverse reactions in medical inpatients. J Med Assoc Thai. 1997 Oct;80(10):636–41.	No	no pharmaceutical intervention
843	Claussen DW. Prevacid (lansoprazole). Gastroenterol Nurs Off J Soc Gastroenterol Nurses Assoc. 1996;19(4):151–2.	No	no pharmaceutical intervention
844	Treiber G, Walker S, Klotz U. Omeprazole, amoxicillin and bismuth for peptic ulcer healing and Helicobacter pylori eradication. Arzneimittelforschung. 1997 Jan;47(1):47–50.	No	no pharmaceutical intervention
845	Commisso A, Lim F. Lifestyle Modifications in Adults and Older Adults With Chronic Gastroesophageal Reflux Disease (GERD). Crit Care Nurs Q. 2019;42(1):64–74.	No	no pharmaceutical intervention
846	Michocki RJ, Richardson JP. The clinical use of histamine-2 receptor antagonists. Md Med J. 1992 May;41(5):397–400.	No	no pharmaceutical intervention
847	Saccar CL. The pharmacology of esomeprazole and its role in gastric acid related diseases. Expert Opin Drug Metab Toxicol. 2009 Sep;5(9):1113–24.	No	no pharmaceutical intervention
848	Summaries for patients. Sequential therapy versus standard triple-drug therapy for Helicobacter pylori eradication. Vol. 146, Annals of internal medicine. United States; 2007. p. I20.	No	no pharmaceutical intervention
849	Lazzaroni M, Bianchi Porro G. Treatment of peptic ulcer in the elderly. Proton pump inhibitors and histamine H2 receptor antagonists. Drugs Aging. 1996 Oct;9(4):251–61.	No	no pharmaceutical intervention
850	Dal Negro R, Pomari C, Zoccatelli O, Trevisan F, Carloni C, Turco P. Pharmacokinetics of theophylline and the H2-antagonist drugs cimetidine and ranitidine. Int J Clin Pharmacol Ther Toxicol. 1984 Apr;22(4):221–6.	No	no pharmaceutical intervention
851	Cheer SM, Prakash A, Faulds D, Lamb HM. Pantoprazole: an update of its pharmacological properties and therapeutic use in the management of acid-related disorders. Drugs. 2003;63(1):101–33.	No	no pharmaceutical intervention
852	Jakovlev V, Thiemer K, Habersang S, Achterrath-Tuckermann U, von Schlichtegroll A, Sofia RD. [General pharmacological studies on tinofedrine (author’s transl)]. Arzneimittelforschung. 1978;28(8):1335–43.	No	no pharmaceutical intervention
853	Wang-Smith L, Fort J, Zhang Y, Sostek M. Pharmacokinetics and relative bioavailability of a fixed-dose combination of enteric-coated naproxen and non-enteric-coated esomeprazole magnesium. J Clin Pharmacol. 2012 May;52(5):670–80.	No	no pharmaceutical intervention
854	Götz JM, Veenendaal RA, Veselic M, Bernards S, Lamers CB. Triple therapy with ranitidine, clarithromycin, and metronidazole in the treatment of Helicobacter pylori. Scand J Gastroenterol Suppl. 1995;212:34–7.	No	no pharmaceutical intervention
855	Lechien JR, Carroll TL, Huston MN, Naunheim MR. ChatGPT-4 accuracy for patient education in laryngopharyngeal reflux. Eur Arch oto-rhino-laryngology Off J Eur Fed Oto-Rhino-Laryngological Soc Affil with Ger Soc Oto-Rhino-Laryngology - Head Neck Surg. 2024 May;281(5):2547–52.	No	no pharmaceutical intervention
856	Kelley KW, Ramsey LA. Cyclooxygenase 2 inhibitors. Adv Nurse Pract. 2003 Mar;11(3):22–4.	No	no pharmaceutical intervention
857	Henry D, Brent P, Whyte I, Mihaly G, Devenish-Meares S. Propranolol steady-state pharmacokinetics are unaltered by omeprazole. Eur J Clin Pharmacol. 1987;33(4):369–73.	No	no pharmaceutical intervention
858	Wang S, Wu Y, Ungvari GS, Ng CH, Forester BP, Gatchel JR, et al. Sleep duration and its association with demographics, lifestyle factors, poor mental health and chronic diseases in older Chinese adults. Psychiatry Res. 2017 Nov;257:212–8.	No	no pharmaceutical intervention
859	Finley K, Giannamore M, Bennett M, Hall L. Assessing the impact of lifestyle modification education on knowledge and behavior changes in gastroesophageal reflux disease patients on proton pump inhibitors. J Am Pharm Assoc (2003). 2009;49(4):544–8.	No	no pharmaceutical intervention
860	Jones JK, Fife D, Curkendall S, Goehring EJ, Guo JJ, Shannon M. Coprescribing and codispensing of cisapride and contraindicated drugs. JAMA. 2001 Oct;286(13):1607–9.	No	no pharmaceutical intervention
861	Maton PN, Burton ME. Antacids revisited: a review of their clinical pharmacology and recommended therapeutic use. Drugs. 1999 Jun;57(6):855–70.	No	Review
862	Kelly J. Drug therapy and peptic ulceration. Br J Nurs. 1994 Nov;3(21):1129–34.	No	no pharmaceutical intervention
863	Illnait J, Terry H, Más R, Fernández L, Carbajal D. Effects of D-002, a product isolated from beeswax, on gastric symptoms of patients with osteoarthritis treated with piroxicam: a pilot study. J Med Food. 2005;8(1):63–8.	No	no pharmaceutical intervention
864	Goldsmith C. Gastroesophageal reflux disease. Am J Nurs. 1998 Sep;98(9):44–5.	No	no pharmaceutical intervention
865	Ezekowitz MD, Falk RH. The increasing need for anticoagulant therapy to prevent stroke in patients with atrial fibrillation. Mayo Clin Proc. 2004 Jul;79(7):904–13.	No	no pharmaceutical intervention
866	Phillips P, Hansky J. Phenytoin toxicity secondary to cimetidine administration. Vol. 141, The Medical journal of Australia. Australia; 1984. p. 602.	No	no pharmaceutical intervention
867	Boike JR, Kao R, Meyer D, Markle B, Rosenberg J, Niebruegge J, et al. Does concomitant use of paracetamol potentiate the gastroduodenal mucosal injury associated with aspirin? A prospective, randomised, pilot study. Aliment Pharmacol Ther. 2012 Aug;36(4):391–7.	No	no pharmaceutical intervention
868	Xue Z, Xue H, Jiang J, Lin B, Zeng S, Huang X, et al. Chronic atrophic gastritis in association with hair mercury level. Tumour Biol J Int Soc Oncodevelopmental Biol Med. 2014 Nov;35(11):11391–8.	No	no pharmaceutical intervention
869	Pradeepkumar Singh L, Vivek Sharma A, Swarnakar S. Upregulation of collagenase-1 and -3 in indomethacin-induced gastric ulcer in diabetic rats: role of melatonin. J Pineal Res. 2011 Aug;51(1):61–74.	No	no pharmaceutical intervention
870	Asikoğlu M, Ozguney I, Ozcan I, Orumlu O, Guneri T, Koseoğlu K, et al. The absorption of (99m)Tc-alendronate given by rectal route in rabbits. Pharm Dev Technol. 2008;13(3):213–20.	No	no pharmaceutical intervention
871	Wang Z, Hu H, Chen F, Lan K, Wang A. Reduced system exposures of total rhein and baicalin after combinatory oral administration of rhein, baicalin and berberine to beagle dogs and rats. J Ethnopharmacol. 2013 Jan;145(2):442–9.	No	no pharmaceutical intervention
872	Solomon DH, Avorn J. Do gastroprotective drugs prevent NSAID toxicity? Vol. 30, The Journal of rheumatology. Canada; 2003. p. 203; author reply 203-4.	No	no pharmaceutical intervention
873	DuBois L. How aspirin and alcohol interact to accentuate GI bleeding. Dent Stud. 1979 May;57(8):56–8.	No	no pharmaceutical intervention
874	Scott M, Gelhot AR. Gastroesophageal reflux disease: diagnosis and management. Am Fam Physician. 1999 Mar;59(5):1161-1169,1199.	No	no pharmaceutical intervention
875	Tatsuta M, Iishi H, Baba M, Iseki K. Geranylgeranylacetone attenuates suppression by Helicobacter pylori extract of human umbilical vein epithelial cell growth. Hepatogastroenterology. 2004;51(59):1558–60.	No	no pharmaceutical intervention
876	Bardou M, Barkun AN, Hamza S, Le Ray I, Goirand F. Pharmacokinetic and clinical evaluation of esomeprazole and ASA for the prevention of gastroduodenal ulcers in cardiovascular patients. Expert Opin Drug Metab Toxicol. 2012 Sep;8(9):1199–208.	No	no pharmaceutical intervention
877	Medley ES. Peptic ulcer disease in children: report of a case and a problem-oriented review. J Fam Pract. 1978 Aug;7(2):281–4.	No	Review
878	Reddy AT, Lee JP, Leiman DA. Measuring and improving quality in esophageal care and swallowing disorders. Dis esophagus Off J Int Soc Dis Esophagus. 2024 Mar;	No	no pharmaceutical intervention
879	Nogueira de Rojas JR. [Advances in pharmacologic treatment of gastroesophageal reflux disease]. Rev Gastroenterol Mex. 2003 Nov;68 Suppl 3:22–8.	No	no pharmaceutical intervention
880	Uygun A, Ates Y, Erdil A, Kadayifci A, Cetin C, Gulsen M, et al. Efficacy of omeprazole plus two antimicrobials for the eradication of Helicobacter pylori in a Turkish population. Clin Ther. 1999 Sep;21(9):1539–48.	No	no pharmaceutical intervention
881	Summaries for patients. Detection of persistent Helicobacter pylori infection. Ann Intern Med. 2002 Feb;136(4):I36.	No	no pharmaceutical intervention
882	Kurosawa S. [What is important in treating elderly with H2 receptor antagonists]. Nihon Rinsho. 2002 Aug;60(8):1613–7.	No	no pharmaceutical intervention
883	Hsu P-I, Lai K-H, Liu C-P. Esomeprazole with clopidogrel reduces peptic ulcer recurrence, compared with clopidogrel alone, in patients with atherosclerosis. Gastroenterology. 2011 Mar;140(3):791–8.	No	no pharmaceutical intervention
884	Karoui S, Zouiten L, Serghini M, Sahtout-Jouini S, Matri S, Kallel L, et al. [Proximal gastro-esophageal reflux monitoring in patients with suspected laryngopharyngeal reflux disease]. Tunis Med. 2008 Aug;86(8):735–9.	No	no pharmaceutical intervention
885	Hulhoven R, Desager JP, Harvengt C, Hermann P, Guillet P, Thiercelin JF. Lack of interaction between zolpidem and H2 antagonists, cimetidine and ranitidine. Int J Clin Pharmacol Res. 1988;8(6):471–6.	No	no pharmaceutical intervention
886	Nuki G. Pain control and the use of non-steroidal analgesic anti-inflammatory drugs. Br Med Bull. 1990 Jan;46(1):262–78.	No	no pharmaceutical intervention
887	Hunt RH, Yuan Y. Acid-NSAID/aspirin interaction in peptic ulcer disease. Dig Dis. 2011;29(5):465–8.	No	no pharmaceutical intervention
888	Greenfield A, Cook T, Pruskowski J. Management of Refractory Gastroesophageal Reflux Disease #377. J Palliat Med. 2019 Aug;22(8):998–1000.	No	no pharmaceutical intervention
889	Drach-Zahavy A, Pud D. Learning mechanisms to limit medication administration errors. J Adv Nurs. 2010 Apr;66(4):794–805.	No	no pharmaceutical intervention
890	Fujimori T, Kawamata H, Ichikawa K, Ono Y, Okura Y, Tomita S, et al. Pathological issues of gastric and lower esophageal cancer: helicobacter pylori infection and its eradication. J Gastroenterol. 2002;37 Suppl 1:28–33.	No	no pharmaceutical intervention
891	Ohana JAL. Gastritis (dyspepsia): suggestions on how to have patients approach making them understand the problem and looking for solutions. Vol. 26, Arquivos brasileiros de cirurgia digestiva : ABCD = Brazilian archives of digestive surgery. Brazil; 2013. p. 344.	No	no pharmaceutical intervention
892	Kolgazi M, Cantali-Ozturk C, Deniz R, Ozdemir-Kumral ZN, Yuksel M, Sirvanci S, et al. Nesfatin-1 alleviates gastric damage via direct antioxidant mechanisms. J Surg Res. 2015 Jan;193(1):111–8.	No	no pharmaceutical intervention
893	Brogden RN, Heel RC, Speight TM, Avery GS. Sucralfate. A review of its pharmacodynamic properties and therapeutic use in peptic ulcer disease. Drugs. 1984 Mar;27(3):194–209.	No	Review
894	Spink M, Bann S, Glickman R. Clinical implications of cyclo-oxygenase-2 inhibitors for acute dental pain management: benefits and risks. J Am Dent Assoc. 2005 Oct;136(10):1439–48.	No	no pharmaceutical intervention
895	Thomas JM, Misiewicz G. Histamine H2-receptor antagonists in the short- and long-term treatment of duodenal ulcer. Clin Gastroenterol. 1984 May;13(2):501–41.	No	no pharmaceutical intervention
896	Jamali F, Mahachai V, Reilly PA, Thomson AB. Lack of pharmacokinetic interaction between cimetidine and pirenzepine. Clin Pharmacol Ther. 1985 Sep;38(3):325–30.	No	no pharmaceutical intervention
897	Gulick RM. Pursuing a diagnosis in a Caribbean man. AIDS Clin Care. 1997 Aug;9(8):62–3.	No	no pharmaceutical intervention
898	Vanderhoff BT, Tahboub RM. Proton pump inhibitors: an update. Am Fam Physician. 2002 Jul;66(2):273–80.	No	no pharmaceutical intervention
899	Grant SM, Langtry HD, Brogden RN. Ranitidine. An updated review of its pharmacodynamic and pharmacokinetic properties and therapeutic use in peptic ulcer disease and other allied diseases. Drugs. 1989 Jun;37(6):801–70.	No	Review
900	Belcaster A. Reviewing Zollinger-Ellison syndrome ... from A to Z.E.S. Nursing (Lond). 1996 Mar;26(3):32c-32d.	No	Review
901	Blum RA. Lansoprazole and omeprazole in the treatment of acid peptic disorders. Am J Heal Pharm AJHP Off J Am Soc Heal Pharm. 1996 Jun;53(12):1401–15.	No	no pharmaceutical intervention
902	Perault MC, Vandel B. [H1 and H2 histamine antagonists. Principles and rules of use]. Rev Prat. 1996 Jun;46(12):1547–50.	No	no pharmaceutical intervention
903	Aronson B. Update on peptic ulcer drugs. Am J Nurs. 1998 Jan;98(1):41–6.	No	no pharmaceutical intervention
904	Berner BD, Conner CS, Sawyer DR, Siepler JK. Ranitidine: a new H2-receptor antagonist. Clin Pharm. 1982;1(6):499–509.	No	no pharmaceutical intervention
905	Wang C, Cheng S-F, Hung J-L, Tang P-L. Highly frequent utilization of outpatient services in a national health insurance system - analysis of associated factors and underlying co-morbidity. Curr Med Res Opin. 2020 Nov;36(11):1761–7.	No	no pharmaceutical intervention
906	Gisbert JP, Calvet X, Ferrándiz J, Mascort J, Alonso-Coello P, Marzo M. [Clinical practice guideline on the management of patients with dyspepsia. Update 2012]. Gastroenterol Hepatol. 2012 Dec;35(10):725.e1-38.	No	no pharmaceutical intervention
907	Batts KF, Munter DW. Metoclopramide toxicity in an infant. Pediatr Emerg Care. 1998 Feb;14(1):39–41.	No	no pharmaceutical intervention
908	Der G. An overview of proton pump inhibitors. Gastroenterol Nurs Off J Soc Gastroenterol Nurses Assoc. 2003;26(5):182–90.	No	no pharmaceutical intervention
909	Byrne MF, Murray FE. Formulary management of proton pump inhibitors. Pharmacoeconomics. 1999 Sep;16(3):225–46.	No	no pharmaceutical intervention
910	Upadhyay R, Chhabra YK, Gupta A, Datley AY. PPIs and Safety Concerns - A Pending Verdict? J Assoc Physicians India. 2021 Apr;69(4):11–2.	No	no pharmaceutical intervention
911	Garnett WR. Efficacy, safety, and cost issues in managing patients with gastroesophageal reflux disease. Am J Hosp Pharm. 1993 Apr;50(4 Suppl 1):S11-8.	No	no pharmaceutical intervention
912	Carey WB. The hazards of medicalizing variants of normal. Pediatrics. 2013 May;131(5):991–2.	No	no pharmaceutical intervention
913	Basmarke-Wehelie R, Sjölinder H, Jurkowski W, Elofsson A, Arnqvist A, Engstrand L, et al. The complement regulator CD46 is bactericidal to Helicobacter pylori and blocks urease activity. Gastroenterology. 2011 Sep;141(3):918–28.	No	no pharmaceutical intervention
914	Rivasi G, Coscarelli A, Capacci M, Ceolin L, Turrin G, Tortù V, et al. Tolerability of Antihypertensive Medications: The Influence of Age. High blood Press Cardiovasc Prev Off J Ital Soc Hypertens. 2024 Apr;	No	no pharmaceutical intervention
915	Zhang M, Tang Z, Zhang T. [Prevalence of peptic ulcer and its associated factors in elderly people in Beijing]. Zhonghua Liu Xing Bing Xue Za Zhi. 1998 Jun;19(3):162–4.	No	no pharmaceutical intervention
916	Poynard T, Tournade JM, Alberola B, Pappo M. [Semiology of gastroduodenal ulcer proved by endoscopy: epidemiological analysis of 1,800 cases]. Gastroenterol Clin Biol. 1988;12(8–9):596–603.	No	no pharmaceutical intervention
917	Bakulina N V, Tikhonov S V, Okovityi S V, Lutaenko EA, Bolshakov AO, Prikhodko VA, et al. [Pharmacokinetics and pharmacodynamics of rebamipide. New possibilities of therapy: A review]. Ter Arkh. 2023 Jan;94(12):1431–7.	No	Review
918	Richards DA. Comparative pharmacodynamics and pharmacokinetics of cimetidine and ranitidine. J Clin Gastroenterol. 1983;5 Suppl 1:81–90.	No	no pharmaceutical intervention
919	Carrière B, Bailey B, Chabot G, Lebel D. Dispensing error leading to alendronate ingestion. Ann Pharmacother. 2003 Jan;37(1):87–9.	No	no pharmaceutical intervention
920	Asim Syed IA, Abbas Naqvi SH. Proton pump inhibitors use; beware of side-effects. J Pak Med Assoc. 2016 Oct;66(10):1314–8.	No	no pharmaceutical intervention
921	Abel C, Desilets AR, Willett K. Dexlansoprazole in the treatment of esophagitis and gastroesophageal reflux disease. Ann Pharmacother. 2010 May;44(5):871–7.	No	no pharmaceutical intervention
922	Gupta R, Marshall J, Munoz JC, Kottoor R, Jamal MM, Vega KJ. Decreased acid suppression therapy overuse after education and medication reconciliation. Int J Clin Pract. 2013 Jan;67(1):60–5.	No	no pharmaceutical intervention
923	Ogawa M, Nomura S, Car BD, Goldenring JR. Omeprazole treatment ameliorates oxyntic atrophy induced by DMP-777. Dig Dis Sci. 2006 Mar;51(3):431–9.	No	no pharmaceutical intervention
924	Zimmermann AE, Katona BG. Lansoprazole: a comprehensive review. Pharmacotherapy. 1997;17(2):308–26.	No	review
925	Claussen DW. The newest proton pump inhibitor. Gastroenterol Nurs Off J Soc Gastroenterol Nurses Assoc. 1995;18(6):235–6.	No	no pharmaceutical intervention
926	Croxtall JD, Perry CM, Keating GM. Esomeprazole: in gastroesophageal reflux disease in children and adolescents. Paediatr Drugs. 2008;10(3):199–205.	No	no pharmaceutical intervention
927	Olson CA. Practice guidelines for treatment of peptic ulcer disease. Vol. 276, JAMA. United States; 1996. p. 1135–7.	No	no pharmaceutical intervention
928	Rollins G. Counseling about anti-inflammatory drugs plays role in peptic ulcer disease outcomes, study reveals. Vol. 12, Report on medical guidelines & outcomes research. United States; 2001. p. 9-10,12.	No	no pharmaceutical intervention
929	Vakil N. Are there geographical and regional differences in Helicobacter pylori eradication? Can J Gastroenterol. 2003 Jun;17 Suppl B:30B-32B.	No	no pharmaceutical intervention
930	Domschke S, Domschke W. New histamine H2-receptor antagonists. Hepatogastroenterology. 1980 Jun;27(3):163–8.	No	no pharmaceutical intervention
931	Gaska JA, Tietze KJ. Current concepts in the treatment of peptic ulcer disease: a case-oriented approach, Part 1. Am Pharm. 1989 Nov;NS29(11):48–53.	No	no pharmaceutical intervention
932	Brooks WS. Short- and long-term management of peptic ulcer disease: current role of H2-antagonists. Hepatogastroenterology. 1992 Feb;39 Suppl 1:47–52.	No	no pharmaceutical intervention
933	Craig DGN, Thimappa R, Anand V, Sebastian S. Inappropriate utilization of intravenous proton pump inhibitors in hospital practice--a prospective study of the extent of the problem and predictive factors. QJM. 2010 May;103(5):327–35.	No	no pharmaceutical intervention
934	Bozymski EM, Isaacs KL. Special diagnostic and therapeutic considerations in elderly patients with upper gastrointestinal disease. J Clin Gastroenterol. 1991;13 Suppl 2:S65-75.	No	no pharmaceutical intervention
935	Thomson ABR, Sauve MD, Kassam N, Kamitakahara H. Safety of the long-term use of proton pump inhibitors. Vol. 16, World journal of gastroenterology. United States; 2010. p. 2323–30.	No	no pharmaceutical intervention
936	Bobian M, Kandinov A, El-Kashlan N, Svider PF, Folbe AJ, Mayerhoff R, et al. Mobile applications and patient education: Are currently available GERD mobile apps sufficient? Laryngoscope. 2017 Aug;127(8):1775–9.	No	no pharmaceutical intervention
937	Klotz U. Proton pump inhibitors--their pharmacological impact on the clinical management of acid-related disorders. Arzneimittelforschung. 2009;59(6):271–82.	No	no pharmaceutical intervention
938	Kataoka H, Horie Y, Koyama R, Nakatsugi S, Furukawa M. Interaction between NSAIDs and steroid in rat stomach: safety of nimesulide as a preferential COX-2 inhibitor in the stomach. Dig Dis Sci. 2000 Jul;45(7):1366–75.	No	no pharmaceutical intervention
939	Comparison tables: H2-receptor antagonists and PPIs. Med Lett Drugs Ther. 2022 Apr;64(1647):e56–7.	No	no pharmaceutical intervention
940	Ouellet J. [Proton pump inhibitors: anti-ulcer agents or platelet aggregation inhibitors? Caution regarding drug interactions]. Vol. 7, Perspective infirmiere : revue officielle de l’Ordre des infirmieres et infirmiers du Quebec. Canada; 2010. p. 40.	No	no pharmaceutical intervention
941	Yusuff KB, Balogun OB. Pattern of drug utilization among hypertensives in a Nigerian teaching hospital. Pharmacoepidemiol Drug Saf. 2005 Jan;14(1):69–74.	No	no pharmaceutical intervention
942	Greenfield S, Kaplan S, Ware JEJ. Expanding patient involvement in care. Effects on patient outcomes. Ann Intern Med. 1985 Apr;102(4):520–8.	No	no pharmaceutical intervention
943	Bultas J. Are proton pump inhibitors an effective and safe drug not only in the prophylaxis of gastrointestinal bleeding in antithrombotic treatment? Vnitr Lek. 2020;66(3):169–79.	No	no pharmaceutical intervention
944	Blaser N, Backert S, Pachathundikandi SK. Immune Cell Signaling by Helicobacter pylori: Impact on Gastric Pathology. Adv Exp Med Biol. 2019;1149:77–106.	No	no pharmaceutical intervention
945	Engbaek J. [Gastrointestinal hemorrhage during treatment with ibuprofen (Brufen)]. Ugeskr Laeger. 1977 Feb;139(7):401–3.	No	no pharmaceutical intervention
946	Pollak PT. A liquid chromatography assay for the study of serum and gastric juice metronidazole concentrations in the treatment of Helicobacter pylori. Ther Drug Monit. 1996 Dec;18(6):678–87.	No	no pharmaceutical intervention
947	Slabaugh SL, Maio V, Templin M, Abouzaid S. Prevalence and risk of polypharmacy among the elderly in an outpatient setting: a retrospective cohort study in the Emilia-Romagna region, Italy. Drugs Aging. 2010 Dec;27(12):1019–28.	No	no pharmaceutical intervention
948	Ruppin H. [Theoretical and clinical aspects of the antacid therapy]. Med Klin. 1975 Jul;70(30):1237–42.	No	no pharmaceutical intervention
949	Radaelli F, Minoli G. Helicobacter pylori and nonsteroidal anti-inflammatory drug interactions in bleeding ulcers. Gastrointest Endosc. 2002 Oct;56(4):604–7.	No	no pharmaceutical intervention
950	Harnik IG. In the Clinic. Gastroesophageal Reflux Disease. Ann Intern Med. 2015 Jul;163(1):ITC1.	No	no pharmaceutical intervention
951	de la Torre PM, Enobakhare Y, Torrado G, Torrado S. Release of amoxicillin from polyionic complexes of chitosan and poly(acrylic acid). Study of polymer/polymer and polymer/drug interactions within the network structure. Biomaterials. 2003 Apr;24(8):1499–506.	No	no pharmaceutical intervention
952	Which NSAID? Nurs RSA. 1993 Jun;8(6):32–5.	No	no pharmaceutical intervention
953	Lipsy RJ, Fennerty B, Fagan TC. Clinical review of histamine2 receptor antagonists. Arch Intern Med. 1990 Apr;150(4):745–51.	No	Review
954	Baker DE. Peptic ulcer bleeding following therapeutic endoscopy: a new indication for intravenous esomeprazole. Rev Gastroenterol Disord. 2009;9(4):E111-8.	No	no pharmaceutical intervention
955	Herrerías JM, Esteban JM, Caballero-Plasencia AM, Valenzuela-Barranco M, Motilva V, Alarcón C, et al. Preventive effect of zaprinast and 3-isobutyl, 1-methylxanthine (phosphodiesterase inhibitors) on gastric injury induced by nonsteroidal antiinflammatory drugs in rats. Dig Dis Sci. 2003 May;48(5):986–91.	No	no pharmaceutical intervention
956	Ariyo O, Kinney O, Brookhart A, Nadpara P, Goode J-VKR. Medication therapy problems and vaccine needs identified during initial appointment-based medication synchronization visits. J Am Pharm Assoc (2003). 2019;59(4S):S67–71.	No	no pharmaceutical intervention
957	Satoh H, Asano S, Maeda R, Murakami I, Inada I, Sato F, et al. Prevention of gastric ulcer relapse induced by indomethacin in rats by a mutein of basic fibroblast growth factor. Jpn J Pharmacol. 1997 Mar;73(3):229–41.	No	no pharmaceutical intervention
958	Calabrese C, Fabbri A, Di Febo G. Long-term management of GERD in the elderly with pantoprazole. Clin Interv Aging. 2007;2(1):85–92.	No	no pharmaceutical intervention
959	Schunack W. Pharmacology of H2-receptor antagonists: an overview. J Int Med Res. 1989;17 Suppl 1:9A-16A.	No	no pharmaceutical intervention
960	Dammann HG. Therapy with omeprazole and clarithromycin increases serum carbamazepine levels in patients with H. pylori gastritis. Vol. 41, Digestive diseases and sciences. United States; 1996. p. 519–20.	No	no pharmaceutical intervention
961	Koelz HR. [H2-receptor antagonists. 10 questions--10 answers]. Schweiz Rundsch Med Prax. 1984 Jun;73(26):831–4.	No	no pharmaceutical intervention
962	PPI interactions with clopidogrel. Med Lett Drugs Ther. 2009 Jan;51(1303):2–3.	No	no pharmaceutical intervention
963	Rayhorn N. Patient education series. Gastroesophageal reflux disease (GERD). Nursing (Lond). 2004 Jul;34(7):54–5.	No	no pharmaceutical intervention
964	Langman MJS. Adverse effects of conventional non-steroidal anti-inflammatory drugs on the upper gastrointestinal tract. Fundam Clin Pharmacol. 2003 Aug;17(4):393–403.	No	no pharmaceutical intervention
965	Kempf WI. Soothing the burn. Management of gastroesophageal reflux disease. Adv Nurse Pract. 2004 Jan;12(1):47–50.	No	no pharmaceutical intervention
966	Matsukawa Y, Kurosaka H, Kato K, Hayashi I, Minekawa K, Arakawa Y, et al. Lansoprazole increases serum IgG and IgM in H. pylori-infected patients. Int J Immunopathol Pharmacol. 2007;20(1):173–9.	No	no pharmaceutical intervention
967	Gogel HK, Buckman MT, Cadieux D, McCarthy DM. Gastric secretion and hormonal interactions in multiple endocrine neoplasia type I. Arch Intern Med. 1985 May;145(5):855–9.	No	no pharmaceutical intervention
968	Tsumura H, Fujita T, Tamura I, Morita Y, Yoshida M, Toyonaga T, et al. Association between adherence to evidence-based guidelines for the prescription of non-steroidal anti-inflammatory drugs and the incidence of gastric mucosal lesions in Japanese patients. J Gastroenterol. 2010 Sep;45(9):944–51.	No	no pharmaceutical intervention
969	García Rodríguez LA, Barreales Tolosa L. Risk of upper gastrointestinal complications among users of traditional NSAIDs and COXIBs in the general population. Gastroenterology. 2007 Feb;132(2):498–506.	No	no pharmaceutical intervention
970	What you need to know about rosacea. Nurs Times. 2005 Jun;101(25):28.	No	no pharmaceutical intervention
971	Mathé G. Is the study of human cancer-associated factors, the best or the only model for human carcinogenesis research? I. The question of Helicobacter pylori infection as an accused human gastric carcinogen. Biomed Pharmacother. 1997;51(1):1–4.	No	no pharmaceutical intervention
972	Zou D, Goh K-L. East Asian perspective on the interaction between proton pump inhibitors and clopidogrel. J Gastroenterol Hepatol. 2017 Jun;32(6):1152–9.	No	no pharmaceutical intervention
973	Kuna L, Jakab J, Smolic R, Raguz-Lucic N, Vcev A, Smolic M. Peptic Ulcer Disease: A Brief Review of Conventional Therapy and Herbal Treatment Options. J Clin Med. 2019 Feb;8(2).	No	no pharmaceutical intervention
974	Yang N, Sampathkumar K, Loo SCJ. Recent advances in complementary and replacement therapy with nutraceuticals in combating gastrointestinal illnesses. Clin Nutr. 2017 Aug;36(4):968–79.	No	no pharmaceutical intervention
975	Juba KM, Weiland D. Seizure management in a complex hospice patient. J Pain Palliat Care Pharmacother. 2010 Mar;24(1):27–32.	No	no pharmaceutical intervention
976	Esomeprazole magnesium. Am J Heal Pharm AJHP Off J Am Soc Heal Pharm. 2002 Jan;59(2):127–9.	No	no pharmaceutical intervention
977	Horn J. The proton-pump inhibitors: similarities and differences. Clin Ther. 2000 Mar;22(3):266–80; discussion 265.	No	no pharmaceutical intervention
978	Tryba M, Cook D. Current guidelines on stress ulcer prophylaxis. Drugs. 1997 Oct;54(4):581–96.	No	no pharmaceutical intervention
979	Ivanova GA. [Basic aspects of the hygienic training and education of chronic gastritis patients]. Sov Zdr. 1972;31(10):43–7.	No	no pharmaceutical intervention
980	Information from your family doctor. Gastroesophageal reflux disease. Vol. 68, American family physician. United States; 2003. p. 1321–2.	No	no pharmaceutical intervention
981	Pisegna JM, Yang S, Purcell A, Rubio A. A Mixed-Methods Study of Patient Views on Reflux Symptoms and Medication Routines. J Voice. 2017 May;31(3):381.e15-381.e25.	No	no pharmaceutical intervention
982	Kirch W, Ohnhaus EE. [Recent aspects of drug interactions with the H2 antagonists cimetidine and ranitidine. A review of the literature]. Med Klin (Munich). 1987 May;82(11):400–4.	No	Review
983	Meoni S, Monaci R. [Prostaglandins, indomethacin and the physiopathology of various systems]. Clin Ter. 1984 Jul;110(2):163–7.	No	not relevant
984	Nonsteroidal antiinflammatory drugs. Del Med J. 1981 Oct;53(10):486.	No	not relevant
985	Histamine Type-2 Receptor Antagonists (H2 Blockers). In Bethesda (MD); 2012.	No	not relevant
986	Leiba A, Leibowitz A, Grossman E. An unusual case of hypoglycemia in a diabetic patient. Vol. 44, Annals of emergency medicine. United States; 2004. p. 427–8.	No	not relevant
987	Keshavarzian A, Wibowo A, Gordon JH, Fields JZ. MPTP-induced duodenal ulcers in rat. Prevention by reuptake blockers for serotonin and norepinephrine, but not dopamine. Gastroenterology. 1990 Mar;98(3):554–60.	No	not relevant
988	Youssef SS, Iskandar SB, Scruggs J, Roy TM. Acute pancreatitis associated with omeprazole. Int J Clin Pharmacol Ther. 2005 Dec;43(12):558–61.	No	not relevant
989	Leontiadis GI, Yuan Y, Howden CW. The interaction between proton pump inhibitors and clopidogrel and upper gastrointestinal bleeding. Gastrointest Endosc Clin N Am. 2011 Oct;21(4):637–56.	No	not relevant
990	Martin JP, Connor PD, Charles K. Meckel’s diverticulum. Am Fam Physician. 2000 Feb;61(4):1037-1042,1044.	No	not relevant
991	Talley NJ. How to manage the difficult-to-treat dyspeptic patient. Nat Clin Pract Gastroenterol Hepatol. 2007 Jan;4(1):35–42.	No	not relevant
992	Dodge PW, Brodie DA, Young PR, Krause RA, Tekeli S. Prevention of antiinflammatory drug-induced gastric lesions in rats by Abbott-29590. Am J Dig Dis. 1974 May;19(5):449–57.	No	not relevant
993	Metz DC. Potential uses of intravenous proton pump inhibitors to control gastric acid secretion. Digestion. 2000;62(2–3):73–81.	No	not relevant
994	Matsuo Y, Seki A. Actions of pirenzepine-dihydrochloride (LS-519 Cl) on gastric juice secretion, gastric motility and experimental gastric ulcer. Arzneimittelforschung. 1979;29(7):1028–35.	No	not relevant
995	Information from your family doctor. Dyspepsia: what it is and what to do about it. Vol. 82, American family physician. United States; 2010. p. 1459–60.	No	not relevant
996	Kaplan GG, Bates D, McDonald D, Panaccione R, Romagnuolo J. Inappropriate use of intravenous pantoprazole: extent of the problem and successful solutions. Clin Gastroenterol Hepatol Off Clin Pract J Am Gastroenterol Assoc. 2005 Dec;3(12):1207–14.	No	not relevant
997	Tasnim J, Hashim NM, Han HC. A comprehensive review on potential drug-drug interactions of proton pump inhibitors with antidiabetic drugs metformin and DPP-4 inhibitors. Cell Biochem Funct. 2024 Mar;42(2):e3967.	No	Review
998	Lewis JH. Idiopathic gastric acid hypersecretion: treatment implications for refractory acid/peptic disorders. Aliment Pharmacol Ther. 1991;5 Suppl 1:15–24.	No	no pharmaceutical intervention
999	Uchida M, Yano S, Watanabe K. A reliable method for the production of antral gastric ulcer by a combination of 2-deoxy-D-glucose, aspirin and ammonia in rats. Jpn J Pharmacol. 1991 Aug;56(4):475–81.	No	no pharmaceutical intervention
1000	Gianotti A, Bottino G. [Changes in plasma levels of theophylline in therapeutic combination with cimetidine and ranitidine]. Clin Ter. 1986 Feb;116(4):303–6.	No	no pharmaceutical intervention
1001	Lamers CB. H2-receptor antagonists an Helicobacter pylori eradication. Scand J Gastroenterol Suppl. 1995;212:126–7.	No	no pharmaceutical intervention
1002	McCarthy DM. Peptic ulcer: antacids or cimetidine? Hosp Pract. 1979 Dec;14(12):52–64.	No	no pharmaceutical intervention
1003	Gold BD, Freston JW. Gastroesophageal reflux in children: pathogenesis, prevalence, diagnosis, and role of proton pump inhibitors in treatment. Paediatr Drugs. 2002;4(10):673–85.	No	no pharmaceutical intervention
1004	Silvani MC, Motola D, Poluzzi E, Bottoni A, De Ponti F, Vaccheri A, et al. Gastro-intestinal problems and concomitant medication in NSAID users: additional findings from a questionnaire-based survey in Italy. Eur J Clin Pharmacol. 2006 Mar;62(3):235–41.	No	no pharmaceutical intervention
1005	Claussen DW. HELIDAC therapy (bismuth subsalicylate/metronidazole/tetracycline hydrochloride). Gastroenterol Nurs Off J Soc Gastroenterol Nurses Assoc. 1997;20(5):188–9.	No	no pharmaceutical intervention
1006	Frampton JE, McTavish D. Ranitidine: a pharmacoeconomic evaluation of its use in acid-related disorders. Pharmacoeconomics. 1994 Jul;6(1):57–89.	No	no pharmaceutical intervention
1007	Jelovac N, Sikiric P, Rucman R, Petek M, Marovic A, Perovic D, et al. Pentadecapeptide BPC 157 attenuates disturbances induced by neuroleptics: the effect on catalepsy and gastric ulcers in mice and rats. Eur J Pharmacol. 1999 Aug;379(1):19–31.	No	no pharmaceutical intervention
1008	Knowledge about causes of peptic ulcer disease -- United States, March-April 1997. MMWR Morb Mortal Wkly Rep. 1997 Oct;46(42):985–7.	No	no pharmaceutical intervention
1009	Watkinson G, Hopkins A, Akbar FA. The therapeutic efficacy of misoprostol in peptic ulcer disease. Postgrad Med J. 1988;64 Suppl 1:60–77.	No	no pharmaceutical intervention
1010	Vianello F, Di Mario F, Naccarato R. [Antacids and peptic ulcer]. G Clin Med. 1990 Feb;71(2):123-126,129-131.	No	no pharmaceutical intervention
1011	Gélisse P, Hillaire-Buys D, Halaili E, Jean-Pastor M-J, Vespignan H, Coubes P, et al. [Carbamazepine and clarithromycin: a clinically relevant drug interaction]. Rev Neurol (Paris). 2007 Nov;163(11):1096–9.	No	no pharmaceutical intervention
1012	Diaz-Montes TP, Cobb L, Ibeanu OA, Njoku P, Gerardi MA. Introduction of checklists at daily progress notes improves patient care among the gynecological oncology service. J Patient Saf. 2012 Dec;8(4):189–93.	No	no pharmaceutical intervention
1013	Publow SW, Branam DL. Hypotension and bradycardia associated with concomitant tizanidine and lisinopril therapy. Am J Heal Pharm AJHP Off J Am Soc Heal Pharm. 2010 Oct;67(19):1606–10.	No	no pharmaceutical intervention
1014	Kohút A, Nicák A, Neuschl J. [Effect of d-lysergic acid (LSD) diethylamide on the ulcerogenic effect of phenylbutazone (author’s transl)]. Bratisl Lek Listy. 1976 May;65(5):517–21.	No	no pharmaceutical intervention
1015	Tack J, Louis E, Persy V, Urbain D. [Optimal use of proton pump inhibitors in primary care]. Rev Med Liege. 2014 Mar;69(3):139–45.	No	no pharmaceutical intervention
1016	Pottegård A, Kviesgaard A-K, Hesse U, Moreno SI, Hansen JM. Patient characteristics among users of analgesic over-the-counter aspirin in a Danish pharmacy setting. Int J Clin Pharm. 2014 Aug;36(4):693–6.	No	no pharmaceutical intervention
1017	Humphries TJ. Treatment strategies for gastroesophageal reflux disease. Vol. 22, Clinical therapeutics. United States; 2000. p. 1590–1.	No	no pharmaceutical intervention
1018	Nanda A, Wasan AN. Asthma in Adults. Med Clin North Am. 2020 Jan;104(1):95–108.	No	no pharmaceutical intervention
1019	Rainer F. [Interactions of non-steroidal anti-rheumatic agents with other drugs]. Wien Med Wochenschr. 1982 Dec;132(23–24):595–8.	No	no pharmaceutical intervention
1020	Howden CW. Advances in the therapeutic uses of histamine H2-receptor antagonists. Baillieres Clin Gastroenterol. 1993 Mar;7(1):81–94.	No	no pharmaceutical intervention
1021	Solem C, Mody R, Stephens J, Macahilig C, Gao X. Mealtime-related dosing directions for proton-pump inhibitors in gastroesophageal reflux disease: physician knowledge, patient adherence. J Am Pharm Assoc (2003). 2014;54(2):144–53.	No	no pharmaceutical intervention
1022	Coverdale JH. Doctor-patient communication: the example of communicating with the peptic ulcer patient. N Z Med J. 1979 Mar;89(632):221–3.	No	no pharmaceutical intervention
1023	Chosidow O, Joly P, Laurent-Puig P, Prost C, Espagne E, Wechsler J, et al. [Bullous pemphigoid secondary corticoresistant. Inhibitory role of omeprazole on corticosteroid metabolism?]. Ann Dermatol Venereol. 1991;118(1):45–6.	No	no pharmaceutical intervention
1024	Use new diagnostic know-how to improve prevention, treatment of peptic ulcer disease. Healthc Demand Dis Manag. 1997 Oct;3(10):154–5.	No	no pharmaceutical intervention
1025	Haggerty JJJ, Drossman DA. Use of psychotropic drugs in patients with peptic ulcer. Psychosomatics. 1985 Apr;26(4):277-280,283-284.	No	no pharmaceutical intervention
1026	Salyers WJJ, Mansour A, El-Haddad B, Golbeck AL, Kallail KJ. Lifestyle modification counseling in patients with gastroesophageal reflux disease. Gastroenterol Nurs Off J Soc Gastroenterol Nurses Assoc. 2007;30(4):302–4.	No	no pharmaceutical intervention
1027	Parada MT, Alba A, Sepúlveda C. Bronchiolitis obliterans syndrome development in lung transplantation patients. Transplant Proc. 2010;42(1):331–2.	No	no pharmaceutical intervention
1028	Al-Mazrou AM, Bellorin O, Dhar V, Dakin G, Afaneh C. Selection of Robotic Bariatric Surgery Candidates: a Nationwide Analysis. J Gastrointest Surg Off J Soc Surg Aliment Tract. 2023 May;27(5):903–13.	No	no pharmaceutical intervention
1029	Reshetnikov O, Kurilovich S. Gastroesophageal reflux symptoms and associated factors in adolescents: A community-based study. Vol. 34, Indian journal of gastroenterology : official journal of the Indian Society of Gastroenterology. India; 2015. p. 80–1.	No	no pharmaceutical intervention
1030	Patel N, Veve M, Kwon S, McNutt L-A, Fish D, Miller CD. Frequency of electrocardiogram testing among HIV-infected patients at risk for medication-induced QTc prolongation. HIV Med. 2013 Sep;14(8):463–71.	No	no pharmaceutical intervention
1031	Laverty RB, Yoon BS, Sokol KK, Sparkman BK. Perforated Peptic Ulcer of the Duodenum After the Laparoscopic Roux-en-Y Gastric Bypass. Am Surg. 2023 Jun;89(6):2764–6.	No	no pharmaceutical intervention
1032	Knapp AB. The cimetidine-lidocaine interaction: an observation in search of an explanation. J Clin Pharmacol. 1985;25(8):562–3.	No	no pharmaceutical intervention
1033	Tannenbaum H, Davis P, Russell AS, Atkinson MH, Maksymowych W, Huang SH, et al. An evidence-based approach to prescribing NSAIDs in musculoskeletal disease: a Canadian consensus. Canadian NSAID Consensus Participants. C Can Med Assoc J = J l’Association medicale Can. 1996 Jul;155(1):77–88.	No	no pharmaceutical intervention
1034	Derrier M, Mercatello A. [Role of non-steroidal anti-inflammatory agents in the perioperative period. Usefulness and limitations]. Ann Fr Anesth Reanim. 1997;16(5):498–520.	No	no pharmaceutical intervention
1035	Howden CW. Clinical pharmacology of omeprazole. Clin Pharmacokinet. 1991 Jan;20(1):38–49.	No	no pharmaceutical intervention
1036	Information from your family doctor. Dyspepsia. Am Fam Physician. 2003 Nov;68(10):2040–1.	No	no pharmaceutical intervention
1037	Takahashi S, Keto Y, Fujita H, Muramatsu H, Nishino T, Okabe S. Pathological changes in the formation of Helicobacter pylori-induced gastric lesions in Mongolian gerbils. Dig Dis Sci. 1998 Apr;43(4):754–65.	No	no pharmaceutical intervention
1038	Kees F, Holstege A, Ittner KP, Zimmermann M, Lock G, Schölmerich J, et al. Pharmacokinetic interaction between proton pump inhibitors and roxithromycin in volunteers. Aliment Pharmacol Ther. 2000 Apr;14(4):407–12.	No	no pharmaceutical intervention
1039	Frost-Rude J. Gastroesophageal reflux disease. Home Care Provid. 1999 Jun;4(3):110–5.	No	no pharmaceutical intervention
1040	Bregnhøj L, Thirstrup S, Kristensen MB, Bjerrum L, Sonne J. Prevalence of inappropriate prescribing in primary care. Pharm World Sci. 2007 Jun;29(3):109–15.	No	no pharmaceutical intervention
1041	Drugs for treatment of peptic ulcers. Med Lett Drugs Ther. 1997 Jan;39(991):1–4.	No	no pharmaceutical intervention
1042	Howden CW, Tytgat GN. The tolerability and safety profile of famotidine. Clin Ther. 1996;18(1):36–54; discussion 35.	No	no pharmaceutical intervention
1043	Edwards O, Yakish ED, Wang L-M, Wu Q, Hoffman JM, Morton KA. Histamine Receptor 1 and 2 Antagonists Alter Biodistribution of Radioiodine. J Nucl Med Technol. 2015 Sep;43(3):214–9.	No	no pharmaceutical intervention
1044	Boyanova L, Boyanova L, Hadzhiyski P, Kandilarov N, Yordanov D, Gergova R, et al. Mixed (multiple-genotype) Helicobacter pylori infections in Bulgarian patients. Diagn Microbiol Infect Dis. 2023 Dec;107(4):116073.	No	no pharmaceutical intervention
1045	Ekkel E, Seeras K. Readability of Online Patient Material Provided by Reflux Centers in the United States. Am Surg. 2023 Jun;89(6):2782–4.	No	no pharmaceutical intervention
1046	Pu J, Wang F, Tang W, Zhu M. Biotransformation of Ilaprazole in Human Liver Microsomes and Human: Role of CYP3A4 in Ilaprazole Clearance and Drug-Drug Interaction. Drug Metab Dispos. 2018 Oct;46(10):1453–61.	No	no pharmaceutical intervention
1047	Horn J. Review article: relationship between the metabolism and efficacy of proton pump inhibitors--focus on rabeprazole. Aliment Pharmacol Ther. 2004 Nov;20 Suppl 6:11–9.	No	Review
1048	Little JW. New oral anticoagulants: will they replace warfarin? Oral Surg Oral Med Oral Pathol Oral Radiol. 2012 May;113(5):575–80.	No	no pharmaceutical intervention
1049	Trépanier EF. Intravenous pantoprazole: a new tool for acutely ill patients who require acid suppression. Can J Gastroenterol. 2000 Nov;14 Suppl D:11D-20D.	No	no pharmaceutical intervention
1050	Lidocaine-cimetidine interaction can be toxic. Vol. 247, JAMA. United States; 1982. p. 3174–5.	No	no pharmaceutical intervention
1051	Greenspan NR. Gastroesophageal reflux disease: endoscopy, duration of treatment, and choice of PPI. Med Health R I. 2011 Apr;94(4):92–4.	No	no pharmaceutical intervention
1052	Martí-Massó JF, López de Munain A, López de Dicastillo G. Ataxia following gastric bleeding due to omeprazole-benzodiazepine interaction. Vol. 26, The Annals of pharmacotherapy. United States; 1992. p. 429–30.	No	no pharmaceutical intervention
1053	Prentice CR. Acquired coagulation disorders. Clin Haematol. 1985 Jun;14(2):413–42.	No	no pharmaceutical intervention
1054	Hawkey CJ, Langman MJS. Non-steroidal anti-inflammatory drugs: overall risks and management. Complementary roles for COX-2 inhibitors and proton pump inhibitors. Gut. 2003 Apr;52(4):600–8.	No	no pharmaceutical intervention
1055	Lanas A, Benito P, Alonso J, Hernández-Cruz B, Barón-Esquivias G, Perez-Aísa A, et al. [Safe prescription recommendations for non steroidal anti-inflammatory drugs: Consensus document ellaborated by nominated experts of three scientific associations (SER-SEC-AEG)]. Gastroenterol Hepatol. 2014 Mar;37(3):107–27.	No	no pharmaceutical intervention
1056	Abdissa SG, Fekade D, Feleke Y, Seboxa T, Diro E. Adverse drug reactions associated with antiretroviral treatment among adult Ethiopian patients in a tertiary hospital. Ethiop Med J. 2012 Apr;50(2):107–13.	No	no pharmaceutical intervention
1057	García Plaza A, Pascasio Acevedo JM. [Review of histamine H2 receptor antagonists]. Rev Esp Enferm Apar Dig. 1984 Oct;66(4):288–94.	No	Review
1058	McMahon AD. Observation and experiment with the efficacy of drugs: a warning example from a cohort of nonsteroidal anti-inflammatory and ulcer-healing drug users. Am J Epidemiol. 2001 Sep;154(6):557–62.	No	no pharmaceutical intervention
1059	Reinicke C. [Clinical pharmacology of nonsteroidal antiphlogistics. II: Interactions and side effects]. Z Arztl Fortbild (Jena). 1985;79(9):369–73.	No	no pharmaceutical intervention
1060	Claussen DW. Propulsid (cisapride). Gastroenterol Nurs Off J Soc Gastroenterol Nurses Assoc. 1994 Apr;16(5):235–6.	No	no pharmaceutical intervention
1061	Metz DC, Getz HD. Helicobacter pylori gastritis therapy with omeprazole and clarithromycin increases serum carbamazepine levels. Dig Dis Sci. 1995 Apr;40(4):912–5.	No	no pharmaceutical intervention
1062	Erlbeck A. [Error in drug prescription. Prescription for NSAR until the patient bleeds to death]. Vol. 145, MMW Fortschritte der Medizin. Germany; 2003. p. 15.	No	no pharmaceutical intervention
1063	Li S, Xu M, Li H, Du J, Li W. Pharmacokinetic Properties of Oral Lafutidine Tablets and the Effect of Food on its Pharmacokinetics in Healthy Chinese Subjects. Adv Ther. 2016 Oct;33(10):1704–14.	No	no pharmaceutical intervention
1064	Pinder RM, Brogden RN, Sawyer PR, Speight TM, Spencer R, Avery GS. Carbenoxolone: a review of its pharmacological properties and therapeutic efficacy in peptic ulcer disease. Drugs. 1976;11(4):245–307.	No	Review
1065	Kowalsky SF, Hamilton RA, Figge HL. Drug usage evaluation: H2-receptor antagonist use in 30 hospitals. Hosp Formul. 1991 Sep;26(9):725–6, 732, 734-6 passim.	No	no pharmaceutical intervention
1066	Kinoshita Y, Morita T. [Drug therapy for the elderly patients with gastric ulcer]. Nihon Rinsho. 2010 Nov;68(11):2046–51.	No	no pharmaceutical intervention
1067	Smythe MA, Zarowitz BJ. Changing perspectives of stress gastritis prophylaxis. Ann Pharmacother. 1994 Sep;28(9):1073–85.	No	no pharmaceutical intervention
1068	Miedziaszczyk M, Idasiak-Piechocka I. Safety analysis of co-administering tacrolimus and omeprazole in renal transplant recipients - A review. Biomed Pharmacother. 2023 Oct;166:115149.	No	Review
1069	Mazure PA, Cosen JN, Schraier M. [Effect of various drugs on the pH of the duodenum]. Acta Gastroenterol Latinoam. 1970;2(1):1–7.	No	no pharmaceutical intervention
1070	Middlemiss C. Gastroesophageal reflux disease: a common condition in the elderly. Nurse Pract. 1997 Nov;22(11):51-52,51-55.	No	no pharmaceutical intervention
1071	Safe M, Chan WH, Leach ST, Sutton L, Lui K, Krishnan U. Widespread use of gastric acid inhibitors in infants: Are they needed? Are they safe? World J Gastrointest Pharmacol Ther. 2016 Nov;7(4):531–9.	No	no pharmaceutical intervention
1072	Information from your family doctor. Ulcers and Helicobacter pylori infection. Am Fam Physician. 2003 Nov;68(10):2028–9.	No	no pharmaceutical intervention
1073	Mnichil Z, Nibret E, Hailegebriel T, Demelash M, Mekonnen D. Prevalence and associated risk factors of Helicobacter pylori infection in East Africa: a systematic review and meta-analysis. Brazilian J Microbiol [publication Brazilian Soc Microbiol. 2024 Mar;55(1):51–64.	No	Review
1074	Reeves D, Holland F, Morbey H, Hann M, Ahmed F, Davies L, et al. Retrospective study of more than 5 million emergency admissions to hospitals in England: Epidemiology and outcomes for people with dementia. PLoS One [Internet]. 2023;18(3):e0281158. Available from: https://europepmc.org/articles/PMC9994676	No	no pharmaceutical intervention
1075	Summaries for patients. Benefits and risks of continuing aspirin in patients with peptic ulcer bleeding. Vol. 152, Annals of internal medicine. United States; 2010. p. I–20.	No	no pharmaceutical intervention
1076	Poissant L, Taylor L, Huang A, Tamblyn R. Assessing the accuracy of an inter-institutional automated patient-specific health problem list. BMC Med Inform Decis Mak [Internet]. 2010 Feb;10:10. Available from: https://europepmc.org/articles/PMC2837859	No	no pharmaceutical intervention
1077	Panneerselvam S, Arumugam G. A biochemical study on the gastroprotective effect of hydroalcoholic extract of Andrographis paniculata in rats. Indian J Pharmacol [Internet]. 2011 Jul;43(4):402—408. Available from: https://europepmc.org/articles/PMC3153702	No	no pharmaceutical intervention
1078	Feng H, Wei G-W. Virtual screening of DrugBank database for hERG blockers using topological Laplacian-assisted AI models. Comput Biol Med [Internet]. 2023 Feb;153:106491. Available from: https://europepmc.org/articles/PMC10120853	No	no pharmaceutical intervention
1079	Davidson AG, Campbell JA. Celiac Disease and Dermatitis Herpetiformis: National survey indicates delays in diagnosis. Can Fam Physician [Internet]. 1992 Nov;38:2604—2608. Available from: https://europepmc.org/articles/PMC2145895	No	no pharmaceutical intervention
1080	Jin BH, Yoo BW, Park J, Kim JH, Lee JY, Shin JS, et al. Pharmacokinetic drug interaction and safety after coadministration of clarithromycin, amoxicillin, and ilaprazole: a randomised, open-label, one-way crossover, two parallel sequences study. Eur J Clin Pharmacol [Internet]. 2018 Sep;74(9):1149—1157. Available from: https://europepmc.org/articles/PMC6096703	No	no pharmaceutical intervention
1081	Crescioli G, Lombardi N, Bettiol A, Menniti-Ippolito F, Da Cas R, Parrilli M, et al. Adverse events following cannabis for medical use in Tuscany: An analysis of the Italian Phytovigilance database. Br J Clin Pharmacol [Internet]. 2020 Jan;86(1):106—120. Available from: https://europepmc.org/articles/PMC6983517	No	no pharmaceutical intervention
1082	Wahab MSA, Jalani MM, Goh KW, Ming LC, Faller EM. Why Did I Consult My Pharmacist about Herbal and Dietary Supplements? An Online Survey Amid the COVID-19 Pandemic in Malaysia. Int J Environ Res Public Health [Internet]. 2022 Sep;19(17):10994. Available from: https://europepmc.org/articles/PMC9517816	No	no pharmaceutical intervention
1083	Ho J, Kim B, Kim KS, Jihn C-H, Kim M-Y, Kang DR, et al. Statin Supply and Polydrug Use in Older Adults: A Focus on Drug Combinations that Reduce Bone Density. Ann Geriatr Med Res [Internet]. 2021 Dec;25(4):269—277. Available from: https://europepmc.org/articles/PMC8749039	No	no pharmaceutical intervention
1084	Xian Y, Holloway RG, Chan PS, Noyes K, Shah MN, Ting HH, et al. Association between stroke center hospitalization for acute ischemic stroke and mortality. JAMA [Internet]. 2011 Jan;305(4):373—380. Available from: https://europepmc.org/articles/PMC3290863	No	no pharmaceutical intervention
1085	Liang Y, Xu X, Yin M, Li Y, Zhang Y, Huang L, et al. A more comprehensive investigation of disability and associated factors among older adults receiving home-based care in rural Dongguan, China. BMC Geriatr [Internet]. 2018 Jul;18(1):158. Available from: https://europepmc.org/articles/PMC6034336	No	no pharmaceutical intervention
1086	Hong J, Shu X, Liu D, Zhu Y, Xie C, Xie Y, et al. Antibiotic resistance and CYP2C19 polymorphisms affect the efficacy of concomitant therapies for Helicobacter pylori infection: an open-label, randomized, single-centre clinical trial. J Antimicrob Chemother. 2016 Aug;71(8):2280–5.	No	no pharmaceutical intervention
1087	Annoni G, Mazzola P. Real-world characteristics of hospitalized frail elderly patients with atrial fibrillation: can we improve the current prescription of anticoagulants? J Geriatr Cardiol [Internet]. 2016 Mar;13(3):226—232. Available from: https://europepmc.org/articles/PMC4826892	No	no pharmaceutical intervention
1088	Wiedmann M, Müller C, Lobeck H, Wölke K. Sudden elevation of liver enzymes in a 64-year-old patient: a case report. Cases J [Internet]. 2009 Nov;2:205. Available from: https://europepmc.org/articles/PMC2783154	No	case-report
1089	Dowling PJ. Food allergy: practical considerations for primary care. Mo Med [Internet]. 2011;108(5):344—349. Available from: https://europepmc.org/articles/PMC6188390	No	no pharmaceutical intervention
1090	Jatoi A, Qi Y, Wampfler JA, Busta AJ, Yang P, Mandrekar S. The purported effects of alcohol on appetite and weight in lung cancer patients. Nutr Cancer [Internet]. 2011 Nov;63(8):1251—1255. Available from: https://europepmc.org/articles/PMC9651019	No	no pharmaceutical intervention
1091	Hayashi LC, Acharya R. Situs inversus totalis in an asymptomatic adolescent - importance of patient education: A case report. World J Clin Pediatr [Internet]. 2023 Dec;12(5):359—364. Available from: https://europepmc.org/articles/PMC10762603	No	case-report
1092	Di Martino G, Di Giovanni P, Cedrone F, D’Addezio M, Meo F, Scampoli P, et al. The Burden of Diabetes-Related Preventable Hospitalization: 11-Year Trend and Associated Factors in a Region of Southern Italy. Healthc (Basel, Switzerland) [Internet]. 2021 Aug;9(8):997. Available from: https://europepmc.org/articles/PMC8391579	No	not relevant
1093	Schachter M. The epidemiology of medication errors: how many, how serious? Br J Clin Pharmacol [Internet]. 2009 Jun;67(6):621—623. Available from: https://europepmc.org/articles/PMC2723199	No	not relevant
1094	Shegena EA, Nigussie KA, Tamukong R, Lumori BAE, Yadesa TM. Prevalence and factors associated with adverse drug reactions among heart failure patients hospitalized at Mbarara Regional Referral Hospital, Uganda. BMC Cardiovasc Disord [Internet]. 2022 Nov;22(1):480. Available from: https://europepmc.org/articles/PMC9650824	No	not relevant
1095	Brindisino F, Venturin D, Bartoli M, Caselli S, Pellicciari L, Poser A. Psychometric properties of the Disability of Arm Shoulder and Hand (DASH) in subjects with frozen shoulder: a reliability and validity study. BMC Musculoskelet Disord [Internet]. 2024 Apr;25(1):260. Available from: https://europepmc.org/articles/PMC10986124	No	not relevant
1096	Bourgeois FT, Shannon MW, Valim C, Mandl KD. Adverse drug events in the outpatient setting: an 11-year national analysis. Pharmacoepidemiol Drug Saf [Internet]. 2010 Sep;19(9):901—910. Available from: https://europepmc.org/articles/PMC2932855	No	not relevant
1097	Paradowski L, Szelag A. [Interactions of cimetidine and ranitidine with other drugs]. Pol Tyg Lek. 1988 Aug;43(35):1120–2.	No	not relevant
1098	Bhalla D, Chea K, Hun C, Vannareth M, Huc P, Chan S, et al. Population-based study of epilepsy in Cambodia associated factors, measures of impact, stigma, quality of life, knowledge-attitude-practice, and treatment gap. PLoS One [Internet]. 2012;7(10):e46296. Available from: https://europepmc.org/articles/PMC3471879	No	not relevant
1099	Seo MR, Yeo J, Park JW, Lee Y-A, Lee JH, Kang EH, et al. Korean treatment recommendations for patients with axial spondyloarthritis. Korean J Intern Med [Internet]. 2023 Sep;38(5):620—640. Available from: https://europepmc.org/articles/PMC10493447	No	not relevant
1100	McHorney CA, Crivera C, Laliberté F, Germain G, Wynant W, Lefebvre P. Adherence to rivaroxaban versus apixaban among patients with non-valvular atrial fibrillation: Analysis of overall population and subgroups of prior oral anticoagulant users. PLoS One [Internet]. 2018;13(4):e0194099. Available from: https://europepmc.org/articles/PMC5886396	No	not relevant
1101	Malaeb D, Sacre H, Mansour S, Haddad C, Sarray El Dine A, Fleihan T, et al. Assessment of medication adherence among Lebanese adult patients with non-communicable diseases during COVID-19 lockdown: a cross-sectional study. Front public Heal [Internet]. 2023;11:1145016. Available from: https://europepmc.org/articles/PMC10322190	No	not relevant
1102	Garner A, Fadlallah H, Parsons ME. 1976 and all that!--20 years of antisecretory therapy. Gut [Internet]. 1996 Dec;39(6):784—786. Available from: https://europepmc.org/articles/PMC1383447	No	not relevant
1103	Payne RA. The epidemiology of polypharmacy. Clin Med [Internet]. 2016 Oct;16(5):465—469. Available from: https://europepmc.org/articles/PMC6297306	No	not relevant
1104	Brown JD, Shewale AR, Talbert JC. Adherence to Rivaroxaban, Dabigatran, and Apixaban for Stroke Prevention in Incident, Treatment-Naïve Nonvalvular Atrial Fibrillation. J Manag care Spec Pharm [Internet]. 2016 Nov;22(11):1319—1329. Available from: https://europepmc.org/articles/PMC5751430	No	not relevant
1105	Cimino C, Barnett GO. Analysis of physician questions in an ambulatory care setting. Proceedings Symp Comput Appl Med Care [Internet]. 1991;995—999. Available from: https://europepmc.org/articles/PMC2247704	No	not relevant
1106	Wang Z, Lu Y, Li L, Wu X, Liu J, Tang J, et al. Relationship Between Severity of Gastrointestinal Symptoms and Anxiety Symptoms in Patients with Chronic Gastrointestinal Disease: The Mediating Role of Illness Perception. Psychol Res Behav Manag [Internet]. 2023;16:4921—4933. Available from: https://europepmc.org/articles/PMC10710098	No	not relevant
1107	Kozioł M, Towpik I, Żurek M, Niemczynowicz J, Wasążnik M, Sanchak Y, et al. Predictors of Rehospitalization and Mortality in Diabetes-Related Hospital Admissions. J Clin Med [Internet]. 2021 Dec;10(24):5814. Available from: https://europepmc.org/articles/PMC8704926	No	not relevant
1108	Summaries for patients. Factors associated with Helicobacter pylori infections in the United States that are resistant to usual antibiotics. Ann Intern Med. 2002 Jan;136(1):I–39.	No	not relevant
1109	Stickel J, Kim J. Evaluation of Hospital-Based Acute Care Utilization by Uninsured Patients Enrolled in Free or Low-Cost Pharmacy Programs. Inov Pharm [Internet]. 2021;12(4). Available from: https://europepmc.org/articles/PMC9401382	No	not relevant
1110	Goldman S, Zhao J, Bieber B, Pisoni RL, Horowitz L, Nessim SJ, et al. Gastric Acid Suppression Therapy and Its Association with Peritoneal Dialysis-Associated Peritonitis in the Peritoneal Dialysis Outcomes and Practice Patterns Study (PDOPPS). Kidney360 [Internet]. 2024 Mar;5(3):370—379. Available from: https://europepmc.org/articles/PMC11000729	No	not relevant
1111	Jiao Z, Shi X, Li Z, Zhong M. Population pharmacokinetics of sirolimus in de novo Chinese adult renal transplant patients. Br J Clin Pharmacol [Internet]. 2009 Jul;68(1):47—60. Available from: https://europepmc.org/articles/PMC2732940	No	not relevant
1112	Health Commission Of The People’s Republic Of China N. National guidelines for diagnosis and treatment of gastric cancer 2022 in China (English version). Chin J Cancer Res [Internet]. 2022 Jun;34(3):207—237. Available from: https://europepmc.org/articles/PMC9273576	No	not relevant
1113	Sullivan WF, Diepstra H, Heng J, Ally S, Bradley E, Casson I, et al. Primary care of adults with intellectual and developmental disabilities: 2018 Canadian consensus guidelines. Can Fam Physician [Internet]. 2018 Apr;64(4):254—279. Available from: https://europepmc.org/articles/PMC5897068	No	not relevant
1114	Naganuma A, Chayama K, Notsumata K, Gane E, Foster GR, Wyles D, et al. Integrated analysis of 8-week glecaprevir/pibrentasvir in Japanese and overseas patients without cirrhosis and with hepatitis C virus genotype 1 or 2 infection. J Gastroenterol [Internet]. 2019 Aug;54(8):752—761. Available from: https://europepmc.org/articles/PMC6647445	No	not relevant
1115	Sidamo T, Shibeshi W, Yimer G, Aklillu E, Engidawork E. Explorative Analysis of Treatment Outcomes of Levofloxacin- and Moxifloxacin-Based Regimens and Outcome Predictors in Ethiopian MDR-TB Patients: A Prospective Observational Cohort Study. Infect Drug Resist [Internet]. 2021;14:5473—5489. Available from: https://europepmc.org/articles/PMC8703047	No	not relevant
1116	Costa R, Steinhoff B, Gama H, Ikedo F, Rocha J-F, Soares-da-Silva P. Safety, Tolerability and Efficacy of Eslicarbazepine Acetate as Adjunctive Therapy in Patients Aged ≥ 65 Years with Focal Seizures. Drugs Aging [Internet]. 2018 Dec;35(12):1109—1117. Available from: https://europepmc.org/articles/PMC6267536	No	not relevant
1117	author(s) U. Proceedings of the British Pharmacological Society Clinical Pharmacology Section 7–10 January 2003. Br J Clin Pharmacol [Internet]. 2003 Apr;55(4):418—449. Available from: https://europepmc.org/articles/PMC1884242	No	Proceeding
1118	Moult PJ, Lunzer MR, Trash DB, Sherlock S. Use of bumetanide in the treatment of ascites due to liver disease. Gut [Internet]. 1974 Dec;15(12):988—992. Available from: https://europepmc.org/articles/PMC1413073	No	no pharmaceutical intervention
1119	Miller DD, Sawyer JB, Duffy JP. Cimetidine’s effect on steady-state serum nortriptyline concentrations. Drug Intell Clin Pharm. 1983 Dec;17(12):904–5.	No	no pharmaceutical intervention
1120	Assad N, Qualls C, Smith LJ, Arynchyn A, Thyagarajan B, Schuyler M, et al. Body mass index is a stronger predictor than the metabolic syndrome for future asthma in women. The longitudinal CARDIA study. Am J Respir Crit Care Med [Internet]. 2013 Aug;188(3):319—326. Available from: https://europepmc.org/articles/PMC5448505	No	no pharmaceutical intervention
1121	Kim K, Shin K-M, Lee J-H, Seo B-N, Jung S-Y, Youn Y, et al. Nonsurgical Korean Integrative Treatments for Symptomatic Lumbar Spinal Stenosis: A Three-Armed Randomized Controlled Pilot Trial Protocol. Evid Based Complement Alternat Med [Internet]. 2016;2016:2913248. Available from: https://europepmc.org/articles/PMC4749804	No	no pharmaceutical intervention
1122	Armstrong AJ, Humeniuk MS, Healy P, Szmulewitz R, Winters C, Kephart J, et al. Phase Ib Trial of Cabazitaxel and Tasquinimod in Men With Heavily Pretreated Metastatic Castration Resistant Prostate Cancer (mCRPC): The CATCH Trial. Prostate [Internet]. 2017 Mar;77(4):385—395. Available from: https://europepmc.org/articles/PMC6309626	No	no pharmaceutical intervention
1123	Goldschneider KR, Good J, Harrop E, Liossi C, Lynch-Jordan A, Martinez AE, et al. Pain care for patients with epidermolysis bullosa: best care practice guidelines. BMC Med [Internet]. 2014 Oct;12:178. Available from: https://europepmc.org/articles/PMC4190576	No	no pharmaceutical intervention
1124	Tran B, Le Vu MN, Le HT, Nguyen TH, Boyer L, Fond G, et al. Severity and geographical disparities of post-COVID-19 symptoms among the Vietnamese general population: a national evaluation. Sci Rep [Internet]. 2023 Mar;13(1):4460. Available from: https://europepmc.org/articles/PMC10022561	No	no pharmaceutical intervention
1125	Hoesli RC, Wingo ML, Wajsberg B, Bastian RW. Topical Capsaicin for the Treatment of Sensory Neuropathic Cough. OTO open [Internet]. 2021;5(4):2473974X211065668. Available from: https://europepmc.org/articles/PMC8724998	No	no pharmaceutical intervention
1126	author(s) U. Do Pharmacists Have a Role in Recommending Codeine for Pain Management? Australian Perspectives. Can J Hosp Pharm [Internet]. 2016;69(6):501—504. Available from: https://europepmc.org/articles/PMC5242284	No	no pharmaceutical intervention
1127	Uchida N, Ishida M, Sato I, Yoshioka A, Takahashi T, Furuya D, et al. The prevalence of thiamine deficiency among elderly nursing home residents: A cross-sectional study. J Gen Fam Med [Internet]. 2023 May;24(3):148—153. Available from: https://europepmc.org/articles/PMC10227732	No	no pharmaceutical intervention
1128	Miyashita K, Hozumi H, Furuhashi K, Nakatani E, Inoue Y, Yasui H, et al. Changes in the characteristics and outcomes of COVID-19 patients from the early pandemic to the delta variant epidemic: a nationwide population-based study. Emerg Microbes Infect [Internet]. 2023 Dec;12(1):2155250. Available from: https://europepmc.org/articles/PMC9788709	No	no pharmaceutical intervention
1129	Bratanič N, Kovač J, Pohar K, Trebušak Podkrajšek K, Ihan A, Battelino T, et al. Multifocal gastric adenocarcinoma in a patient with LRBA deficiency. Orphanet J Rare Dis [Internet]. 2017 Jul;12(1):131. Available from: https://europepmc.org/articles/PMC5516372	No	no pharmaceutical intervention
1130	Welage LS. Overview of pharmacologic agents for acid suppression in critically ill patients. Am J Heal Pharm AJHP Off J Am Soc Heal Pharm. 2005 May;62(10 Suppl 2):S4–10.	No	no pharmaceutical intervention
1131	Baptista R, Englar R, São Braz B, Leal RO. Survey-Based Analysis of Current Trends for Prescribing Gastrointestinal Protectants among Small-Animal General Practitioners in Portugal. Vet Sci [Internet]. 2021 Apr;8(5):70. Available from: https://europepmc.org/articles/PMC8146071	No	no pharmaceutical intervention
1132	Ardoino I, Casula M, Molari G, Mucherino S, Orlando V, Menditto E, et al. Prescription Appropriateness of Drugs for Peptic Ulcer and Gastro-Esophageal Reflux Disease: Baseline Assessment in the LAPTOP-PPI Cluster Randomized Trial. Front Pharmacol [Internet]. 2022;13:803809. Available from: https://europepmc.org/articles/PMC8996306	No	no pharmaceutical intervention
1133	Sakurai K, Suda H, Ido Y, Takeichi T, Okuda A, Hasuda K, et al. Comparative study: Vonoprazan and proton pump inhibitors in Helicobacter pylori eradication therapy. World J Gastroenterol [Internet]. 2017 Jan;23(4):668—675. Available from: https://europepmc.org/articles/PMC5292341	No	no pharmaceutical intervention
1134	Demilew D, Boru B, Tesfaw G, Kerebih H, Salelew E. Assessment of alcohol use disorder and its associated factors among alcohol users of medical and surgical outpatients attending a specialized hospital in Gondar, Ethiopia: a cross-sectional study. Int J Ment Health Syst [Internet]. 2021 Mar;15(1):28. Available from: https://europepmc.org/articles/PMC8004459	No	no pharmaceutical intervention
1135	Sachdev Y, Gopal K, Garg VK. Bromocriptine therapy in acromegaly. A long-term review of 35 cases. Postgrad Med J [Internet]. 1981 Apr;57(666):210—216. Available from: https://europepmc.org/articles/PMC2424984	No	Review
1136	Bisceglia I, Gabrielli D, Canale ML, Gallucci G, Parrini I, Turazza FM, et al. ANMCO POSITION PAPER: cardio-oncology in the COVID era (CO and CO). Eur Heart J Suppl [Internet]. 2021 Aug;23(Suppl C):C128—C153. Available from: https://europepmc.org/articles/PMC8388610	No	no pharmaceutical intervention
1137	Ghebremariam YT, LePendu P, Lee JC, Erlanson DA, Slaviero A, Shah NH, et al. Unexpected effect of proton pump inhibitors: elevation of the cardiovascular risk factor asymmetric dimethylarginine. Circulation [Internet]. 2013 Aug;128(8):845—853. Available from: https://europepmc.org/articles/PMC3838201	No	no pharmaceutical intervention
1138	Trouton TG, Finnegan OC. Mobile coronary care and mortality from ischaemic heart disease in a predominantly rural community. Ulster Med J [Internet]. 1988 Oct;57(2):155—160. Available from: https://europepmc.org/articles/PMC2448505	No	no pharmaceutical intervention
1139	Linde C, Qin L, Bakhai A, Furuland H, Evans M, Ayoubkhani D, et al. Serum potassium and clinical outcomes in heart failure patients: results of risk calculations in 21 334 patients in the UK. ESC Hear Fail [Internet]. 2019 Apr;6(2):280—290. Available from: https://europepmc.org/articles/PMC6437434	No	no pharmaceutical intervention
1140	Baig SN, Rehman S, Daniel M, Deshpande V, Abdelsayed G, Gonzalez M. Esophageal Actinomycosis Masquerading as Cancer in an Immunocompetent Patient. ACG case reports J [Internet]. 2020 Feb;7(2):e00321. Available from: https://europepmc.org/articles/PMC7145182	No	case-report
1141	Gwee MC, Cheah LS. Actions of cimetidine and ranitidine at some cholinergic sites: implications in toxicology and anesthesia. Life Sci. 1986 Aug;39(5):383–8.	No	no pharmaceutical intervention
1142	Okushin K, Takahashi Y, Yamamichi N, Shimamoto T, Enooku K, Fujinaga H, et al. Helicobacter pylori infection is not associated with fatty liver disease including non-alcoholic fatty liver disease: a large-scale cross-sectional study in Japan. BMC Gastroenterol [Internet]. 2015 Feb;15:25. Available from: https://europepmc.org/articles/PMC4349671	No	no pharmaceutical intervention
1143	Pioch C, Henschke C, Lantzsch H, Busse R, Vogt V. Applying a data-driven population segmentation approach in German claims data. BMC Health Serv Res [Internet]. 2023 Jun;23(1):591. Available from: https://europepmc.org/articles/PMC10249173	No	no pharmaceutical intervention
1144	Haddadin F, Sud K, Munoz Estrella A, Moctezuma S, Wu L, Berookhim J, et al. The prevalence and predictors of resistant hypertension in high-risk overweight and obese patients: A cross-sectional study based on the 2017 ACC/AHA guidelines. J Clin Hypertens (Greenwich) [Internet]. 2019 Oct;21(10):1507—1515. Available from: https://europepmc.org/articles/PMC8030605	No	no pharmaceutical intervention
1145	Viani RM, Ruel T, Alvero C, Fenton T, Acosta EP, Hazra R, et al. Long-Term Safety and Efficacy of Dolutegravir in Treatment-Experienced Adolescents With Human Immunodeficiency Virus Infection: Results of the IMPAACT P1093 Study. J Pediatric Infect Dis Soc [Internet]. 2020 Apr;9(2):159—165. Available from: https://europepmc.org/articles/PMC7192395	No	no pharmaceutical intervention
1146	Anastasi JK, Capili B. Nausea and vomiting in HIV/AIDS. Gastroenterol Nurs [Internet]. 2011;34(1):15—24. Available from: https://europepmc.org/articles/PMC8127131	No	no pharmaceutical intervention
1147	Huang G, Lee T-Y, Banda KJ, Pien L-C, Jen H-J, Chen R, et al. Prevalence of sleep disorders among first responders for medical emergencies: A meta-analysis. J Glob Health [Internet]. 2022 Oct;12:4092. Available from: https://europepmc.org/articles/PMC9585923	No	no pharmaceutical intervention
1148	author(s) U. JMCP - July/August 1995 through June 2005. J Manag Care Pharm [Internet]. 2005 May;11(5). Available from: https://europepmc.org/articles/PMC10441197	No	no pharmaceutical intervention
1149	Chi T-Y, Zhu H-M, Zhang M. Risk factors associated with nonsteroidal anti-inflammatory drugs (NSAIDs)-induced gastrointestinal bleeding resulting on people over 60 years old in Beijing. Medicine (Baltimore) [Internet]. 2018 May;97(18):e0665. Available from: https://europepmc.org/articles/PMC6392961	No	no pharmaceutical intervention
1150	Tavakkoli A, Sayed BA, Talley NJ, Moshiree B. Acid and non-acid reflux in patients refractory to proton pump inhibitor therapy: is gastroparesis a factor? World J Gastroenterol [Internet]. 2013 Oct;19(37):6193—6198. Available from: https://europepmc.org/articles/PMC3787349	No	no pharmaceutical intervention
1151	Wei JC-C, Chang W-C, Mushiroda T. Editorial: Big Data, Pharmacogenomics and Real-World Research in Pharmacology. Front Pharmacol [Internet]. 2020;11:1239. Available from: https://europepmc.org/articles/PMC7438593	No	no pharmaceutical intervention
1152	Halawa B, Mazurek W. [Interaction of cimetidine with quinidine, procainamide and digoxin]. Pol Tyg Lek. 1985 Dec;40(51–52):1437–9.	No	no pharmaceutical intervention
1153	Gassmann D, Cheetham M, Siebenhuener K, Holzer BM, Meindl-Fridez C, Hildenbrand FF, et al. The multimorbidity interaction severity index (MISI): A proof of concept study. Medicine (Baltimore) [Internet]. 2017 Feb;96(8):e6144. Available from: https://europepmc.org/articles/PMC5569438	No	no pharmaceutical intervention
1154	Chang C-B, Lai H-Y, Hwang S-J, Yang S-Y, Wu R-S, Chang L-Y, et al. The updated PIM-Taiwan criteria: a list of potentially inappropriate medications in older people. Ther Adv Chronic Dis [Internet]. 2019;10:2040622319879602. Available from: https://europepmc.org/articles/PMC6779000	No	no pharmaceutical intervention
1155	Said K. Anticoagulation in pulmonary arterial hypertension: Contemporary data from COMPERA registry. Glob Cardiol Sci Pract [Internet]. 2014;2014(2):48—52. Available from: https://europepmc.org/articles/PMC4220434	No	no pharmaceutical intervention
1156	Gibson WC. Through a glass darkly. CMAJ [Internet]. 1991 Sep;145(6):625—627. Available from: https://europepmc.org/articles/PMC1335766	No	no pharmaceutical intervention
1157	Hohl CM, Small SS, Peddie D, Badke K, Bailey C, Balka E. Why Clinicians Don’t Report Adverse Drug Events: Qualitative Study. JMIR public Heal Surveill [Internet]. 2018 Feb;4(1):e21. Available from: https://europepmc.org/articles/PMC5849794	No	no pharmaceutical intervention
1158	Tekeba A, Ayele Y, Negash B, Gashaw T. Extent of and Factors Associated with Self-Medication among Clients Visiting Community Pharmacies in the Era of COVID-19: Does It Relieve the Possible Impact of the Pandemic on the Health-Care System? Risk Manag Healthc Policy [Internet]. 2021;14:4939—4951. Available from: https://europepmc.org/articles/PMC8683580	No	no pharmaceutical intervention
1159	Zhang X-J, Zhou J-G, Pan M, Yuan W, Gao B. Analysis of Adverse Drug Reaction Reports from a Public Hospital in Shanxi Province in 2022. Risk Manag Healthc Policy [Internet]. 2023;16:1391—1401. Available from: https://europepmc.org/articles/PMC10408654	No	no pharmaceutical intervention
1160	Westberg SM, Derr SK, Weinhandl ED, Adam TJ, Brummel AR, Lahti J, et al. Drug Therapy Problems Identified by Pharmacists Through Comprehensive Medication Management Following Hospital Discharge. J Pharm Technol [Internet]. 2017 Mar;33(3):96—107. Available from: https://europepmc.org/articles/PMC5998417	No	no pharmaceutical intervention
1161	Ryle JA. An Address on SOME ALARMING SEIZURES. Br Med J [Internet]. 1934 Jan;1(3811):89—93. Available from: https://europepmc.org/articles/PMC2444227	No	no pharmaceutical intervention
1162	Ràfols Crestani A, Solanas Saura P, Ramió Pujolràs G, Suelves Esteban N, Rodríguez González C, González Pastor C, et al. [Prevalence of Helicobacter pylori infection in primary health care]. Aten primaria [Internet]. 2000 May;25(8):563—567. Available from: https://europepmc.org/articles/PMC7683968	No	no pharmaceutical intervention
1163	Caffee HH, Bingham HG. Leukopenia and silver sulfadiazine. J Trauma. 1982 Jul;22(7):586–7.	No	no pharmaceutical intervention
1164	Young R, Murray N. Helicobacter pylori: a cause of chronic abdominal pain in children. Gastroenterol Nurs Off J Soc Gastroenterol Nurses Assoc. 1993 Jun;15(6):247–50.	No	no pharmaceutical intervention
1165	Nagashima K, Irisawa A, Kashima K, Sakuma F, Minaguchi T, Yamamiya A, et al. The Risk of Bleeding in Small/Straight Esophageal Varices with Red Color Sign on Endoscopy: A Retrospective Analysis from the Natural Course. Healthc (Basel, Switzerland) [Internet]. 2022 Jun;10(7):1193. Available from: https://europepmc.org/articles/PMC9322794	No	no pharmaceutical intervention
1166	Zhang L, Reif A, Du Rietz E, Lagerberg T, Butwicka A, D’Onofrio BM, et al. Comedication and Polypharmacy With ADHD Medications in Adults: A Swedish Nationwide Study. J Atten Disord [Internet]. 2021 Sep;25(11):1519—1528. Available from: https://europepmc.org/articles/PMC8369907	No	no pharmaceutical intervention
1167	de Man FM, Hussaarts KGAM, de With M, Oomen-de Hoop E, de Bruijn P, van Halteren HK, et al. Influence of the Proton Pump Inhibitor Esomeprazole on the Bioavailability of Regorafenib: A Randomized Crossover Pharmacokinetic Study. Clin Pharmacol Ther [Internet]. 2019 Jun;105(6):1456—1461. Available from: https://europepmc.org/articles/PMC6593619	No	no pharmaceutical intervention
1168	author(s) U. JMCP - July/August 1995 through November/December 2003. J Manag Care Pharm [Internet]. 2003 Nov;9(6). Available from: https://europepmc.org/articles/PMC10441204	No	no pharmaceutical intervention
1169	Lemelin J, Hogg WE, Dahrouge S, Armstrong CD, Martin CM, Zhang W, et al. Patient, informal caregiver and care provider acceptance of a hospital in the home program in Ontario, Canada. BMC Health Serv Res [Internet]. 2007 Aug;7:130. Available from: https://europepmc.org/articles/PMC2020484	No	no pharmaceutical intervention
1170	Marino C, Angelici L, Pistolesi V, Morabito S, Di Napoli A, Calandrini E, et al. SARS-CoV-2 Infection in Patients on Dialysis: Incidence and Outcomes in the Lazio Region, Italy. J Clin Med [Internet]. 2021 Dec;10(24):5818. Available from: https://europepmc.org/articles/PMC8708577	No	no pharmaceutical intervention
1171	Yew KC, Chuah S-K. Antireflux endoluminal therapies: past and present. Gastroenterol Res Pract [Internet]. 2013;2013:481417. Available from: https://europepmc.org/articles/PMC3723090	No	no pharmaceutical intervention
1172	Durmuş NŞ, Tufan A, Can B, Olgun Ş, Kocakaya D, İlhan B, et al. Potentially inappropriate medications based on TIME criteria and risk of in-hospital mortality in COVID-19 patients. Rev Assoc Med Bras [Internet]. 2022;68(12):1730—1736. Available from: https://europepmc.org/articles/PMC9779964	No	no pharmaceutical intervention
1173	Abramowitz C, Deutch A, Shamsian E, Musheyev Y, Ftiha F, Burnstein S. Red Cabbage: A Novel Treatment for Periductal Lactational Mastitis. Cureus [Internet]. 2022 Dec;14(12):e33191. Available from: https://europepmc.org/articles/PMC9886531	No	no pharmaceutical intervention
1174	Fisher P, House F, Inns P, Morrison PJ, Rogers HJ, Bradbrook ID. Effect of cimetidine on the absorption of orally administered tetracycline. Br J Clin Pharmacol [Internet]. 1980 Feb;9(2):153—158. Available from: https://europepmc.org/articles/PMC1429866	No	no pharmaceutical intervention
1175	Sebestyén G, Gergely V, Virág S, Mészáros Z. Investigation of the interaction between Probon and indomethacin in rats. J Appl Toxicol. 1983 Feb;3(1):6–8.	No	no pharmaceutical intervention
1176	Shi W, Ni L, Yang J, Fan X, Yu M, Yang H, et al. The Clinical Impact of Proton Pump Inhibitors When Co-Administered With Dual Antiplatelet Therapy in Patients Having Acute Myocardial Infarction With Low Risk of Gastrointestinal Bleeding: Insights From the China Acute Myocardial Infarction Registry. Front Cardiovasc Med [Internet]. 2021;8:685072. Available from: https://europepmc.org/articles/PMC8…	No	no pharmaceutical intervention
1177	Kwon YS, Choi JW, Lee HS, Kim JH, Kim Y, Lee JJ. Effect of a Preoperative Proton Pump Inhibitor and Gastroesophageal Reflux Disease on Postoperative Nausea and Vomiting. J Clin Med [Internet]. 2020 Mar;9(3):E825. Available from: https://europepmc.org/articles/PMC7141242	No	no pharmaceutical intervention
1178	British Cardiac Society, British Hypertension Society, Diabetes UK, HEART UK, Primary Care Cardiovascular Society, Stroke Association. JBS 2: Joint British Societies’ guidelines on prevention of cardiovascular disease in clinical practice. Heart [Internet]. 2005 Dec;91 Suppl 5:v1—52. Available from: https://europepmc.org/articles/PMC1876394	No	no pharmaceutical intervention
1179	Akbari MR, Kamalipour A, Pakroo M, Mesgarpour B, Poustchi H, Mohammadi Z, et al. Prevalence and Correlates of Polypharmacy, and Drug Utilization Pattern in a Semi-urban Population: Results from the Pars Cohort Study. Arch Iran Med [Internet]. 2023 Mar;26(3):156—165. Available from: https://europepmc.org/articles/PMC10685724	No	no pharmaceutical intervention
1180	Clarke HA, Manoo V, Pearsall EA, Goel A, Feinberg A, Weinrib A, et al. Consensus Statement for the Prescription of Pain Medication at Discharge after Elective Adult Surgery. Can J pain = Rev Can la douleur [Internet]. 2020 Mar;4(1):67—85. Available from: https://europepmc.org/articles/PMC7951150	No	no pharmaceutical intervention
1181	Baek Y-H, Shin J-Y, Shin J-Y. Trends in polypharmacy over 12 years and changes in its social gradients in South Korea. PLoS One [Internet]. 2018;13(9):e0204018. Available from: https://europepmc.org/articles/PMC6143262	No	no pharmaceutical intervention
1182	Shih D-P, Kuo H-W, Liang W-M, Lin P-Y, Tseng P, Wang J-Y. Association of health checkups with health-related quality of life among public servants: a nationwide survey in Taiwan. Health Qual Life Outcomes [Internet]. 2021 Feb;19(1):42. Available from: https://europepmc.org/articles/PMC7863473	No	no pharmaceutical intervention
1183	Arcoraci V, Barbieri MA, Rottura M, Nobili A, Natoli G, Argano C, et al. Kidney Disease Management in the Hospital Setting: A Focus on Inappropriate Drug Prescriptions in Older Patients. Front Pharmacol [Internet]. 2021;12:749711. Available from: https://europepmc.org/articles/PMC8531549	No	no pharmaceutical intervention
1184	Yilmaz Hanci S. How readable and quality are online patient education materials about Helicobacter pylori?: Assessment of the readability, quality and reliability. Medicine (Baltimore) [Internet]. 2023 Oct;102(43):e35543. Available from: https://europepmc.org/articles/PMC10615431	No	no pharmaceutical intervention
1185	Shan J-H, Bai X-J, Han L-L, Yuan Y, Sun X-F. Changes with aging in gastric biomarkers levels and in biochemical factors associated with Helicobacter pylori infection in asymptomatic Chinese population. World J Gastroenterol [Internet]. 2017 Aug;23(32):5945—5953. Available from: https://europepmc.org/articles/PMC5583579	No	no pharmaceutical intervention
1186	Berardi RR, Dunn-Kucharski VA. Peptic ulcer disease: an update. Am Pharm. 1993 Jun;NS33(6):26–34.	No	no pharmaceutical intervention
1187	Muche EA, Mekonen BT. Hypoglycemia prevention practice and its associated factors among diabetes patients at university teaching hospital in Ethiopia: Cross-sectional study. PLoS One [Internet]. 2020;15(8):e0238094. Available from: https://europepmc.org/articles/PMC7446928	No	no pharmaceutical intervention
1188	author(s) U. Special Considerations for Infants and Young Children. Pediatr Allergy Princ Pract [Internet]. 2015 Jul;285—302.e3. Available from: https://europepmc.org/articles/PMC7271152	No	no pharmaceutical intervention
1189	Peniston JH, Gold MS, Wieman MS, Alwine LK. Tolerability of diclofenac sodium 1% gel with concomitant medications known to interact with diclofenac. Ther Clin Risk Manag [Internet]. 2013;9:153—159. Available from: https://europepmc.org/articles/PMC3633539	No	no pharmaceutical intervention
1190	author(s) U. Biology and Diseases of Rats. Lab Anim Med [Internet]. 2002 Jan;121—165. Available from: https://europepmc.org/articles/PMC7150247	No	no pharmaceutical intervention
1191	Chowdhury UN, Faruqe MO, Mehedy M, Ahmad S, Islam MB, Shoombuatong W, et al. Effects of Bacille Calmette Guerin (BCG) vaccination during COVID-19 infection. Comput Biol Med [Internet]. 2021 Nov;138:104891. Available from: https://europepmc.org/articles/PMC8479467	No	no pharmaceutical intervention
1192	Schulz P, Macher J-P. The clinical pharmacology of depressive states. Dialogues Clin Neurosci [Internet]. 2002 Mar;4(1):47—56. Available from: https://europepmc.org/articles/PMC3181671	No	no pharmaceutical intervention
1193	Grill E, Müller M, Mansmann U. Health-exploring complexity: an interdisciplinary systems approach HEC 2016: 28 August-2 September 2016, Munich, Germany. Eur J Epidemiol [Internet]. 2016 Aug;31 Suppl 1:1—239. Available from: https://europepmc.org/articles/PMC7088195	No	no pharmaceutical intervention
1194	Fick DM, Mion LC, Beers MH, L Waller J. Health outcomes associated with potentially inappropriate medication use in older adults. Res Nurs Health [Internet]. 2008 Feb;31(1):42—51. Available from: https://europepmc.org/articles/PMC2247370	No	no pharmaceutical intervention
1195	Tagliaferri A, Aiken A, Patel M, Singhal M. Acute Diarrhea Isn’t Always Infectious: An Atypical Presentation of Adrenal Insufficiency. J community Hosp Intern Med Perspect [Internet]. 2023;13(1):37—41. Available from: https://europepmc.org/articles/PMC9924630	No	no pharmaceutical intervention
1196	Kebede T, Ashenafi H. The Burden and Risk Factors of Helicobacter Pylori Infection Among Government Employees Who Clinically Complain of Indigestion but Allergic Diseases in Southeastern Ethiopia: A Multi-Institution Cross-Sectional Study. Res Rep Trop Med [Internet]. 2024;15:25—49. Available from: https://europepmc.org/articles/PMC10885702	No	no pharmaceutical intervention
1197	Sternon J, Adler M. [Digestive and extra-digestive complications of nonsteroidal anti-inflammatory drugs. Preventive and curative strategies]. Rev Med Brux. 1997 Apr;18(2):52–8.	No	no pharmaceutical intervention
1198	Wang L, Sweet DH. Interaction of Natural Dietary and Herbal Anionic Compounds and Flavonoids with Human Organic Anion Transporters 1 (SLC22A6), 3 (SLC22A8), and 4 (SLC22A11). Evid Based Complement Alternat Med [Internet]. 2013;2013:612527. Available from: https://europepmc.org/articles/PMC3618943	No	no pharmaceutical intervention
1199	Antonelli A, Wartofsky L, Miccoli P. Editorial: Levothyroxine Therapy in Patients With Hypothyroidism. Front Endocrinol (Lausanne) [Internet]. 2021;12:734895. Available from: https://europepmc.org/articles/PMC8329437	No	no pharmaceutical intervention
1200	Sergeant JC, Hyrich KL, Anderson J, Kopec-Harding K, Hope HF, Symmons DPM, et al. Prediction of primary non-response to methotrexate therapy using demographic, clinical and psychosocial variables: results from the UK Rheumatoid Arthritis Medication Study (RAMS). Arthritis Res Ther [Internet]. 2018 Jul;20(1):147. Available from: https://europepmc.org/articles/PMC6044018	No	no pharmaceutical intervention
1201	author(s) U. New Drugs/Drug News. P T [Internet]. 2013 Oct;38(10):586—602. Available from: https://europepmc.org/articles/PMC3875247	No	no pharmaceutical intervention
1202	Walz PC, Hubbell MP, Elmaraghy CA. Voice related quality of life in pediatric patients with a history of prematurity. Int J Pediatr Otorhinolaryngol [Internet]. 2014 Jul;78(7):1010—1014. Available from: https://europepmc.org/articles/PMC4166401	No	no pharmaceutical intervention
1203	Ratcliffe E, Britton J, Heal C, Keld R, Murgatroyd M, Willert R, et al. Quality of life measures in dysplastic Barrett’s oesophagus are comparable to patients with non-dysplastic Barrett’s oesophagus and do not improve after endoscopic therapy. BMJ open Gastroenterol [Internet]. 2023 Apr;10(1):e001091. Available from: https://europepmc.org/articles/PMC10105999	No	no pharmaceutical intervention
1204	Kalaba M, MacNair L, Peters EN, Eglit GML, Rapin L, Hage C El, et al. Authorization Patterns, Safety, and Effectiveness of Medical Cannabis in Quebec. Cannabis cannabinoid Res [Internet]. 2021 Dec;6(6):564—572. Available from: https://europepmc.org/articles/PMC8713264	No	no pharmaceutical intervention
1205	Ashida K, Sakurai Y, Nishimura A, Kudou K, Hiramatsu N, Umegaki E, et al. Randomised clinical trial: a dose-ranging study of vonoprazan, a novel potassium-competitive acid blocker, vs. lansoprazole for the treatment of erosive oesophagitis. Aliment Pharmacol Ther [Internet]. 2015 Sep;42(6):685—695. Available from: https://europepmc.org/articles/PMC5014135	No	no pharmaceutical intervention
1206	Valerieva A, Staevska MT, Grivcheva-Panovska V, Jesenak M, Kőhalmi KV, Hrubiskova K, et al. Recombinant human C1 esterase inhibitor for hereditary angioedema attacks: A European registry. World Allergy Organ J [Internet]. 2021 Apr;14(4):100535. Available from: https://europepmc.org/articles/PMC8093463	No	no pharmaceutical intervention
1207	Clarke J. Prevention of Esophageal Cancer. Gastroenterol Hepatol (N Y) [Internet]. 2021 Dec;17(12):609—611. Available from: https://europepmc.org/articles/PMC9021173	No	no pharmaceutical intervention
1208	Thieu H, Bach Dat B, Nam NH, Reda A, Duc NT, Alshareef A, et al. Antibiotic resistance of Helicobacter pylori infection in a children’s hospital in Vietnam: prevalence and associated factors. Vol. 111, Minerva medica. Italy; 2020. p. 498–501.	No	no pharmaceutical intervention
1209	Avery AJ, Rodgers S, Cantrill JA, Armstrong S, Elliott R, Howard R, et al. Protocol for the PINCER trial: a cluster randomised trial comparing the effectiveness of a pharmacist-led IT-based intervention with simple feedback in reducing rates of clinically important errors in medicines management in general practices. Trials [Internet]. 2009 May;10:28. Available from: https://europepmc.org/article…	No	no pharmaceutical intervention
1210	Demaagd GA, Davenport TC. Management of urinary incontinence. P T [Internet]. 2012 Jun;37(6):345—361H. Available from: https://europepmc.org/articles/PMC3411204	No	no pharmaceutical intervention
1211	Yu D, Deng Q, Wang J, Chang X, Wang S, Yang R, et al. Air Pollutants are associated with Dry Eye Disease in Urban Ophthalmic Outpatients: a Prevalence Study in China. J Transl Med [Internet]. 2019 Feb;17(1):46. Available from: https://europepmc.org/articles/PMC6376760	No	no pharmaceutical intervention
1212	Li R, He Y, Sun X, Wang N, Zhang M, Wei K, et al. The long-term survival of esophageal cancer in elderly patients: A multi-center, retrospective study from China. Cancer Med [Internet]. 2023 Feb;12(4):4852—4863. Available from: https://europepmc.org/articles/PMC9972158	No	no pharmaceutical intervention
1213	Xu L, Liang S, Yan N, Zhang L, Gu H, Fei X, et al. Metastatic gastric cancer from breast carcinoma: A report of 78 cases. Oncol Lett [Internet]. 2017 Oct;14(4):4069—4077. Available from: https://europepmc.org/articles/PMC5604170	No	no pharmaceutical intervention
1214	Enta T. Dermacase. Acanthosis nigricans. Can Fam Physician [Internet]. 1995 Jan;41:59,61. Available from: https://europepmc.org/articles/PMC2145981	No	no pharmaceutical intervention
1215	Buysse DJ. Chronic insomnia. Am J Psychiatry [Internet]. 2008 Jun;165(6):678—686. Available from: https://europepmc.org/articles/PMC2859710	No	no pharmaceutical intervention
1216	Bhatia M, Vijayan S, Azir E, El-Hasanii S. Technical Tips Following 850 Consecutive One Anastomosis Gastric Bypass (OAGB) Patients. JSLS J Soc Laparoendosc Surg [Internet]. 2023;27(3):e2023.00024. Available from: https://europepmc.org/articles/PMC10473180	No	no pharmaceutical intervention
1217	Tiseo PJ, Perdomo CA, Friedhoff LT. Concurrent administration of donepezil HCl and cimetidine: assessment of pharmacokinetic changes following single and multiple doses. Br J Clin Pharmacol [Internet]. 1998 Nov;46 Suppl 1:25—29. Available from: https://europepmc.org/articles/PMC1873814	No	no pharmaceutical intervention
1218	Habibi F, Habibi ME, Gharavinia A, Mahdavi SB, Akbarpour MJ, Baghaei A, et al. Quality of life in inflammatory bowel disease patients: A cross-sectional study. J Res Med Sci [Internet]. 2017;22:104. Available from: https://europepmc.org/articles/PMC5629832	No	no pharmaceutical intervention
1219	van der Elst K, Oortgiesen B, Kruik-Kollöffel W, Hoogendoorn M, Hofma S, van Roon E. [Proton pump inhibitors when using clopidogrel: balance between necessity and disadvantages]. Ned Tijdschr Geneeskd. 2019 May;163.	No	no pharmaceutical intervention
1220	Mold JW, Roberts M, Aboshady HM. Prevalence and predictors of night sweats, day sweats, and hot flashes in older primary care patients: an OKPRN study. Ann Fam Med [Internet]. 2004;2(5):391—397. Available from: https://europepmc.org/articles/PMC1466726	No	no pharmaceutical intervention
1221	Giriyappagoudar M, Vastrad B, Horakeri R, Vastrad C. Study on Potential Differentially Expressed Genes in Idiopathic Pulmonary Fibrosis by Bioinformatics and Next-Generation Sequencing Data Analysis. Biomedicines [Internet]. 2023 Nov;11(12):3109. Available from: https://europepmc.org/articles/PMC10740779	No	no pharmaceutical intervention
1222	Huh KY, Chung H, Kim YK, Lee S, Bhatia S, Takanami Y, et al. Evaluation of safety and pharmacokinetics of bismuth-containing quadruple therapy with either vonoprazan or lansoprazole for Helicobacter pylori eradication. Br J Clin Pharmacol [Internet]. 2022 Jan;88(1):138—144. Available from: https://europepmc.org/articles/PMC9291775	No	no pharmaceutical intervention
1223	Lu C, Zheng X-J, Hua H-J, Wang Q-Y. A fatal outcome in a patient with coeliac disease who suspended a strict gluten-free diet: a case report. J Int Med Res [Internet]. 2021 Dec;49(12):3000605211061042. Available from: https://europepmc.org/articles/PMC8689622	No	case-report
1224	Manatsathit W, Al-Hamid H, Leelasinjaroen P, Hashmi U, McCullough PA. Management of gastrointestinal bleeding in patients anticoagulated with dabigatran compared with warfarin: a retrospective, comparative case review. Cardiovasc Diagn Ther [Internet]. 2014 Jun;4(3):224—231. Available from: https://europepmc.org/articles/PMC4069982	No	Review
1225	Hughes J, Y Y Chiu D, Kalra PA, Green D. Prevalence and outcomes of proton pump inhibitor associated hypomagnesemia in chronic kidney disease. PLoS One [Internet]. 2018;13(5):e0197400. Available from: https://europepmc.org/articles/PMC5969743	No	no pharmaceutical intervention
1226	Corona-Rojo JA, Altagracia-Martínez M, Kravzov-Jinich J, Vázquez-Cervantes L, Pérez-Montoya E, Rubio-Poo C. Potential prescription patterns and errors in elderly adult patients attending public primary health care centers in Mexico City. Clin Interv Aging [Internet]. 2009;4:343—350. Available from: https://europepmc.org/articles/PMC2739633	No	no pharmaceutical intervention
1227	author(s) U. Chapter 2: Pharmacological cholesterol-lowering treatment in adults. Kidney Int Suppl [Internet]. 2013 Nov;3(3):271—279. Available from: https://europepmc.org/articles/PMC4089587	No	no full text
1228	Waddell KJ, Birkenmeier RL, Moore JL, Hornby TG, Lang CE. Feasibility of high-repetition, task-specific training for individuals with upper-extremity paresis. Am J Occup Ther [Internet]. 2014;68(4):444—453. Available from: https://europepmc.org/articles/PMC4086414	No	no pharmaceutical intervention
1229	Stockton KR, Wickham ME, Lai S, Badke K, Dahri K, Villanyi D, et al. Incidence of clinically relevant medication errors in the era of electronically prepopulated medication reconciliation forms: a retrospective chart review. C open [Internet]. 2017 May;5(2):E345—E353. Available from: https://europepmc.org/articles/PMC5498425	No	Review
1230	Okuma K, Fujii A. [Influence of sucrose on aspirin ulcer]. Nichidai Koko Kagaku. 1989 Dec;15(4):409–22.	No	not relevant
1231	Lim J. Big Data-Driven Determinants of Length of Stay for Patients with Hip Fracture. Int J Environ Res Public Health [Internet]. 2020 Jul;17(14):E4949. Available from: https://europepmc.org/articles/PMC7400185	No	not relevant
1232	Chen Y, Shi L, Zheng X, Yang J, Xue Y, Xiao S, et al. Patterns and Determinants of Multimorbidity in Older Adults: Study in Health-Ecological Perspective. Int J Environ Res Public Health [Internet]. 2022 Dec;19(24):16756. Available from: https://europepmc.org/articles/PMC9779369	No	not relevant
1233	Hashim M, Mohammed O, G/Egzeabeher T, Wolde M. The association of Helicobacter Pylori infection with dyslipidaemia and other atherogenic factors in dyspeptic patients at St. Paul’s Hospital Millennium Medical College. Heliyon [Internet]. 2022 May;8(5):e09430. Available from: https://europepmc.org/articles/PMC9120239	No	not relevant
1234	Zeitlinger M. EACPT Virtual Meeting 2021. Eur J Clin Pharmacol [Internet]. 2021 Jun;77(Suppl 1):1—42. Available from: https://europepmc.org/articles/PMC8233188	No	not relevant
1235	Flaten HK, Kim HS, Campbell J, Hamilton L, Monte AA. CYP2C19 drug-drug and drug-gene interactions in ED patients. Am J Emerg Med [Internet]. 2016 Feb;34(2):245—249. Available from: https://europepmc.org/articles/PMC4878122	No	not relevant
1236	Huang X, Lv B, Zhang S, Fan Y-H, Meng L-N. Itopride therapy for functional dyspepsia: a meta-analysis. World J Gastroenterol [Internet]. 2012 Dec;18(48):7371—7377. Available from: https://europepmc.org/articles/PMC3544044	No	not relevant
1237	Morrison PJ, Rogers HJ, Bradbrook ID, Parsons C. Concurrent administration of cimetidine and enteric-coated prednisolone: effect on plasma levels of prednisolone. Br J Clin Pharmacol [Internet]. 1980 Jul;10(1):87—89. Available from: https://europepmc.org/articles/PMC1430029	No	not relevant
1238	Xavier FD, Ferreira FSB, Abreu RM. Treatment of elderly patients with refractory/relapsed multiple myeloma: oral drugs adherence and the COVID-19 outbreak. Oncotarget [Internet]. 2020 Nov;11(47):4371—4386. Available from: https://europepmc.org/articles/PMC7720774	No	not relevant
1239	Fadah K, Rivera M, Lingireddy A, Kalas MA, Ghafouri RS, Deoker A. A Rare Culprit of Methemoglobinemia. J Investig Med high impact case reports [Internet]. 2022;10:23247096221117920. Available from: https://europepmc.org/articles/PMC9379961	No	case-report
1240	der Linden L, Hias J, Dreessen L, Milisen K, Flamaing J, Spriet I, et al. Medication review versus usual care to improve drug therapies in older inpatients not admitted to geriatric wards: a quasi-experimental study (RASP-IGCT). BMC Geriatr [Internet]. 2018 Jul;18(1):155. Available from: https://europepmc.org/articles/PMC6029069	No	Review
1241	Winzeler S, Rosenstein BD. Non-steroidal antiinflammatory drugs. A review. AAOHN J Off J Am Assoc Occup Heal Nurses. 1998 May;46(5):251–3.	No	Review
1242	Rodgers S, Taylor AC, Roberts SA, Allen T, Ashcroft DM, Barrett J, et al. Scaling-up a pharmacist-led information technology intervention (PINCER) to reduce hazardous prescribing in general practices: Multiple interrupted time series study. PLoS Med [Internet]. 2022 Nov;19(11):e1004133. Available from: https://europepmc.org/articles/PMC9718399	No	no pharmaceutical intervention
1243	Luo YR, Goodnough R, Menza R, Badea A, Luu HY-W, Kornblith LZ, et al. A case of unexplained duodenal ulcer and massive gastrointestinal bleed. Clin Chim Acta [Internet]. 2020 Jul;506:188—190. Available from: https://europepmc.org/articles/PMC9055633	No	no pharmaceutical intervention
1244	author(s) U. You’re chairing a committee, eh? Can Fam Physician [Internet]. 1996 Sep;42:1791—1793. Available from: https://europepmc.org/articles/PMC2146887	No	no full text
1245	Magalhães-Costa P, Bispo M, Santos S, Couto G, Matos L, Chagas C. Re-bleeding events in patients with obscure gastrointestinal bleeding after negative capsule endoscopy. World J Gastrointest Endosc [Internet]. 2015 Apr;7(4):403—410. Available from: https://europepmc.org/articles/PMC4400630	No	no pharmaceutical intervention
1246	Martin V, Tassorelli C, Ettrup A, Hirman J, Cady R. Eptinezumab for migraine prevention in patients 50 years or older. Acta Neurol Scand [Internet]. 2022 Jun;145(6):698—705. Available from: https://europepmc.org/articles/PMC9305510	No	no pharmaceutical intervention
1247	de Andrade WCC, Lasmar LM de LBF, Ricci C de AT, Camargos PAM, Cruz ÁA. Phenotypes of severe asthma among children and adolescents in Brazil: a prospective study. BMC Pulm Med [Internet]. 2015 Apr;15:36. Available from: https://europepmc.org/articles/PMC4412043	No	no pharmaceutical intervention
1248	Herr M, Arvieu J-J, Aegerter P, Robine J-M, Ankri J. Unmet health care needs of older people: prevalence and predictors in a French cross-sectional survey. Eur J Public Health [Internet]. 2014 Oct;24(5):808—813. Available from: https://europepmc.org/articles/PMC4168041	No	no pharmaceutical intervention
1249	Sakka S, Al-Shatanawi TN, Bataineh DZ, Haddad W, Al Tamimi S, Al Salamat H, et al. Knowledge, attitude, practice and perceived barriers towards smoking cessation services among community pharmacists. Pharm Pract (Granada) [Internet]. 2022;20(1):2637. Available from: https://europepmc.org/articles/PMC9014907	No	no pharmaceutical intervention
1250	Vinnakota NR, Krishna V, Viswanath V, Ahmed Z, Shaik KS, Boppana NK. Assessment of knowledge, attitude, and practices on fixed dose combinations among postgraduate dental students. J Int Soc Prev Community Dent [Internet]. 2016 Dec;6(Suppl 3):S243—S247. Available from: https://europepmc.org/articles/PMC5285602	No	no pharmaceutical intervention
1251	Cheng W-C, Wu B-R, Liao W-C, Chen C-Y, Chen W-C, Hsia T-C, et al. Clinical predictors of the effectiveness of tiotropium in adults with symptomatic asthma: a real-life study. J Thorac Dis [Internet]. 2018 Jun;10(6):3661—3669. Available from: https://europepmc.org/articles/PMC6051811	No	no pharmaceutical intervention
1252	Romanoff E, Zhuo J, Huang AC, Amador D, Otaki F, Kamal AN, et al. Achalasia Quality Indicator Adherence. Dig Dis Sci. 2023 Feb;68(2):389–95.	No	no pharmaceutical intervention
1253	Hamid O, Cowey CL, Offner M, Faries M, Carvajal RD. Efficacy, Safety, and Tolerability of Approved Combination BRAF and MEK Inhibitor Regimens for BRAF-Mutant Melanoma. Cancers (Basel) [Internet]. 2019 Oct;11(11):E1642. Available from: https://europepmc.org/articles/PMC6895913	No	no pharmaceutical intervention
1254	Kwon C-Y. Analysis of the Use of Korean Medicine Treatments among Children and Adolescents in South Korea: Analysis of Nationally Representative Sample. Healthc (Basel, Switzerland) [Internet]. 2024 Feb;12(4):467. Available from: https://europepmc.org/articles/PMC10887494	No	no pharmaceutical intervention
1255	Addis GT, Workneh BD, Kahissay MH. Herbal medicines use and associated factors among pregnant women in Debre Tabor town, north West Ethiopia: a mixed method approach. BMC Complement Med Ther [Internet]. 2021 Oct;21(1):268. Available from: https://europepmc.org/articles/PMC8547058	No	no pharmaceutical intervention
1256	author(s) U. Hypertension in primary care. An international symposium held at Reykjavik, Iceland, April 1978. J R Coll Gen Pract Occas Pap [Internet]. 1980 Jul;(12):1—38. Available from: https://europepmc.org/articles/PMC2573777	No	no pharmaceutical intervention
1257	Bear RA, Cole EH, Lang A, Johnson M. Treatment of acute renal failure due to myeloma kidney. Can Med Assoc J [Internet]. 1980 Oct;123(8):750—753. Available from: https://europepmc.org/articles/PMC1704861	No	no pharmaceutical intervention
1258	Pilotto A, Franceschi M, Leandro G, Scarcelli C, D’Ambrosio LP, Paris F, et al. Comparison of four proton pump inhibitors for the short-term treatment of esophagitis in elderly patients. World J Gastroenterol [Internet]. 2007 Sep;13(33):4467—4472. Available from: https://europepmc.org/articles/PMC4611579	No	no pharmaceutical intervention
1259	Ozeki T, Ando M, Yamaguchi M, Katsuno T, Kato S, Yasuda Y, et al. Treatment patterns and steroid dose for adult minimal change disease relapses: A retrospective cohort study. PLoS One [Internet]. 2018;13(6):e0199228. Available from: https://europepmc.org/articles/PMC6005527	No	no pharmaceutical intervention
1260	author(s) U. Integrated Computerized Clinic Flow Sheet for Nurses and Physicians. Proceedings Symp Comput Appl Med Care [Internet]. 1989 Nov;839—843. Available from: https://europepmc.org/articles/PMC2245703	No	no pharmaceutical intervention
1261	Lin J-X, Chen X-W, Chen Z-H, Huang X-Y, Yang J-J, Xing Y-F, et al. A multidisciplinary team approach for nutritional interventions conducted by specialist nurses in patients with advanced colorectal cancer undergoing chemotherapy: A clinical trial. Medicine (Baltimore) [Internet]. 2017 Jun;96(26):e7373. Available from: https://europepmc.org/articles/PMC5500084	No	no pharmaceutical intervention
1262	Titchen T, Cranswick N, Beggs S. Adverse drug reactions to nonsteroidal anti-inflammatory drugs, COX-2 inhibitors and paracetamol in a paediatric hospital. Br J Clin Pharmacol [Internet]. 2005 Jun;59(6):718—723. Available from: https://europepmc.org/articles/PMC1884871	No	no pharmaceutical intervention
1263	Salami AT, Okotie GE, Echendu PN, Akpamu U, Olaleye SB. Potassium bromate (KBrO(3)) modulates oxidative stress and inflammatory biomarkers in sodium hydroxide (NaOH) - induced Crohn’s colitis in Wistar rats. Can J Physiol Pharmacol. 2021 Oct;99(10):989–99.	No	no pharmaceutical intervention
1264	Shever LL, Titler MG. Multidisciplinary treatments, patient characteristics, context of care, and adverse incidents in older, hospitalized adults. Nurs Res Pract [Internet]. 2012;2012:350830. Available from: https://europepmc.org/articles/PMC3316955	No	no pharmaceutical intervention
1265	Pana TA, Jesenakova S, Carter B, Hollick R, Mohamed MO, Mamas MA, et al. Sex-Specific Outcomes of Acute Stroke in Patients with Systemic Lupus Erythematosus: A National Inpatient Sample Study. J Clin Med [Internet]. 2023 Jan;12(2):462. Available from: https://europepmc.org/articles/PMC9865871	No	no pharmaceutical intervention
1266	Geresu B, Misganaw D, Beyene Y. Retrospective evaluation of cotrimoxazole use as preventive therapy in people living with HIV/AIDS in Boru Meda Hospital. BMC Pharmacol Toxicol [Internet]. 2014 Feb;15:4. Available from: https://europepmc.org/articles/PMC3923568	No	no pharmaceutical intervention
1267	Morgenthaler TI, Croft JB, Dort LC, Loeding LD, Mullington JM, Thomas SM. Development of the National Healthy Sleep Awareness Project Sleep Health Surveillance Questions. J Clin Sleep Med [Internet]. 2015 Sep;11(9):1057—1062. Available from: https://europepmc.org/articles/PMC4543250	No	no pharmaceutical intervention
1268	Li S, Huang L, Zeng L, Yu D, Jia Z-J, Cheng G, et al. A tool for screening potentially inappropriate prescribing in Chinese children. Front Pharmacol [Internet]. 2022;13:1019795. Available from: https://europepmc.org/articles/PMC9664213	No	no pharmaceutical intervention
1269	Gebresillassie BM, Gebeyehu MB, Abegaz TM, Erku DA, Mekuria AB, Tadesse YD. Evaluation of cotrimoxazole use as a preventive therapy among patients living with HIV/AIDS in Gondar University Referral Hospital, northwestern Ethiopia: a retrospective cross-sectional study. HIV AIDS (Auckl) [Internet]. 2016;8:125—133. Available from: https://europepmc.org/articles/PMC4939980	No	no pharmaceutical intervention
1270	Khurana PS, Sharma PSVN, Avasthi A. Risk factors in delirious geriatric general medical inpatients. Indian J Psychiatry [Internet]. 2002 Jul;44(3):266—272. Available from: https://europepmc.org/articles/PMC2954398	No	no pharmaceutical intervention
1271	Trifirò G, Corrao S, Alacqua M, Moretti S, Tari M, Caputi AP, et al. Interaction risk with proton pump inhibitors in general practice: significant disagreement between different drug-related information sources. Br J Clin Pharmacol [Internet]. 2006 Nov;62(5):582—590. Available from: https://europepmc.org/articles/PMC1885178	No	no pharmaceutical intervention
1272	Prell GD, Rosse RB, Deutsch SI. Apparent absence of famotidine-antipsychotic drug interactions in patients with chronic schizophrenia. J Psychiatry Neurosci [Internet]. 1996 Jan;21(1):61—62. Available from: https://europepmc.org/articles/PMC1188739	No	no pharmaceutical intervention
1273	Kolkhir P, Altrichter S, Asero R, Daschner A, Ferrer M, Giménez-Arnau A, et al. Autoimmune Diseases Are Linked to Type IIb Autoimmune Chronic Spontaneous Urticaria. Allergy Asthma Immunol Res [Internet]. 2021 Jul;13(4):545—559. Available from: https://europepmc.org/articles/PMC8255350	No	no pharmaceutical intervention
1274	Valdecoxib (Bextra)--a new cox-2 inhibitor. Med Lett Drugs Ther. 2002 Apr;44(1129):39–40.	No	no pharmaceutical intervention
1275	Fiorucci S, Clausi GG, Farinelli M, Santucci L, Farroni F, Pelli MA, et al. Do anticholinergics interact with histamine H2 receptor antagonists on night intragastric acidity in active duodenal ulcer patients? Am J Gastroenterol. 1988 Dec;83(12):1371–5.	No	no pharmaceutical intervention
1276	Sisay W, Andargie Y, Molla M, Norahun A. Hydromethanolic Crude Extract of the Leaf of Urtica simensis Hochst. ex. A. Rich. (Urticaceae) Acquires Appreciable Antiulcer Effect: Validation for In Vivo Antiulcer Activity. Evid Based Complement Alternat Med [Internet]. 2021;2021:6591070. Available from: https://europepmc.org/articles/PMC8318768	No	no pharmaceutical intervention
1277	Rathish D, Bahini S, Sivakumar T, Thiranagama T, Abarajithan T, Wijerathne B, et al. Drug utilization, prescription errors and potential drug-drug interactions: an experience in rural Sri Lanka. BMC Pharmacol Toxicol [Internet]. 2016 Jun;17(1):27. Available from: https://europepmc.org/articles/PMC4921016	No	no pharmaceutical intervention
1278	Yu C, Qi D, Lian W, Li Q-Z, Li H-J, Fan H-Y. Effects of danshensu on platelet aggregation and thrombosis: in vivo arteriovenous shunt and venous thrombosis models in rats. PLoS One [Internet]. 2014;9(11):e110124. Available from: https://europepmc.org/articles/PMC4222847	No	no pharmaceutical intervention
1279	Al-Azayzih A, Kanaan RJ, Altawalbeh SM. Assessment of Drug-Related Problems and Health-Related Quality of Life Domains in Elderly Patients with Type 2 Diabetes Mellitus. Ther Clin Risk Manag [Internet]. 2023;19:913—928. Available from: https://europepmc.org/articles/PMC10655742	No	no pharmaceutical intervention
1280	Cen X, Jena AB, Mackey S, Sun EC. Surgeon Variation in Perioperative Opioid Prescribing and Medium- or Long-term Opioid Utilization after Total Knee Arthroplasty: A Cross-sectional Analysis. Anesthesiology [Internet]. 2022 Aug;137(2):151—162. Available from: https://europepmc.org/articles/PMC9991517	No	no pharmaceutical intervention
1281	author(s) U. Medicine and books. Br Med J (Clin Res Ed) [Internet]. 1987 Jun;294(6585):1479—1482. Available from: https://europepmc.org/articles/PMC1246623	No	no pharmaceutical intervention
1282	Akeel M, Elmakki E, Shehata A, Elhafey A, Aboshouk T, Ageely H, et al. Prevalence and factors associated with H. pylori infection in Saudi patients with dyspepsia. Electron physician [Internet]. 2018 Sep;10(9):7279—7286. Available from: https://europepmc.org/articles/PMC6140988	No	no pharmaceutical intervention
1283	Opotowsky AR, McWilliams JM, Cannon CP. Gender differences in aspirin use among adults with coronary heart disease in the United States. J Gen Intern Med [Internet]. 2007 Jan;22(1):55—61. Available from: https://europepmc.org/articles/PMC1824779	No	no pharmaceutical intervention
1284	Dukowicz AC, Lacy BE, Levine GM. Small intestinal bacterial overgrowth: a comprehensive review. Gastroenterol Hepatol (N Y) [Internet]. 2007 Feb;3(2):112—122. Available from: https://europepmc.org/articles/PMC3099351	No	no pharmaceutical intervention
1285	Ogbuanya AU-O, Eni UE, Umezurike DA, Obasi AA, Ikpeze S. Associated Factors of Leaked Repair Following Omentopexy for Perforated Peptic Ulcer Disease; a Cross-sectional Study. Arch Acad Emerg Med [Internet]. 2024;12(1):e18. Available from: https://europepmc.org/articles/PMC10871054	No	no pharmaceutical intervention
1286	Bharucha AE, Chakraborty S, Sletten CD. Common Functional Gastroenterological Disorders Associated With Abdominal Pain. Mayo Clin Proc. 2016 Aug;91(8):1118–32.	No	no pharmaceutical intervention
1287	Vuolle S, Laurikka P, Repo M, Huhtala H, Kaukinen K, Kurppa K, et al. Persistent symptoms are diverse and associated with health concerns and impaired quality of life in patients with paediatric coeliac disease diagnosis after transition to adulthood. BMJ open Gastroenterol [Internet]. 2022 Jul;9(1):e000914. Available from: https://europepmc.org/articles/PMC9277401	No	no pharmaceutical intervention
1288	Wei Z, Du Y, Zhang J, Tai B, Du M, Jiang H. Prevalence and Indicators of Tooth Wear among Chinese Adults. PLoS One [Internet]. 2016;11(9):e0162181. Available from: https://europepmc.org/articles/PMC5008775	No	no pharmaceutical intervention
1289	Tsongo L, Nakavuma J, Mugasa C, Kamalha E. Helicobacter pylori among patients with symptoms of gastroduodenal ulcer disease in rural Uganda. Infect Ecol Epidemiol [Internet]. 2015;5:26785. Available from: https://europepmc.org/articles/PMC4641891	No	no pharmaceutical intervention
1290	author(s) U. Face of AIDS changing in Canada, CMA tells Commons subcommittee Le problème du SIDA évolue au Canada, affirme l’AMC à un sous-comité des communes. CMAJ [Internet]. 1995 Jun;152(11):1881—1884. Available from: https://europepmc.org/articles/PMC1337999	No	no pharmaceutical intervention
1291	Mulka-Gierek M, Krata N, Foroncewicz B, Pączek L, Mucha K. The Different Patterns of Over-the-Counter Nonsteroidal Anti-Inflammatory Drugs or Analgesics Use in Patients with Chronic Kidney Disease and the General Population. Healthc (Basel, Switzerland) [Internet]. 2022 Oct;10(10):2035. Available from: https://europepmc.org/articles/PMC9602380	No	no pharmaceutical intervention
1292	Pilla Reddy V, El-Khateeb E, Jo H, Giovino N, Lythgoe E, Sharma S, et al. Pharmacokinetics under the COVID-19 storm. Br J Clin Pharmacol [Internet]. 2023 Jan;89(1):158—186. Available from: https://europepmc.org/articles/PMC7753415	No	no pharmaceutical intervention
1293	O’Callaghan JW, Thompson RN, Russell AS. Combining NSAIDs with anticoagulants: yes and no. Can Med Assoc J [Internet]. 1984 Oct;131(8):857—859. Available from: https://europepmc.org/articles/PMC1483720	No	no pharmaceutical intervention
1294	Alotaibi AA, Almutairy AN, Alsaab AS. Post-Bariatric Surgery Patients: A Quality of Life Assessment in Saudi Arabia. Cureus [Internet]. 2022 Apr;14(4):e24273. Available from: https://europepmc.org/articles/PMC9119020	No	no pharmaceutical intervention
1295	Dung Chu S, Thi Tran M. Effect of Some Risk Factors on Over-Anticoagulation Disorders and Bleeding in Patients Receiving Anticoagulant Therapy with Overdosage of Vitamin K Antagonist. Vasc Health Risk Manag [Internet]. 2023;19:663—672. Available from: https://europepmc.org/articles/PMC10590587	No	no pharmaceutical intervention
1296	Kim EK, Kidane J, Brodie S, Tuot DS, Sharon JD. Utility of telephone visits at an urban safety-net hospital during 2020: A retrospective review. Laryngoscope Investig Otolaryngol [Internet]. 2022 Oct;7(5):1315—1321. Available from: https://europepmc.org/articles/PMC9575054	No	Review
1297	Davis WM. Is aluminium an etiologic contributor to alcoholic amnesia and dementia? Med Hypotheses. 1993 Oct;41(4):341–3.	No	no pharmaceutical intervention
1298	Barake S, Tofaha R, Rahme D, Lahoud N. The Health Status of Lebanese Community Pharmacists: Prevalence of Poor Lifestyle Behaviors and Chronic Conditions. Saudi Pharm J SPJ Off Publ Saudi Pharm Soc [Internet]. 2021 Jun;29(6):497—505. Available from: https://europepmc.org/articles/PMC8233531	No	no pharmaceutical intervention
1299	Barrio-Cortes J, Castaño-Reguillo A, Benito-Sánchez B, Beca-Martínez MT, Ruiz-Zaldibar C. Utilization of Primary Healthcare Services in Patients with Multimorbidity According to Their Risk Level by Adjusted Morbidity Groups: A Cross-Sectional Study in Chamartín District (Madrid). Healthc (Basel, Switzerland) [Internet]. 2024 Jan;12(2):270. Available from: https://europepmc.org/articles/PMC10815081	No	no pharmaceutical intervention
1300	Leblanc J, Hoibian S, Boucraut A, Ratone J-P, Stoffaes L, Dano D, et al. Celiac Disease After Administration of Immune Checkpoint Inhibitors: A Case Report. Front Immunol [Internet]. 2021;12:799666. Available from: https://europepmc.org/articles/PMC8718638	No	case-report
1301	Alomar MJ, Qandil S, Al-Hilwani HMA, Malkat DM, Caroline C. Evaluation of the community pharmacist’s behavior towards a prescription of antidiabetic and antiasthma drugs. Pharm Pract (Granada) [Internet]. 2011 Jan;9(1):37—43. Available from: https://europepmc.org/articles/PMC4132971	No	no pharmaceutical intervention
1302	Ng T-T. The forgotten cause of stridor in the emergency department. Open Access Emerg Med [Internet]. 2017;9:19—22. Available from: https://europepmc.org/articles/PMC5248977	No	no pharmaceutical intervention
1303	Nwokediuko SC. Current trends in the management of gastroesophageal reflux disease: a review. ISRN Gastroenterol [Internet]. 2012;2012:391631. Available from: https://europepmc.org/articles/PMC3401535	No	Review
1304	van der Hooft CS, Jong GW ’t, Dieleman JP, Verhamme KMC, van der Cammen TJM, Stricker BHC, et al. Inappropriate drug prescribing in older adults: the updated 2002 Beers criteria--a population-based cohort study. Br J Clin Pharmacol [Internet]. 2005 Aug;60(2):137—144. Available from: https://europepmc.org/articles/PMC1884923	No	no available data
1305	Ayani N, Sakuma M, Morimoto T, Kikuchi T, Watanabe K, Narumoto J, et al. The epidemiology of adverse drug events and medication errors among psychiatric inpatients in Japan: the JADE study. BMC Psychiatry [Internet]. 2016 Aug;16:303. Available from: https://europepmc.org/articles/PMC5004271	No	no available data
1306	Yeh B-Y, Liu G-H, Lee T-Y, Wong AM-K, Chang H-H, Chen Y-S. Efficacy of Electronic Acupuncture Shoes for Chronic Low Back Pain: Double-Blinded Randomized Controlled Trial. J Med Internet Res [Internet]. 2020 Oct;22(10):e22324. Available from: https://europepmc.org/articles/PMC7652696	No	no available data
1307	Lv G, Yuan J, Xiong X, Li M. Mortality Rate and Characteristics of Deaths Following COVID-19 Vaccination. Front Med [Internet]. 2021;8:670370. Available from: https://europepmc.org/articles/PMC8160119	No	no available data
1308	Hagymási K, Müllner K, Herszényi L, Tulassay Z. Update on the pharmacogenomics of proton pump inhibitors. Pharmacogenomics. 2011 Jun;12(6):873–88.	No	no available data
1309	Turner RM, de Koning EM, Fontana V, Thompson A, Pirmohamed M. Multimorbidity, polypharmacy, and drug-drug-gene interactions following a non-ST elevation acute coronary syndrome: analysis of a multicentre observational study. BMC Med [Internet]. 2020 Nov;18(1):367. Available from: https://europepmc.org/articles/PMC7687685	No	no available data
1310	Igwe J-K, Surapaneni PK, Cruz E, Cole C, Njoku K, Kim J, et al. Bariatric Surgery and Inflammatory Bowel Disease: National Trends and Outcomes Associated with Procedural Sleeve Gastrectomy vs Historical Bariatric Surgery Among US Hospitalized Patients 2009-2020. Obes Surg [Internet]. 2023 Nov;33(11):3472—3486. Available from: https://europepmc.org/articles/PMC10603008	No	no available data
1311	Latimer EJ. Caring for the dying in Canada. Can Fam Physician [Internet]. 1995 Mar;41:362—369. Available from: https://europepmc.org/articles/PMC2148018	No	no available data
1312	Khanal S, Buckley T, Harnden C, Koo M, Peterson G, Ryan A, et al. Effectiveness of a national approach to prescribing education for multiple disciplines. Br J Clin Pharmacol [Internet]. 2013 Mar;75(3):756—762. Available from: https://europepmc.org/articles/PMC3575941	No	no available data
1313	Carver PL, Berardi RR, Knapp MJ, Rider JM, Kauffman CA, Bradley SF, et al. In vivo interaction of ketoconazole and sucralfate in healthy volunteers. Antimicrob Agents Chemother [Internet]. 1994 Feb;38(2):326—329. Available from: https://europepmc.org/articles/PMC284448	No	no available data
1314	Alburikan KA, Asiri RM, Alhammad AM, Abuelizz AA, Bawazeer GA, Aljawadi MH. Utilization and adherence to guideline-recommended lipid-lowering therapy at an academic medical center. Ann Saudi Med [Internet]. 2017;37(4):276—281. Available from: https://europepmc.org/articles/PMC6150597	No	no available data
1315	Farhat N, Birkett N, Haddad N, Fortin Y, Momoli F, Wen SW, et al. Risk of Adverse Cardiovascular Events Following a Myocardial Infarction in Patients Receiving Combined Clopidogrel and Proton Pump Inhibitor Treatment: A Nested Case-Control Study. Drugs - real world outcomes [Internet]. 2020 Sep;7(3):191—203. Available from: https://europepmc.org/articles/PMC7392938	No	no available data
1316	Mares-García E, Palazón-Bru A, la Rosa DM, Pereira-Expósito A, Martínez-Martín Á, Cortés-Castell E, et al. Construction, internal validation and implementation in a mobile application of a scoring system to predict nonadherence to proton pump inhibitors. PeerJ [Internet]. 2017;5:e3455. Available from: https://europepmc.org/articles/PMC5494169	No	no available data
1317	Kattakuzhy S, Gross C, Emmanuel B, Teferi G, Jenkins V, Silk R, et al. Expansion of Treatment for Hepatitis C Virus Infection by Task Shifting to Community-Based Nonspecialist Providers: A Nonrandomized Clinical Trial. Ann Intern Med [Internet]. 2017 Sep;167(5):311—318. Available from: https://europepmc.org/articles/PMC5736381	No	no available data
1318	Lin C-H, Ho T-F, Chen H-F, Chang H-Y, Chien J-H. Applying Healthcare Failure Mode and Effect Analysis and the Development of a Real-Time Mobile Application for Modified Early Warning Score Notification to Improve Patient Safety During Hemodialysis. J Patient Saf [Internet]. 2022 Aug;18(5):475—485. Available from: https://europepmc.org/articles/PMC9329046	No	no available data
1319	Mullner K, Molnar B, Tulassay Z. [Clinical pharmacological aspects of the proton pump inhibitor therapy: importance of pharmacogenetic differences in the clinical practice]. Orv Hetil. 2007 Mar;148(12):543–51.	No	no available data
1320	Kong AM, Pozen A, Anastos K, Kelvin EA, Nash D. Non-HIV Comorbid Conditions and Polypharmacy Among People Living with HIV Age 65 or Older Compared with HIV-Negative Individuals Age 65 or Older in the United States: A Retrospective Claims-Based Analysis. AIDS Patient Care STDS [Internet]. 2019 Mar;33(3):93—103. Available from: https://europepmc.org/articles/PMC6939583	No	no available data
1321	Brutus L, Poupard A, Le Glatin C. Major imbalance of thyroid function after laparoscopic sleeve gastrectomy. BMJ Case Rep [Internet]. 2019 Aug;12(8):e230515. Available from: https://europepmc.org/articles/PMC6700571	No	no available data
1322	Watanabe Y, Nakamura I, Miura Y, Watanabe H. The seasonality, steroid use, and lower ratio of neutrophil to lymphocyte associated with bacteremia of Listeria monocytogenes in Japan from 2010 to 2019: a case-control study. BMC Infect Dis [Internet]. 2021 Dec;21(1):1212. Available from: https://europepmc.org/articles/PMC8647357	No	no available data
1323	Blonde L, Umpierrez GE, Reddy SS, McGill JB, Berga SL, Bush M, et al. American Association of Clinical Endocrinology Clinical Practice Guideline: Developing a Diabetes Mellitus Comprehensive Care Plan-2022 Update. Endocr Pract [Internet]. 2022 Oct;28(10):923—1049. Available from: https://europepmc.org/articles/PMC10200071	No	no available data
1324	Herzig SJ, Rothberg MB, Moss CR, Maddaleni G, Bertisch SM, Wong J, et al. Risk of in-hospital falls among medications commonly used for insomnia in hospitalized patients. Sleep [Internet]. 2021 Sep;44(9):zsab064. Available from: https://europepmc.org/articles/PMC8436133	No	no available data
1325	Garneau P, Glazer S, Jackson T, Sampath S, Reed K, Christou N, et al. Guidelines for Canadian bariatric surgical and medical centres: a statement from the Canadian Association of Bariatric Physicians and Surgeons. Can J Surg [Internet]. 2022;65(2):E170—E177. Available from: https://europepmc.org/articles/PMC8916020	No	no available data
1326	Park K-M, Park K-Y, Kim N-E, Seo B-K, Park H-K, Hwang H-S. Effects of Module Development and Role Play Course on Clinical Practice Examination Scores during a 4th Year Clerkship. Korean J Fam Med [Internet]. 2018 Jan;39(1):23—28. Available from: https://europepmc.org/articles/PMC5788842	No	no available data
1327	Kasew D, Abebe A, Munea U, Deressa T, Tegegne Y, Alemayehu M, et al. Magnitude of Helicobacter pylori among Dyspeptic Patients Attending at University of Gondar Hospital, Gondar, Northwest Ethiopia. Ethiop J Health Sci [Internet]. 2017 Nov;27(6):571—580. Available from: https://europepmc.org/articles/PMC5811936	No	no available data
1328	Kim H-I, Kim SY, Yu JE, Shin S-J, Roh YH, Cheong J-H, et al. Contrasting Prognostic Effects of Tumor-Infiltrating Lymphocyte Density in Cardia and Non-cardia Gastric Adenocarcinomas. J Gastric Cancer [Internet]. 2020 Jun;20(2):190—201. Available from: https://europepmc.org/articles/PMC7311218	No	no available data
1329	Avila-Danguillecourt N, Moodley AA, Makinga P. Prevalence and outcomes of central venous catheter-related bacteraemia in HIV-infected versus non-HIV-infected patients undergoing haemodialysis treatment for end-stage kidney disease. South Afr J HIV Med [Internet]. 2018;19(1):859. Available from: https://europepmc.org/articles/PMC6295969	No	no available data
1330	Martín de Argila C. Safety of potent gastric acid inhibition. Drugs. 2005;65 Suppl 1:97–104.	No	no available data
1331	André Perfusion A, Tan P V, Ernestine N, Barthélemy N. Antisecretory Action of the Extract of the Aerial Parts of Eremomastax speciosa (Acanthaceae) Occurs through Antihistaminic and Anticholinergic Pathways. Adv Pharmacol Sci [Internet]. 2014;2014:323470. Available from: https://europepmc.org/articles/PMC3950658	No	no available data
1332	Zhang Y, Clarke A, Regan KH, Campbell K, Donaldson S, Crowe J, et al. Isolated IgG2 deficiency is an independent risk factor for exacerbations in bronchiectasis. QJM [Internet]. 2022 May;115(5):292—297. Available from: https://europepmc.org/articles/PMC9086763	No	no available data
1333	author(s) U. Subject Index. Anesth Prog [Internet]. 2017 Jan;64(4):267—267. Available from: https://europepmc.org/articles/PMC5715316	No	no available data
1334	Edwards CL, Kaplan AG, Yawn BP, Kocks JWH, Bulathsinhala L, Carter VA, et al. Development of the Advancing the Patient Experience in COPD Registry: A Modified Delphi Study. Chronic Obstr Pulm Dis (Miami, Fla) [Internet]. 2021 Jan;8(1). Available from: https://europepmc.org/articles/PMC8047610	No	no available data
1335	Yoon D, Jeon H-L, Noh Y, Choe YJ, Choe S-A, Jung J, et al. A Nationwide Survey of mRNA COVID-19 Vaccinee’s Experiences on Adverse Events and Its Associated Factors. J Korean Med Sci [Internet]. 2023 Jun;38(22):e170. Available from: https://europepmc.org/articles/PMC10244024	No	no available data
1336	Arifin B, van Asselt ADI, Setiawan D, Atthobari J, Postma MJ, Cao Q. Diabetes distress in Indonesian patients with type 2 diabetes: a comparison between primary and tertiary care. BMC Health Serv Res [Internet]. 2019 Oct;19(1):773. Available from: https://europepmc.org/articles/PMC6820962	No	no available data
1337	Nakanishi Y, Matsumoto S, Motohashi I, Morikawa T. A Case of Proton Pump Inhibitor-induced Fasciitis. Intern Med [Internet]. 2019 Nov;58(21):3203—3204. Available from: https://europepmc.org/articles/PMC6875463	No	no available data
1338	Sund R, Peltonen T, Lehtimäki A-V, Martikainen J. Hospital treatment costs associated with incident complications in patients with type 2 diabetes-real-world study based on electronic patient information systems. BMC Health Serv Res [Internet]. 2022 Apr;22(1):469. Available from: https://europepmc.org/articles/PMC8994912	No	no available data
1339	Just KS, Dormann H, Schurig M, Böhme M, Fracowiak J, Steffens M, et al. Adverse Drug Reactions in the Emergency Department: Is There a Role for Pharmacogenomic Profiles at Risk?-Results from the ADRED Study. J Clin Med [Internet]. 2020 Jun;9(6):E1801. Available from: https://europepmc.org/articles/PMC7355597	No	no available data
1340	Krassioukov A, Linsenmeyer TA, Beck LA, Elliott S, Gorman P, Kirshblum S, et al. [Formula: see text] [Formula: see text] [Formula: see text] [Formula: see text]Evaluation and Management of Autonomic Dysreflexia and Other Autonomic Dysfunctions: Preventing the Highs and Lows. J Spinal Cord Med [Internet]. 2021 Jul;44(4):631—683. Available from: https://europepmc.org/articles/PMC8288133	No	no available data
1341	Erstad BL. Dyspepsia: initial evaluation and treatment. J Am Pharm Assoc (Washington, DC 1996). 2002;42(3):460–8.	No	no available data
1342	Mounier R, Lobo D, Voulgaropoulos J, Martin M, Aït-Mamar B, Bitot V, et al. The multistep road to ventilator-associated lung abscess: A retrospective study of S.aureus ventilator-associated pneumonia. PLoS One [Internet]. 2017;12(12):e0189249. Available from: https://europepmc.org/articles/PMC5738060	No	no available data
1343	Kirrane BM, Duthie EA, Nelson LS. Unrecognized hypoglycemia due to maltodextrin interference with bedside glucometry. J Med Toxicol [Internet]. 2009 Mar;5(1):20—23. Available from: https://europepmc.org/articles/PMC3550341	No	no available data
1344	Mengistu A, Egata G, Hawulte B, Markos M, Lolaso T. Anemia and Associated Factors Among Adults with Human Immune Deficiency Virus on Antiretroviral Therapy in Public Health Facilities of Kembata Tembaro Zone, Southern Ethiopia: A Cross-Sectional Study. HIV AIDS (Auckl) [Internet]. 2020;12:341—349. Available from: https://europepmc.org/articles/PMC7431452	No	no available data
1345	Vega-Olivo M, Criner GJ. Idiopathic pulmonary fibrosis: A guide for nurse practitioners. Nurse Pract [Internet]. 2018 May;43(5):48—54. Available from: https://europepmc.org/articles/PMC5916481	No	no available data
1346	Blenkiron P. The elderly and their medication: understanding and compliance in a family practice. Postgrad Med J [Internet]. 1996 Nov;72(853):671—676. Available from: https://europepmc.org/articles/PMC2398635	No	no available data
1347	Lichtenstein GR. Letter from the editor. Gastroenterol Hepatol (N Y) [Internet]. 2012 Jun;8(6):364. Available from: https://europepmc.org/articles/PMC3424471	No	no available data
1348	Schmitto JD, Hanke JS, Rojas S, Avsar M, Malehsa D, Bara C, et al. Circulatory support exceeding five years with a continuous-flow left ventricular assist device for advanced heart failure patients. J Cardiothorac Surg [Internet]. 2015 Aug;10:107. Available from: https://europepmc.org/articles/PMC4529691	No	no available data
1349	Nguyen ATN, Baum AL, Valentine MJ, McNab CR, Vollin L, Kirila CE. Esophageal Dilation: A Cross-Sectional Analysis of Patient Information. Cureus [Internet]. 2023 Oct;15(10):e47080. Available from: https://europepmc.org/articles/PMC10645575	No	no available data
1350	Clodomiro A, Gareri P, Puccio G, Frangipane F, Lacava R, Castagna A, et al. Somatic comorbidities and Alzheimer’s disease treatment. Neurol Sci [Internet]. 2013 Sep;34(9):1581—1589. Available from: https://europepmc.org/articles/PMC3784058	No	no available data
1351	Kim DH, Kim M, Kim H, Kim Y-L, Kang S-W, Yang CW, et al. Early referral to a nephrologist improved patient survival: prospective cohort study for end-stage renal disease in Korea. PLoS One [Internet]. 2013;8(1):e55323. Available from: https://europepmc.org/articles/PMC3555934	No	no available data
1352	Sjöström JE, Larsson H. Factors affecting growth and antibiotic susceptibility of Helicobacter pylori: effect of pH and urea on the survival of a wild-type strain and a urease-deficient mutant. J Med Microbiol. 1996 Jun;44(6):425–33.	No	no available data
1353	Greer ND. Tigecycline (Tygacil): the first in the glycylcycline class of antibiotics. Proc (Bayl Univ Med Cent) [Internet]. 2006 Apr;19(2):155—161. Available from: https://europepmc.org/articles/PMC1426172	No	no available data
1354	author(s) U. ESICM LIVES 2021: Part 2. Intensive care Med Exp [Internet]. 2021 Oct;9(Suppl 1):50. Available from: https://europepmc.org/articles/PMC8503872	No	no available data
1355	Akhlaghi A, Shirani S, Ziaie N, Pirhaji O, Yaran M, Shahverdi G, et al. Cytochrome P450 2C19 Polymorphism in Iranian Patients with Coronary Artery Disease. ARYA Atheroscler [Internet]. 2011;7(3):106—110. Available from: https://europepmc.org/articles/PMC3347856	No	no available data
1356	Kim HJ, Yang Y-M, Choi EJ. Use patterns of over-the-counter (OTC) medications and perspectives on OTC medications among Korean adult patients with chronic diseases: gender and age differences. Patient Prefer Adherence [Internet]. 2018;12:1597—1606. Available from: https://europepmc.org/articles/PMC6118289	No	no available data
1357	Min J-H, Capobianco M, Welsh C, Lobo P, deFiebre G, Lana-Peixoto M, et al. Understanding Treatment Decisions in Neuromyelitis Optica Spectrum Disorder: A Global Clinical Record Review with Patient Interviews. Neurol Ther [Internet]. 2023 Apr;12(2):619—633. Available from: https://europepmc.org/articles/PMC10043119	No	Review
1358	Mulat B, Ambelu A, Yitayih S, Gela YY, Adera A, Yeshaw Y, et al. Cognitive Impairment and Associated Factors Among Adult Hypothyroid Patients in Referral Hospitals, Amhara Region, Ethiopia: Multicenter Cross-Sectional Study. Neuropsychiatr Dis Treat [Internet]. 2021;17:935—943. Available from: https://europepmc.org/articles/PMC8007569	No	no pharmaceutical intervention
1359	King BL, Meyer ML, Chari S V, Hurka-Richardson K, Bohrmann T, Chang PP, et al. Accuracy of the electronic health record’s problem list in describing multimorbidity in patients with heart failure in the emergency department. PLoS One [Internet]. 2022;17(12):e0279033. Available from: https://europepmc.org/articles/PMC9747000	No	no pharmaceutical intervention
1360	Hung H-Y, Chen C-Y, Liao Y-H. A Retrospective Cohort Study: Safety and Effectiveness of Elbasvir/Grazoprevir ± Ribavirin Compared With Ombitasvir/Paritaprevir/Ritonavir/Dasabuvir ± Ribavirin in Patients With Chronic Hepatitis C Genotype 1 Infection. Front Pharmacol [Internet]. 2021;12:640317. Available from: https://europepmc.org/articles/PMC8458878	No	no pharmaceutical intervention
1361	author(s) U. Women in medicine: New faces, new roles. CMAJ [Internet]. 1993 Nov;149(10):1549—1551. Available from: https://europepmc.org/articles/PMC1485911	No	no full text
1362	author(s) U. Evidence-based care: 2. Setting guidelines: how should we manage this problem? CMAJ [Internet]. 1994 May;150(9):1417—1423. Available from: https://europepmc.org/articles/PMC1486673	No	no full text
1363	Williams CN. Gastroesophageal reflux disease. Can J Gastroenterol. 1998 Mar;12(2):107–8.	No	no available data
1364	Hill S, Mao J, Ungar L, Hennessy S, Leonard CE, Holmes J. Natural supplements for H1N1 influenza: retrospective observational infodemiology study of information and search activity on the Internet. J Med Internet Res [Internet]. 2011 May;13(2):e36. Available from: https://europepmc.org/articles/PMC3221378	No	no available data
1365	Ogdie A, Nowell WB, Applegate E, Gavigan K, Venkatachalam S, de la Cruz M, et al. Patient perspectives on the pathway to psoriatic arthritis diagnosis: results from a web-based survey of patients in the United States. BMC Rheumatol [Internet]. 2020;4:2. Available from: https://europepmc.org/articles/PMC6953285	No	no available data
1366	Paudel S, Aryal B. Exploration of self-medication practice in Pokhara valley of Nepal. BMC Public Health [Internet]. 2020 May;20(1):714. Available from: https://europepmc.org/articles/PMC7236217	No	no available data
1367	Hunt RH. Habit, prejudice, power and politics: issues in the conversion of H2-receptor antagonists to over-the-counter use. CMAJ [Internet]. 1996 Jan;154(1):49—53. Available from: https://europepmc.org/articles/PMC1488093	No	no available data
1368	Coondoo A, Chattopadhyay C. Drug interactions in dermatology: what the dermatologist should know. Indian J Dermatol [Internet]. 2013 Jul;58(4):249—254. Available from: https://europepmc.org/articles/PMC3726869	No	no available data
1369	Abdel-Qader DH, Saadi Ismael N, Al Meslamani AZ, Albassam A, El-Shara’ AA, Lewis PJ, et al. The Role of Clinical Pharmacy in Preventing Prescribing Errors in the Emergency Department of a Governmental Hospital in Jordan: A Pre-Post Study. Hosp Pharm [Internet]. 2021 Dec;56(6):681—689. Available from: https://europepmc.org/articles/PMC8559051	No	no available data
1370	Solis-Herrera C, Kane MP, Triplitt C. Current Understanding of Sodium N-(8-[2-Hydroxylbenzoyl] Amino) Caprylate (SNAC) as an Absorption Enhancer: The Oral Semaglutide Experience. Clin Diabetes [Internet]. 2024;42(1):74—86. Available from: https://europepmc.org/articles/PMC10788673	No	no available data
1371	author(s) U. INDEX TO VOLUME 298 FOR 1989. BMJ [Internet]. 1989 Jan;298(Suppl):3—29. Available from: https://europepmc.org/articles/PMC1835320	No	no available data
1372	Angraal S, Khera R, Zhou S, Wang Y, Lin Z, Dharmarajan K, et al. Trends in 30-Day Readmission Rates for Medicare and Non-Medicare Patients in the Era of the Affordable Care Act. Am J Med [Internet]. 2018 Nov;131(11):1324—1331.e14. Available from: https://europepmc.org/articles/PMC6380174	No	no available data
1373	Hibbert KA, Goiffon RJ, Fogerty AE. Case 18-2021: An 81-Year-Old Man with Cough, Fever, and Shortness of Breath. N Engl J Med [Internet]. 2021 Jun;384(24):2332—2340. Available from: https://europepmc.org/articles/PMC8220932	No	no available data
1374	Krumberger JM. How to manage an acute upper GI bleed. RN. 2005 Mar;68(3):34–9; quiz 40.	No	no available data
1375	Mehari EA, Muche EA, Gonete KA, Shiferaw KB. Treatment Satisfaction and Its Associated Factors of Dolutegravir Based Regimen in a Resource Limited Setting. Patient Prefer Adherence [Internet]. 2021;15:1177—1185. Available from: https://europepmc.org/articles/PMC8179804	No	no available data
1376	Tak T, Karturi S, Sharma U, Eckstein L, Poterucha JT, Sandoval Y. Acute Pulmonary Embolism: Contemporary Approach to Diagnosis, Risk-Stratification, and Management. Int J Angiol [Internet]. 2019 Jun;28(2):100—111. Available from: https://europepmc.org/articles/PMC6679967	No	no available data
1377	Thorn CF, Müller DJ, Altman RB, Klein TE. PharmGKB summary: clozapine pathway, pharmacokinetics. Pharmacogenet Genomics [Internet]. 2018 Sep;28(9):214—222. Available from: https://europepmc.org/articles/PMC6449846	No	no available data
1378	author(s) U. TALMRS: Time-Affinity Linked Medical Record System. Proceedings Symp Comput Appl Med Care [Internet]. 1987 Nov;271—274. Available from: https://europepmc.org/articles/PMC2245127	No	no available data
1379	Wright TM, Myrick H. Acamprosate: a new tool in the battle against alcohol dependence. Neuropsychiatr Dis Treat [Internet]. 2006 Dec;2(4):445—453. Available from: https://europepmc.org/articles/PMC2671951	No	no available data
1380	Wongtaweepkij K, Sup-Adulchai N, Chanachoat J, Krska J, Jarernsiripornkul N. Evaluation of Medicine Information Leaflets for Omeprazole, Safety Knowledge, and Perceptions of Taking the Medication in Thailand. Patient Prefer Adherence [Internet]. 2023;17:883—893. Available from: https://europepmc.org/articles/PMC10064870	No	no available data
1381	Lexchin J. Why are we still poisoning the elderly so often? Can Fam Physician [Internet]. 1993 Nov;39:2298—300, 2304—7. Available from: https://europepmc.org/articles/PMC2379919	No	no available data
1382	Parker K, Aasebø W, Stavem K. Potentially Inappropriate Medications in Elderly Haemodialysis Patients Using the STOPP Criteria. Drugs - real world outcomes [Internet]. 2016 Sep;3(3):359—363. Available from: https://europepmc.org/articles/PMC5042944	No	no available data
1383	Liu L, Liu C, Duan Z, Pan J, Yang M. Factors associated with the inter-facility transfer of inpatients in Sichuan province, China. BMC Health Serv Res [Internet]. 2019 May;19(1):329. Available from: https://europepmc.org/articles/PMC6533730	No	no available data
1384	Wacheck V, Lahn M, Dickinson G, Füreder W, Meyer R, Herndlhofer S, et al. Dose study of the multikinase inhibitor, LY2457546, in patients with relapsed acute myeloid leukemia to assess safety, pharmacokinetics, and pharmacodynamics. Cancer Manag Res [Internet]. 2011;3:157—175. Available from: https://europepmc.org/articles/PMC3101112	No	no available data
1385	Reynolds JC. Influence of pathophysiology, severity, and cost on the medical management of gastroesophageal reflux disease. Am J Heal Pharm AJHP Off J Am Soc Heal Pharm. 1996 Nov;53(22 Suppl 3):S5-12.	No	no available data
1386	Whorwell PJ. Use of hypnotherapy in gastrointestinal disease. Br J Hosp Med. 1991 Jan;45(1):27–9.	No	no available data
1387	Shanahan J, Vimalananda VG, Graham L, Schumann R, Mull HJ. Association Between Preoperative Diabetes Control and Postoperative Adverse Events Among Veterans Health Administration Patients With Diabetes Who Underwent Elective Ambulatory Hernia Surgery. JAMA Netw open [Internet]. 2023 Mar;6(3):e236318. Available from: https://europepmc.org/articles/PMC10066455	No	no available data
1388	author(s) U. Infection in Renal Transplant Recipients. Chronic Kidney Dis Dial Transplant [Internet]. 2005 Jan;681—697. Available from: https://europepmc.org/articles/PMC7155736	No	no available data
1389	Ma K, Chen X, Xiang X, Mao X, Zhu N, Wang T, et al. Willingness to Undergo Gastroscopy for Early Gastric Cancer Screening and Its Associated Factors During the COVID-19 Pandemic - A Nationwide Cross-Sectional Study in China. Patient Prefer Adherence [Internet]. 2023;17:505—516. Available from: https://europepmc.org/articles/PMC9985891	No	no available data
1390	Liu Z-Z, Ren Q, Zhou Y-N, Yang H-M. Bioequivalence of two esomeprazole magnesium enteric-coated formulations in healthy Chinese subjects. World J Clin cases [Internet]. 2020 Nov;8(22):5518—5528. Available from: https://europepmc.org/articles/PMC7716327	No	no available data
1391	Mohammadzadeh F, Hajizadeh E, Rasekhi A, Omani-Samani R. Identification of associated risk factors for the severity of generalized anxiety disorder among Iranian infertile people: An ordinal regression analysis with a flexible link function. J Res Med Sci [Internet]. 2019;24:64. Available from: https://europepmc.org/articles/PMC6670000	No	no available data
1392	Chen W-C, Chen Y-H, Hsu P-I, Tsay F-W, Chan H-H, Cheng J-S, et al. Gastrointestinal hemorrhage in warfarin anticoagulated patients: incidence, risk factor, management, and outcome. Biomed Res Int [Internet]. 2014;2014:463767. Available from: https://europepmc.org/articles/PMC4058852	No	no available data
1393	Kamaraju S, Drope J, Sankaranarayanan R, Shastri S. Cancer Prevention in Low-Resource Countries: An Overview of the Opportunity. Am Soc Clin Oncol Educ book Am Soc Clin Oncol Annu Meet [Internet]. 2020 Mar;40:1—12. Available from: https://europepmc.org/articles/PMC7935443	No	no available data
1394	Karawekpanyawong N, Kaewkitikul K, Maneeton B, Maneeton N, Siriaree S. The prevalence of depressive disorder and its association in Thai cervical cancer patients. PLoS One [Internet]. 2021;16(6):e0252779. Available from: https://europepmc.org/articles/PMC8216533	No	no available data
1395	Kanai T, Samejima Y, Noda Y, Kim S-H, Tamura K, Umakoshi T, et al. Invasive Tracheobronchial Aspergillosis with Bronchial Ulcers Complicated by Nontuberculous Mycobacterial Disease. Intern Med [Internet]. 2020 May;59(9):1189—1194. Available from: https://europepmc.org/articles/PMC7270761	No	no available data
1396	Shamliyan T. Adverse drug effects in hospitalized elderly: data from the healthcare cost and utilization project. Clin Pharmacol [Internet]. 2010;2:41—63. Available from: https://europepmc.org/articles/PMC3262380	No	no available data
1397	Flockhart DA, Nelson HS. Single isomer versus racemate: is there a difference? Clinical comparisons in allergy and gastroenterology. CNS Spectr. 2002 Apr;7(4 Suppl 1):23–7.	No	no available data
1398	Khalil A, Saber A, Aljohani K, Khan M. The Efficacy and Success Rate of Methotrexate in the Management of Ectopic Pregnancy. Cureus [Internet]. 2022 Jul;14(7):e26737. Available from: https://europepmc.org/articles/PMC9363683	No	no available data
1399	Yu K, Visweswaran S, Batmanghelich K. Semi-supervised Hierarchical Drug Embedding in Hyperbolic Space. J Chem Inf Model [Internet]. 2020 Dec;60(12):5647—5657. Available from: https://europepmc.org/articles/PMC7943198	No	no available data
1400	Henry DA, Macdonald IA, Kitchingman G, Bell GD, Langman MJ. Cimetidine and ranitidine: comparison of effects on hepatic drug metabolism. Br Med J [Internet]. 1980 Sep;281(6243):775—777. Available from: https://europepmc.org/articles/PMC1714006	No	no available data
1401	McLeod PJ, Huang AR, Tamblyn RM, Gayton DC. Defining inappropriate practices in prescribing for elderly people: a national consensus panel. CMAJ [Internet]. 1997 Feb;156(3):385—391. Available from: https://europepmc.org/articles/PMC1226961	No	no available data
1402	Wiss FM, Stäuble CK, Meyer Zu Schwabedissen HE, Allemann SS, Lampert ML. Pharmacogenetic Analysis Enables Optimization of Pain Therapy: A Case Report of Ineffective Oxycodone Therapy. J Pers Med [Internet]. 2023 May;13(5):829. Available from: https://europepmc.org/articles/PMC10222817	No	case-report
1403	Krüger-Haker H, Ji X, Hanke D, Fiedler S, Feßler AT, Jiang N, et al. Genomic Diversity of Methicillin-Resistant Staphylococcus aureus CC398 Isolates Collected from Diseased Swine in the German National Resistance Monitoring Program GERM-Vet from 2007 to 2019. Microbiol Spectr [Internet]. 2023 Jun;11(3):e0077023. Available from: https://europepmc.org/articles/PMC10269607	No	no available data
1404	Novotna B, Koblizek V, Zatloukal J, Plutinsky M, Hejduk K, Zbozinkova Z, et al. Czech multicenter research database of severe COPD. Int J Chron Obstruct Pulmon Dis [Internet]. 2014;9:1265—1274. Available from: https://europepmc.org/articles/PMC4235208	No	no available data
1405	Giangrande P, Abdul Karim F, Nemes L, You CW, Landorph A, Geybels MS, et al. Long-term safety and efficacy of N8-GP in previously treated adults and adolescents with hemophilia A: Final results from pathfinder2. J Thromb Haemost [Internet]. 2020 Sep;18 Suppl 1:5—14. Available from: https://europepmc.org/articles/PMC7540590	No	no available data
1406	author(s) U. Proceedings of the British Pharmacological Society Clinical Pharmacology Section 14–16 December 2004: University of Newcastle. Br J Clin Pharmacol [Internet]. 2005 May;59(5):624—650. Available from: https://europepmc.org/articles/PMC1884837	No	no full text
1407	Chang K-H, Chen C-M, Wang C-L, Tu H-T, Huang Y-T, Wu H-C, et al. Major Bleeding Risk in Patients With Non-valvular Atrial Fibrillation Concurrently Taking Direct Oral Anticoagulants and Antidepressants. Front Aging Neurosci [Internet]. 2022;14:791285. Available from: https://europepmc.org/articles/PMC8855103	No	no pharmaceutical intervention
1408	Puşcaş I, Chiu A, Buzas G. [Histamine-acetazolamide-carbonic anhydrase interaction in gastric mucosa]. Rev Med interna, Neurol Psihiatr Neurochir dermato-venerologie Med interna. 1980;32(4):353–4.	No	no pharmaceutical intervention
1409	Forrest JB. Faculties of health sciences and the pharmaceutical industry: an effective partnership. CMAJ [Internet]. 1994 Nov;151(9):1320—1322. Available from: https://europepmc.org/articles/PMC1337335	No	no pharmaceutical intervention
1410	Dickel H, Bruckner T, Altmeyer P. Long-term real-life safety profile and effectiveness of fumaric acid esters in psoriasis patients: a single-centre, retrospective, observational study. J Eur Acad Dermatol Venereol [Internet]. 2018 Oct;32(10):1710—1727. Available from: https://europepmc.org/articles/PMC6221124	No	no pharmaceutical intervention
1411	Wang X-Y, Liu S-Z, Xu H-F, Liu Y, Wang H, Kang R-H, et al. A cluster randomized controlled trial to evaluate the efficacy of esophageal and gastric cancer screening in mortality reduction in a non-high-incidence area: methodology and initial results. Ann Transl Med [Internet]. 2022 Sep;10(18):994. Available from: https://europepmc.org/articles/PMC9577787	No	no pharmaceutical intervention
1412	Bravo-Jaimes K, Whittembury A, Santivañez V. High Prevalence of Cardiovascular Disease in End-Stage Kidney Disease Patients Ongoing Hemodialysis in Peru: Why Should We Care About It? Int J Nephrol [Internet]. 2015;2015:568702. Available from: https://europepmc.org/articles/PMC4532936	No	no pharmaceutical intervention
1413	Pérez T, Moriarty F, Wallace E, McDowell R, Redmond P, Fahey T. Prevalence of potentially inappropriate prescribing in older people in primary care and its association with hospital admission: longitudinal study. BMJ [Internet]. 2018 Nov;363:k4524. Available from: https://europepmc.org/articles/PMC6233705	No	no pharmaceutical intervention
1414	Gomes MB, Braga FO, Drummond KG, Pinheiro A, Leal F, Porto LC, et al. Prevalence of autoimmune diseases in an admixed population of patients with type 1 diabetes: a multicenter study in Brazil. Diabetol Metab Syndr [Internet]. 2024 Jan;16(1):31. Available from: https://europepmc.org/articles/PMC10829295	No	no pharmaceutical intervention
1415	Cadenas R, Diez MJ, Fernández N, García JJ, Sahagún AM, Sierra M, et al. Prevalence and Associated Factors of Polypharmacy in Nursing Home Residents: A Cross-Sectional Study. Int J Environ Res Public Health [Internet]. 2021 Feb;18(4):2037. Available from: https://europepmc.org/articles/PMC7922018	No	no pharmaceutical intervention
1416	Munsell M, Frean M, Menzin J, Phillips AL. An evaluation of adherence in patients with multiple sclerosis newly initiating treatment with a self-injectable or an oral disease-modifying drug. Patient Prefer Adherence [Internet]. 2017;11:55—62. Available from: https://europepmc.org/articles/PMC5221550	No	no pharmaceutical intervention
1417	Ohde S, Deshpande GA, Takahashi O, Fukui T. Differences in residents’ self-reported confidence and case experience between two post-graduate rotation curricula: results of a nationwide survey in Japan. BMC Med Educ [Internet]. 2014 Jul;14:141. Available from: https://europepmc.org/articles/PMC4105122	No	no pharmaceutical intervention
1418	Dahlen HG, Thornton C, Fowler C, Mills R, O’Loughlin G, Smit J, et al. Characteristics and changes in characteristics of women and babies admitted to residential parenting services in New South Wales, Australia in the first year following birth: a population-based data linkage study 2000-2012. BMJ Open [Internet]. 2019 Sep;9(9):e030133. Available from: https://europepmc.org/articles/PMC6773315	No	no pharmaceutical intervention
1419	Itoh T, Minami M, Naito C, Chiba T. [PPI treatment for gastric ulcer patients in the elderly]. Nihon Rinsho. 2010 Nov;68(11):2057–63.	No	no pharmaceutical intervention
1420	author(s) U. Low Cost Comprehensive Microcomputer-Based Medical History Database Acquisition. Proceedings Symp Comput Appl Med Care [Internet]. 1980 Nov;2:786—793. Available from: https://europepmc.org/articles/PMC2203783	No	no pharmaceutical intervention
1421	Yuen HK, Weng Y, Bandyopadhyay D, Reed SG, Leite RS, Silver RM. Effect of a multi-faceted intervention on gingival health among adults with systemic sclerosis. Clin Exp Rheumatol [Internet]. 2011;29(2 Suppl 65):S26—32. Available from: https://europepmc.org/articles/PMC3520125	No	no pharmaceutical intervention
1422	author(s) U. 9th International Symposium on Intensive Care and Emergency Medicine for Latin America : São Paulo, Brasil. June 14-17, 2017. Crit Care [Internet]. 2017 Jan;21(Suppl 2). Available from: https://europepmc.org/articles/PMC5496017	No	Symposium abstract
1423	Rosenfeld MR, Dalmau J. Anti-NMDA-Receptor Encephalitis and Other Synaptic Autoimmune Disorders. Curr Treat Options Neurol [Internet]. 2011 Jun;13(3):324—332. Available from: https://europepmc.org/articles/PMC3705219	No	no pharmaceutical intervention
1424	Abegaz TM, Tefera YG, Abebe TB. Antihypertensive drug prescription patterns and their impact on outcome of blood pressure in Ethiopia: a hospital-based cross-sectional study. Integr Pharm Res Pract [Internet]. 2017;6:29—35. Available from: https://europepmc.org/articles/PMC5774320	No	no pharmaceutical intervention
1425	Majeed M, Majeed S, Nagabhushanam K, Arumugam S, Pande A, Paschapur M, et al. Evaluation of the Safety and Efficacy of a Multienzyme Complex in Patients with Functional Dyspepsia: A Randomized, Double-Blind, Placebo-Controlled Study. J Med Food [Internet]. 2018 Nov;21(11):1120—1128. Available from: https://europepmc.org/articles/PMC6249666	No	no pharmaceutical intervention
1426	Goto T, Hara K, Hashimoto K, Soeno S, Shirakawa T, Sonoo T, et al. Validation of chief complaints, medical history, medications, and physician diagnoses structured with an integrated emergency department information system in Japan: the Next Stage ER system. Acute Med Surg [Internet]. 2020;7(1):e554. Available from: https://europepmc.org/articles/PMC7453131	No	no pharmaceutical intervention
1427	Kale OE, Awodele O, Akindele AJ. Subacute and subchronic oral toxicity assessments of Acridocarpus smeathmannii (DC.) Guill. & Perr. root in Wistar rats. Toxicol reports [Internet]. 2019;6:161—175. Available from: https://europepmc.org/articles/PMC6360914	No	no pharmaceutical intervention
1428	Zhou Q, Zhu L-L, Yan X-F, Pan W-S, Zeng S. Drug utilization of clarithromycin for gastrointestinal disease treatment. World J Gastroenterol [Internet]. 2008 Oct;14(39):6065—6071. Available from: https://europepmc.org/articles/PMC2760198	No	no pharmaceutical intervention
1429	Maumus M, Conrad K. Hospital Systems Management. Absol Hosp Med Rev Intensive Quest Answ Guid [Internet]. 2015 Oct;149—193. Available from: https://europepmc.org/articles/PMC7124145	No	no pharmaceutical intervention
1430	Torpy JM, Lynm C, Golub RM. JAMA patient page. Peptic ulcer disease. Vol. 307, JAMA. United States; 2012. p. 1329.	No	no pharmaceutical intervention
1431	Dawson KG, Mok V, Wong JGM, Bhalla A. Deprescribing initiative of NSAIDs (DIN): Pharmacist-led interventions for pain management in a federal correctional setting. Can Pharm J (Ott) [Internet]. 2023;156(2):85—93. Available from: https://europepmc.org/articles/PMC10034525	No	no pharmaceutical intervention
1432	Uslu MF, Yilmaz M, Atescelik M, Atilgan FA. Effect of Comorbid Diseases on Hospitalization and In-Hospital Mortality of Elderly Patients Who Reapplied to the Emergency Department Within 72 Hours. Cureus [Internet]. 2023 Nov;15(11):e49558. Available from: https://europepmc.org/articles/PMC10753144	No	no pharmaceutical intervention
1433	Rababa M, Rababa’h A. The inappropriate use of proton pump inhibitors and its associated factors among community-dwelling older adults. Heliyon [Internet]. 2021 Jul;7(7):e07595. Available from: https://europepmc.org/articles/PMC8313491	No	no pharmaceutical intervention
1434	la Garza-Ramos R, Goodwin CR, Abu-Bonsrah N, Jain A, Passias PG, Neuman BJ, et al. Predictive Factors for Percutaneous Endoscopic Gastrostomy Tube Placement After Anterior Cervical Fusion. Glob spine J [Internet]. 2018 May;8(3):260—265. Available from: https://europepmc.org/articles/PMC5958480	No	no pharmaceutical intervention
1435	Gupta Y, Goicoechea S, Romero JG, Mathur R, Caulfield TR, Becker DP, et al. Repurposing Lansoprazole and Posaconazole to treat leishmaniasis: Integration of in vitro testing, pharmacological corroboration, and mechanisms of action. J food drug Anal [Internet]. 2022 Mar;30(1):128—149. Available from: https://europepmc.org/articles/PMC9931003	No	no pharmaceutical intervention
1436	Moon CM, Jung S-A, Kim S-E, Song HJ, Jung Y, Ye BD, et al. Clinical Factors and Disease Course Related to Diagnostic Delay in Korean Crohn’s Disease Patients: Results from the CONNECT Study. PLoS One [Internet]. 2015;10(12):e0144390. Available from: https://europepmc.org/articles/PMC4672933	No	no pharmaceutical intervention
1437	Laliberté F, Cloutier M, Crivera C, Nelson WW, Olson WH, Schein J, et al. Effect of rivaroxaban versus warfarin on health care costs among nonvalvular atrial fibrillation patients: observations from rivaroxaban users and matched warfarin users. Adv Ther [Internet]. 2015 Mar;32(3):216—227. Available from: https://europepmc.org/articles/PMC4376962	No	no pharmaceutical intervention
1438	Lee P, McCusker S, Allison A, Nuki G. Adverse reactions in patients with rheumatic diseases. Retrospective analysis of causes of admission and out-patient attendance in a specialist centre. Ann Rheum Dis [Internet]. 1973 Nov;32(6):565—573. Available from: https://europepmc.org/articles/PMC1006169	No	no pharmaceutical intervention
1439	Enta T. Dermacase. Contact photodermatitis. Can Fam Physician [Internet]. 1995 Apr;41:577, 586—7. Available from: https://europepmc.org/articles/PMC2146513	No	no pharmaceutical intervention
1440	van den Dries CJ, Pajouheshnia R, van den Ham HA, Souverein P, Moons KGM, Hoes AW, et al. Safety of off-label dose reduction of non-vitamin K antagonist oral anticoagulants in patients with atrial fibrillation. Br J Clin Pharmacol [Internet]. 2023 Feb;89(2):751—761. Available from: https://europepmc.org/articles/PMC10091743	No	no pharmaceutical intervention
1441	Stålhammar NO. An empirical note on willingness to pay and starting-point bias. Med Decis Mak an Int J Soc Med Decis Mak. 1996;16(3):242–7.	No	no pharmaceutical intervention
1442	Kerr WT, Janio EA, Braesch CT, Le JM, Hori JM, Patel AB, et al. Identifying psychogenic seizures through comorbidities and medication history. Epilepsia [Internet]. 2017 Nov;58(11):1852—1860. Available from: https://europepmc.org/articles/PMC5669805	No	no pharmaceutical intervention
1443	Liu GF, Srinivasan A, Mutnuri S, Yerramadha MR, Agraharkar M. Acute Abdomen From Umbilical Hernia Rupture to Flood Syndrome: A Case Report and Review of Literature. J Med Cases [Internet]. 2019 Oct;10(10):309—311. Available from: https://europepmc.org/articles/PMC8383518	No	Review
1444	Cruz MP. Lurasidone HCl (Latuda), an Oral, Once-Daily Atypical Antipsychotic Agent for the Treatment of Patients with Schizophrenia. P T [Internet]. 2011 Aug;36(8):489—492. Available from: https://europepmc.org/articles/PMC3171824	No	no pharmaceutical intervention
1445	Frichtel CM. Bariatric Surgery: A Brief Primer for Primary Care Physicians. Perm J [Internet]. 2004;8(3):10—13. Available from: https://europepmc.org/articles/PMC4690691	No	no pharmaceutical intervention
1446	Krueger WA, Ruckdeschel G, Unertl K. Influence of intravenously administered ciprofloxacin on aerobic intestinal microflora and fecal drug levels when administered simultaneously with sucralfate. Antimicrob Agents Chemother [Internet]. 1997 Aug;41(8):1725—1730. Available from: https://europepmc.org/articles/PMC163993	No	no pharmaceutical intervention
1447	Vatcharavongvan P, Puttawanchai V. Elderly Patients in Primary Care are Still at Risks of Receiving Potentially Inappropriate Medications. J Prim Care Community Health [Internet]. 2021;12:21501327211035090. Available from: https://europepmc.org/articles/PMC8323440	No	no pharmaceutical intervention
1448	Mekhail FG, Montgomery JR, Spicer PJ. Slipping rib syndrome presentation in a young woman. Radiol case reports [Internet]. 2022 Nov;17(11):4376—4378. Available from: https://europepmc.org/articles/PMC9520504	No	case-report
1449	Mog AC, Liang PS, Liang PS, Donovan LM, Sayre GG, Shaukat A, et al. Timely Colonoscopy After Positive Fecal Immunochemical Tests in the Veterans Health Administration: A Qualitative Assessment of Current Practice and Perceived Barriers. Clin Transl Gastroenterol [Internet]. 2022 Feb;13(2):e00438. Available from: https://europepmc.org/articles/PMC8865517	No	no pharmaceutical intervention
1450	Chen C-M, Chang K-H, Wang C-L, Tu H-T, Huang Y-T, Wu H-C, et al. Major Bleeding Risk in Atrial Fibrillation Patients Co-Medicated With Non-Vitamin K Oral Anticoagulants and Antipsychotics. Front Pharmacol [Internet]. 2022;13:819878. Available from: https://europepmc.org/articles/PMC9046567	No	no pharmaceutical intervention
1451	Nowrouzi R, Sylvester CB, Treffalls JA, Zhang Q, Rosengart TK, Coselli JS, et al. Chronic kidney disease, risk of readmission, and progression to end-stage renal disease in 519,387 patients undergoing coronary artery bypass grafting. JTCVS open [Internet]. 2022 Dec;12:147—157. Available from: https://europepmc.org/articles/PMC9801293	No	no pharmaceutical intervention
1452	Freston JW. Long-term acid control and proton pump inhibitors: interactions and safety issues in perspective. Am J Gastroenterol. 1997 Apr;92(4 Suppl):51S-55S; discussion 55S-57S.	No	no pharmaceutical intervention
1453	author(s) U. The Transplantation Society of Australia and New Zealand Annual Scientific Meeting, Brisbane Convention Centre, 7th-9th May, 2017. Transplant direct [Internet]. 2017 Oct;3(10 Suppl 1). Available from: https://europepmc.org/articles/PMC5636211	No	Scientific meeting
1454	Personeni G, Bresso E, Devignes M-D, Dumontier M, Smaïl-Tabbone M, Coulet A. Discovering associations between adverse drug events using pattern structures and ontologies. J Biomed Semantics [Internet]. 2017 Aug;8(1):29. Available from: https://europepmc.org/articles/PMC5567667	No	no pharmaceutical intervention
1455	author(s) U. Proceedings of the British Pharmacological Society (Institute of Education, United Medical and Dental Schools of Guy’s and St Thomas’s Hospitals, London, 3-5 January 1990). Br J Clin Pharmacol [Internet]. 1990 May;29(5):585P—649P. Available from: https://europepmc.org/articles/PMC1380162	No	Proceeding
1456	Durán C, Ciucci S, Palladini A, Ijaz UZ, Zippo AG, Sterbini FP, et al. Nonlinear machine learning pattern recognition and bacteria-metabolite multilayer network analysis of perturbed gastric microbiome. Nat Commun [Internet]. 2021 Mar;12(1):1926. Available from: https://europepmc.org/articles/PMC7997970	No	not relevant
1457	McCallister JW, Holbrook JT, Wei CY, Parsons JP, Benninger CG, Dixon AE, et al. Sex differences in asthma symptom profiles and control in the American Lung Association Asthma Clinical Research Centers. Respir Med [Internet]. 2013 Oct;107(10):1491—1500. Available from: https://europepmc.org/articles/PMC3816372	No	not relevant
1458	Dong Y-Y, Chen F-X, Yu Y-B, Du C, Qi Q-Q, Liu H, et al. A school-based study with Rome III criteria on the prevalence of functional gastrointestinal disorders in Chinese college and university students. PLoS One [Internet]. 2013;8(1):e54183. Available from: https://europepmc.org/articles/PMC3548818	No	not relevant
1459	Xie J, Ma J, Huang Q, Yue C, Pei F. Comparison of Enoxaparin and Rivaroxaban in Balance of Anti-Fibrinolysis and Anticoagulation Following Primary Total Knee Replacement: A Pilot Study. Med Sci Monit [Internet]. 2017 Feb;23:704—711. Available from: https://europepmc.org/articles/PMC5312245	No	not relevant
1460	Arcoraci V, Squadrito F, Rottura M, Barbieri MA, Pallio G, Irrera N, et al. Beta-Blocker Use in Older Hospitalized Patients Affected by Heart Failure and Chronic Obstructive Pulmonary Disease: An Italian Survey From the REPOSI Register. Front Cardiovasc Med [Internet]. 2022;9:876693. Available from: https://europepmc.org/articles/PMC9149000	No	not relevant
1461	Habizal NH, Abdul Halim S, Bhaskar S, Wan Bebakar WM, Abdullah JM. Prevalence of aspirin resistance in diabetic patients and its associated factors. Malays J Med Sci [Internet]. 2015;22(1):50—57. Available from: https://europepmc.org/articles/PMC4390774	No	not relevant
1462	Gebran N, Al Haidari K. Assessment of prescribing information for generic drugs manufactured in the Middle East and marketed in Saudi Arabia. Ann Saudi Med [Internet]. 2006;26(3):192—199. Available from: https://europepmc.org/articles/PMC6074447	No	not relevant
1463	Stedman CA, Barclay ML. Review article: comparison of the pharmacokinetics, acid suppression and efficacy of proton pump inhibitors. Aliment Pharmacol Ther. 2000 Aug;14(8):963–78.	No	Review
1464	Chang JW, Saini SD, Mellinger JL, Chen JW, Zikmund-Fisher BJ, Rubenstein JH. Management of eosinophilic esophagitis is often discordant with guidelines and not patient-centered: results of a survey of gastroenterologists. Dis esophagus Off J Int Soc Dis Esophagus [Internet]. 2019 Jun;32(6):doy133. Available from: https://europepmc.org/articles/PMC6561423	No	not relevant
1465	Sharma R, Bansal P, Garg R, Ranjan R, Kumar R, Arora M. Prevalence of potentially inappropriate medication and its correlates in elderly hospitalized patients: A cross-sectional study based on Beers criteria. J Family Community Med [Internet]. 2020;27(3):200—207. Available from: https://europepmc.org/articles/PMC7745783	No	not relevant
1466	Xiang Y, Ji H, Zhou Y, Li F, Du J, Rasmy L, et al. Asthma Exacerbation Prediction and Risk Factor Analysis Based on a Time-Sensitive, Attentive Neural Network: Retrospective Cohort Study. J Med Internet Res [Internet]. 2020 Jul;22(7):e16981. Available from: https://europepmc.org/articles/PMC7428917	No	not relevant
1467	Vermunt M, Marchetti S, Beijnen J. Pharmacokinetics and Toxicities of Oral Docetaxel Formulations Co-Administered with Ritonavir in Phase I Trials. Clin Pharmacol [Internet]. 2021;13:21—32. Available from: https://europepmc.org/articles/PMC7850405	No	not relevant
1468	Nakato G, Adongo PR, Iramiot JS, Epuitai J. Practices and drivers of self-medication with antibiotics among undergraduate medical students in Eastern Uganda: A cross-sectional study. PLoS One [Internet]. 2023;18(12):e0293685. Available from: https://europepmc.org/articles/PMC10734914	No	not relevant
1469	Alamyar S, Azzi E, Srour-Alphonse P, House R, Cvetkovski B, Kritikos V, et al. Uncovering the Burden of Rhinitis in Patients Purchasing Nonprescription Short-Acting β-Agonist (SABA) in the Community. Pharm (Basel, Switzerland) [Internet]. 2023 Jul;11(4):115. Available from: https://europepmc.org/articles/PMC10366934	No	not relevant
1470	Raouf GA, Mohammad FK, Merza MA. Polypharmacy and the In Silico Prediction of Potential Body Proteins Targeted by These Drugs Among Hospitalized COVID-19 Patients With Cytokine Storm. Cureus [Internet]. 2023 Nov;15(11):e48834. Available from: https://europepmc.org/articles/PMC10722521	No	not relevant
1471	author(s) U. Su1094: HOSPITILISATIONS FOR NOROVIRUS DECREASE DURING THE COVID-19 PANDEMIC. Gastroenterology [Internet]. 2022 May;162(7):S—498—S—498. Available from: https://europepmc.org/articles/PMC9212272	No	not relevant
1472	Terruzzi V, Minoli G, Tadeo G, Nespoli M, Rossini A. The influence of cimetidine and ranitidine on the plasma lipid pattern. Br J Clin Pharmacol [Internet]. 1985 Jun;19(6):846—848. Available from: https://europepmc.org/articles/PMC1463872	No	not relevant
1473	Dong F, Yu H, Ma J, Wu L, Liu T, Lv G, et al. Exploring association between gastrointestinal heat retention syndrome and recurrent respiratory tract infections in children: a prospective cohort study. BMC Complement Altern Med [Internet]. 2016 Feb;16:82. Available from: https://europepmc.org/articles/PMC4769561	No	not relevant
1474	Akazawa M, Imai H, Igarashi A, Tsutani K. Potentially inappropriate medication use in elderly Japanese patients. Am J Geriatr Pharmacother. 2010 Apr;8(2):146–60.	No	not relevant
1475	Gottlieb S. Risk of ulcer soars with combination of arthritis drugs. West J Med [Internet]. 2001 Apr;174(4):236. Available from: https://europepmc.org/articles/PMC1071341	No	not relevant
1476	Fahey JW, Wade KL, Stephenson KK, Panjwani AA, Liu H, Cornblatt G, et al. Bioavailability of Sulforaphane Following Ingestion of Glucoraphanin-Rich Broccoli Sprout and Seed Extracts with Active Myrosinase: A Pilot Study of the Effects of Proton Pump Inhibitor Administration. Nutrients [Internet]. 2019 Jun;11(7):E1489. Available from: https://europepmc.org/articles/PMC6682992	No	not relevant
1477	Groh M, Rohmer J, Etienne N, Abou Chahla W, Baudet A, Chan Hew Wai A, et al. French guidelines for the etiological workup of eosinophilia and the management of hypereosinophilic syndromes. Orphanet J Rare Dis [Internet]. 2023 Apr;18(1):100. Available from: https://europepmc.org/articles/PMC10148979	No	not relevant
1478	Agarwal D, Udoji MA, Trescot A. Genetic Testing for Opioid Pain Management: A Primer. Pain Ther [Internet]. 2017 Jun;6(1):93—105. Available from: https://europepmc.org/articles/PMC5447546	No	not relevant
1479	Tien Y-C, Piekos SC, Pope C, Zhong X-B. Phenobarbital Treatment at a Neonatal Age Results in Decreased Efficacy of Omeprazole in Adult Mice. Drug Metab Dispos [Internet]. 2017 Mar;45(3):330—335. Available from: https://europepmc.org/articles/PMC5325062	No	not relevant
1480	Beaulieu MD, Leclère H, Bordage G. Taxonomy of difficulties in general practice. Can Fam Physician [Internet]. 1993 Jun;39:1369—1375. Available from: https://europepmc.org/articles/PMC2379616	No	not relevant
1481	Chouhdry H, Villwock J. Patient Perspective on Adherence to Reflux Lifestyle Modifications: A Qualitative Study. J Prim Care Community Health [Internet]. 2023;14:21501319231207320. Available from: https://europepmc.org/articles/PMC10585988	No	not relevant
1482	Ruef C. A picture speaks a thousand words. Infection [Internet]. 2008 Feb;36(1):1. Available from: https://europepmc.org/articles/PMC7099719	No	not relevant
1483	Tarique M, Siddiqui HH, Khushtar M, Rahman MA. Protective effect of hydro-alcoholic extract of Ruta graveolens Linn. leaves on indomethacin and pylorus ligation-induced gastric ulcer in rats. J Ayurveda Integr Med [Internet]. 2016 Mar;7(1):38—43. Available from: https://europepmc.org/articles/PMC4910575	No	not relevant
1484	Banerjee A. Cardiovascular Emergencies. Emerg Clin Diagnosis [Internet]. 2017 Mar;1—43. Available from: https://europepmc.org/articles/PMC7121477	No	not relevant
1485	[Selective COX-2 inhibitor. Stomach protection--but not always]. Vol. 143, MMW Fortschritte der Medizin. Germany; 2001. p. 60.	No	not relevant
1486	Singh A, Mishra R, Ranjan R. Gastrointestinal Lesions and Its Associated Factors in Adult Males With Iron Deficiency Anaemia: A Cross-Sectional Study From Tertiary Care Centre of North India. Cureus [Internet]. 2022 Jul;14(7):e26905. Available from: https://europepmc.org/articles/PMC9376560	No	not relevant
1487	Duro RP, Figueiredo Dias P, Ferreira AA, Xerinda SM, Lima Alves C, Sarmento AC, et al. Severe Tuberculosis Requiring Intensive Care: A Descriptive Analysis. Crit Care Res Pract [Internet]. 2017;2017:9535463. Available from: https://europepmc.org/articles/PMC5303839	No	not relevant
1488	Jeong H-C, Kim M-G, Wei Z, Lee K-R, Lee J, Song I-S, et al. Integration of a Physiologically Based Pharmacokinetic and Pharmacodynamic Model for Tegoprazan and Its Metabolite: Application for Predicting Food Effect and Intragastric pH Alterations. Pharmaceutics [Internet]. 2022 Jun;14(6):1298. Available from: https://europepmc.org/articles/PMC9230797	No	not relevant
1489	Bardhan KD, Hinchliffe RF, Bose K. Low dose maintenance treatment with cimetidine in duodenal ulcer: intermediate-term results. Postgrad Med J [Internet]. 1986 May;62(727):347—351. Available from: https://europepmc.org/articles/PMC2418710	No	not relevant
1490	Siddiqi SS, Singh SK, Khan SA, Ishtiaq O, Pathan MF, Raza SA, et al. Guidelines regarding management of adrenal insufficiency in the Holy month of Ramadan. Indian J Endocrinol Metab [Internet]. 2012 Jul;16(4):519—521. Available from: https://europepmc.org/articles/PMC3401748	No	not relevant
1491	Kielly J, Davis EM, Marra C. Practice guidelines for pharmacists: The management of osteoarthritis. Can Pharm J (Ott) [Internet]. 2017;150(3):156—168. Available from: https://europepmc.org/articles/PMC5415069	No	not relevant
1492	Moriarty F, Cahir C, Bennett K, Fahey T. Economic impact of potentially inappropriate prescribing and related adverse events in older people: a cost-utility analysis using Markov models. BMJ Open [Internet]. 2019 Jan;9(1):e021832. Available from: https://europepmc.org/articles/PMC6359741	No	not relevant
1493	Lougheed MD, Minard J, Dworkin S, Juurlink M-A, Temple WJ, To T, et al. Pan-Canadian REspiratory STandards INitiative for Electronic Health Records (PRESTINE): 2011 national forum proceedings. Can Respir J [Internet]. 2012;19(2):117—126. Available from: https://europepmc.org/articles/PMC3373278	No	not relevant
1494	Ayani N, Oya N, Kitaoka R, Kuwahara A, Morimoto T, Sakuma M, et al. Epidemiology of adverse drug events and medication errors in four nursing homes in Japan: the Japan Adverse Drug Events (JADE) Study. BMJ Qual Saf [Internet]. 2022 Dec;31(12):878—887. Available from: https://europepmc.org/articles/PMC9685701	No	not relevant
1495	author(s) U. INDEX TO VOLUME 283 FOR 1981. Br Med J (Clin Res Ed) [Internet]. 1981 Dec;283(Suppl):3—35. Available from: https://europepmc.org/articles/PMC1505114	No	not relevant
1496	Vendemiale G, Altomare E, Trizio T, Leandro G, Manghisi OG, Albano O. Effect of acute and chronic cimetidine administration on acetaminophen metabolism in humans. Am J Gastroenterol. 1987 Oct;82(10):1031–4.	No	not relevant
1497	Gluzman AM, Duplik ZK, Kostinov LD. [Complications of corticosteroid therapy]. Khirurgiia (Sofiia). 1972 Feb;49(2):112–6.	No	not relevant
1498	Cirillo VJ, Tempero KF. Pharmacology and therapeutic use of antihistamines. Am J Hosp Pharm. 1976 Nov;33(11):1200–7.	No	not relevant
1499	Graf E, Sieck A, Wenzl H, Winkelmann J. Animal experiments on the safety pharmacology of lofexidine. Arzneimittelforschung. 1982;32(8a):931–40.	No	Animal study
1500	Ubilluz Dhaga del Castillo R. [Uncomplicated peptic ulcer disease. The therapeutic prospects and practice]. Rev Gastroenterol del Peru organo Of la Soc Gastroenterol del Peru. 1991;11(1):40–8.	No	No available data
1501	de Oliveira SS, dos Santos I da S, da Silva JFP, Machado EC. [Gastroesophageal reflux disease: prevalence and associated factors]. Arq Gastroenterol. 2005;42(2):116–21.	No	No available data
1502	Singh G, Triadafilopoulos G. Appropriate choice of proton pump inhibitor therapy in the prevention and management of NSAID-related gastrointestinal damage. Int J Clin Pract. 2005 Oct;59(10):1210–7.	No	No available data
1503	Kamada T, Kawano S, Tsuji S. [Proton pump inhibitors: their merits and demerits, and perspectives for future investigation]. Nihon Rinsho. 1992 Jan;50(1):53–9.	No	No available data
1504	Lewis JH. Hepatic effects of drugs used in the treatment of peptic ulcer disease. Am J Gastroenterol. 1987 Oct;82(10):987–1003.	No	No available data
1505	Cerasi E, Luft R, Efendić S. Antagonism between glucose and epinephrine regarding insulin secretion. A dose-response study in man. Acta Med Scand. 1971 Nov;190(5):411–7.	No	No available data
1506	Reilly JP. Safety profile of the proton-pump inhibitors. Am J Heal Pharm AJHP Off J Am Soc Heal Pharm. 1999 Dec;56(23 Suppl 4):S11-7.	No	No available data
1507	Stevens D, Beckey NP, Siebert WFJ. Gastroesophageal reflux disease. Lippincotts Prim Care Pract. 1998;2(4):421–5.	No	No available data
1508	Schubert ML. Stomach and duodenum. Vol. 25, Current opinion in gastroenterology. United States; 2009. p. 527–8.	No	No available data
1509	Molassiotis A, Panteli V, Patiraki E, Ozden G, Platin N, Madsen E, et al. Complementary and alternative medicine use in lung cancer patients in eight European countries. Complement Ther Clin Pract. 2006 Feb;12(1):34–9.	No	No available data
1510	Pilková A. Proton pump inhibitors from clinical pharmacists point of view. Cas Lek Cesk. 2019;158(7–8):282–8.	No	No available data
1511	Tsai Y-W, Wen Y-W, Huang W-F, Chen P-F, Kuo KN, Hsiao F-Y. Cardiovascular and gastrointestinal events of three antiplatelet therapies: clopidogrel, clopidogrel plus proton-pump inhibitors, and aspirin plus proton-pump inhibitors in patients with previous gastrointestinal bleeding. J Gastroenterol. 2011 Jan;46(1):39–45.	No	No available data
1512	Bazzoli F, Palli D, Zagari RM, Festi D, Pozzato P, Nicolini G, et al. The Loiano-Monghidoro population-based study of Helicobacter pylori infection: prevalence by 13C-urea breath test and associated factors. Aliment Pharmacol Ther. 2001 Jul;15(7):1001–7.	No	No available data
1513	Bordin DS. [How to choose correct proton pump inhibitors to patients with GERD?]. Eksp i Klin Gastroenterol = Exp Clin Gastroenterol. 2010;(2):53–8.	No	No available data
1514	Irtiza-Ali A, Waldek S, Lamerton E, Pennell A, Kalra PA. Milk alkali syndrome associated with excessive ingestion of Rennie: case reports. J Ren Care. 2008 Jun;34(2):64–7.	No	No available data
1515	Hobsley M, Tovey FI, Holton J. Precise role of H pylori in duodenal ulceration. World J Gastroenterol. 2006 Oct;12(40):6413–9.	No	No available data
1516	Oliveira GC de, Lopes LR, Andreollo NA, Braga N da S, Coelho Neto J de S. [Surgical treatment of megaesophagus at UNICAMP Hospital of Clinics - associated factors with better and worse results]. Rev Col Bras Cir. 2009 Aug;36(4):300–6.	No	No available data
1517	Gumbrevicius G, Milasius A, Sveikata A. [Nonsteroidal anti-inflammatory agents--choice between disturbances of gastrointestinal tract and cardiovascular toxicity]. Medicina (Kaunas). 2006;42(5):429–39.	No	No available data
1518	Johnson TJ, Hedge DD. Esomeprazole: a clinical review. Am J Heal Pharm AJHP Off J Am Soc Heal Pharm. 2002 Jul;59(14):1333–9.	No	Review
1519	Langtry HD, Markham A. Rabeprazole: a review of its use in acid-related gastrointestinal disorders. Drugs. 1999 Oct;58(4):725–42.	No	Review
1520	Londong W, Londong V, Prechtl R, Weber T, von Werder K. Interactions of cimetidine and pirenzepine on peptone-stimulated gastric acid secretion in man. Scand J Gastroenterol Suppl. 1980;66:103–14.	No	No available data
1521	From the Centers for Disease Control and Prevention. Knowledge about causes of peptic ulcer disease--United States, March-April 1997. JAMA. 1997 Dec;278(21):1731.	No	No available data
1522	Cimetidine-imipramine interaction: case report and comments. Vol. 141, The American journal of psychiatry. United States; 1984. p. 152–3.	No	case-report
1523	Saltzman RW, Brown-Whitehorn TF. Gastrointestinal syndromes associated with food allergies. Curr Probl Pediatr Adolesc Health Care. 2012 Aug;42(7):164–90.	No	not relevant
1524	Tilles SA. Vocal cord dysfunction in children and adolescents. Curr Allergy Asthma Rep. 2003 Nov;3(6):467–72.	No	not relevant
1525	Markiewicz A, Hartleb M, Lelek A, Bołdys H, Nowak A. [Effect of treatment with cimetidine and ranitidine on biological availability and circulatory effects of propranolol]. Pol Arch Med Wewn. 1985 Mar;73(3):154–9.	No	not relevant
1526	Moradi S, Farhadian N, Balaei F, Ansari M, Shahlaei M. Multi spectroscopy and molecular modeling aspects related to drug interaction of aspirin and warfarin with pepsin; structural change and protease activity. Spectrochim Acta A Mol Biomol Spectrosc. 2020 Mar;228:117813.	No	not relevant
1527	Pillay KVK, Htun M, Naing NN, Norsa’adah B. Helicobacter pylori infection in peptic ulcer disease: the importance of smoking and ethnicity. Southeast Asian J Trop Med Public Health. 2007 Nov;38(6):1102–10.	No	not relevant
1528	Freston JW. Cimetidine: II. Adverse reactions and patterns of use. Ann Intern Med. 1982 Nov;97(5):728–34.	No	not relevant
1529	Holman H, Lorig K. Patient education in the rheumatic diseases--pros and cons. Bull Rheum Dis. 1987;37(5):1–8.	No	not relevant
1530	Wahab MSA, Nyfort-Hansen K, Kowalski SR. Inappropriate prescribing in hospitalised Australian elderly as determined by the STOPP criteria. Int J Clin Pharm. 2012 Dec;34(6):855–62.	No	not relevant
1531	Ruchała M, Bossowski A, Brzozka MM, Gietka-Czernel M, Hubalewska-Dydejczyk A, Kos-Kudła B, et al. Liquid levothyroxine improves thyroid control in patients with different hypothyroidism aetiology and variable adherence - case series and review. Endokrynol Pol. 2022;73(5):893–902.	No	Review
1532	de Korwin J-D, Ducrotté P, Vallot T. [New-generation proton pump inhibitors: progress in the treatment of peptic acid diseases?]. Presse Med. 2004 Jun;33(11):746–54.	No	No available data
1533	Shorr RI, Ray WA, Daugherty JR, Griffin MR. Concurrent use of nonsteroidal anti-inflammatory drugs and oral anticoagulants places elderly persons at high risk for hemorrhagic peptic ulcer disease. Arch Intern Med. 1993 Jul;153(14):1665–70.	No	No available data
1534	Sabesin SM. Safety issues relating to long-term treatment with histamine H2-receptor antagonists. Aliment Pharmacol Ther. 1993;7 Suppl 2:35–40.	No	No available data
1535	Wiest DB, O’Neal W, Reigart JR, Brundage RC, Gillette PC, Yost RL. Pharmacokinetics of ranitidine in critically ill infants. Dev Pharmacol Ther. 1989;12(1):7–12.	No	No available data
1536	McCabe SM, Smith PF, Ma Q, Morse GD. Drug interactions between proton pump inhibitors and antiretroviral drugs. Expert Opin Drug Metab Toxicol. 2007 Apr;3(2):197–207.	No	No available data
1537	Tkach CL, Ariano RE. Significance of a tetracycline and Pepto-Bismol interaction in the management of Helicobacter pylori-induced peptic ulcer disease. Vol. 32, The Annals of pharmacotherapy. United States; 1998. p. 387.	No	No available data
1538	Milligan PA, McGill PE, Howden CW, Kelman AW, Whiting B. The consequences of H2 receptor antagonist--piroxicam coadministration in patients with joint disorders. Eur J Clin Pharmacol. 1993;45(6):507–12.	No	No available data
1539	Matsueda K, Manabe N, Toshikuni N, Sato Y, Watanabe T, Yamamoto H, et al. Clinical characteristics and associated factors of Japanese patients with adenocarcinoma of the esophagogastric junction: a multicenter clinicoepidemiological study. Dis esophagus Off J Int Soc Dis Esophagus. 2017 Jun;30(6):1–6.	No	No available data
1540	Marelli S, Pace F. Rabeprazole for the treatment of acid-related disorders. Expert Rev Gastroenterol Hepatol. 2012 Aug;6(4):423–35.	No	No available data
1541	Massmann A, Petry NJ. Impact of transitioning to an active, noninterruptive CYP2C19/proton pump inhibitor alert on prescribing patterns. Am J Heal Pharm AJHP Off J Am Soc Heal Pharm. 2023 Jul;80(15):1004–9.	No	No available data
1542	Lanas A, Bajador E, Serrano P, Fuentes J, Carreño S, Guardia J, et al. Nitrovasodilators, low-dose aspirin, other nonsteroidal antiinflammatory drugs, and the risk of upper gastrointestinal bleeding. N Engl J Med. 2000 Sep;343(12):834–9.	No	No available data
1543	Losert W. [Biology of prostaglandins with reference to therapeutic aspects]. Arzneimittelforschung. 1975 Feb;25(2):135–48.	No	No available data
1544	Ament PW, Dicola DB, James ME. Reducing adverse effects of proton pump inhibitors. Am Fam Physician. 2012 Jul;86(1):66–70.	No	No available data
1545	Bornhardt T, Iturriaga V. Sleep Bruxism: An Integrated Clinical View. Sleep Med Clin. 2021 Jun;16(2):373–80.	No	No available data
1546	Mathews S, Reid A, Tian C, Cai Q. An update on the use of pantoprazole as a treatment for gastroesophageal reflux disease. Clin Exp Gastroenterol. 2010;3:11–6.	No	No available data
1547	Heeba GH, Hassan MKA, Amin RS. Gastroprotective effect of simvastatin against indomethacin-induced gastric ulcer in rats: role of nitric oxide and prostaglandins. Eur J Pharmacol. 2009 Apr;607(1–3):188–93.	No	No available data
1548	Stone MA, Patel H, Panja KK, Barnett DB, Mayberry JF. Reasons for non-compliance with screening for infection with Helicobacter pylori, in a multi-ethnic community in Leicester, UK. Public Health. 1998 May;112(3):153–6.	No	No available data
1549	Playford RJ, Podas T, Modlin I. Pantoprazole, Prout and the proton pump. Hosp Med. 1999 Jul;60(7):500–4.	No	No available data
1550	Storr M. [Functional heartburn--update 2013]. MMW Fortschr Med. 2013 Dec;155 Suppl:100–3.	No	No available data
1551	Sankhi S, Marasine NR, Sankhi S, Lamichhane R. Adverse Drug Reaction due to Antidepressants among Patients with Depression in a Private Psychiatric Hospital of Nepal. Biomed Res Int [Internet]. 2020;2020:6682928. Available from: https://europepmc.org/articles/PMC7685807	No	No available data
1552	Glicksberg BS, Li L, Badgeley MA, Shameer K, Kosoy R, Beckmann ND, et al. Comparative analyses of population-scale phenomic data in electronic medical records reveal race-specific disease networks. Bioinformatics [Internet]. 2016 Jun;32(12):i101—i110. Available from: https://europepmc.org/articles/PMC4908366	No	No available data
1553	Gugler R, Hartmann M, Rudi J, Brod I, Huber R, Steinijans VW, et al. Lack of pharmacokinetic interaction of pantoprazole with diazepam in man. Br J Clin Pharmacol [Internet]. 1996 Aug;42(2):249—252. Available from: https://europepmc.org/articles/PMC2042661	No	No available data
1554	author(s) U. UEG Week 2013 Oral Presentations. United Eur Gastroenterol J [Internet]. 2013 Oct;1(1 Suppl):A1—A134. Available from: https://europepmc.org/articles/PMC4070608	No	Presentation
1555	Liu J, Wang G, Yang J, Wang Y, Guo R, Li B. Association between FOXP3 polymorphisms and expression and neuromyelitis optica spectrum disorder risk in the Northern Chinese Han population. Transl Neurosci [Internet]. 2024 Jan;15(1):20220337. Available from: https://europepmc.org/articles/PMC10998649	No	No available data
1556	Guo L, Zhang S, Liu S, Zheng L, Chen Q, Cao X, et al. Determinants of participation and detection rate of upper gastrointestinal cancer from population-based screening program in China. Cancer Med [Internet]. 2019 Nov;8(16):7098—7107. Available from: https://europepmc.org/articles/PMC6853828	No	No available data
1557	Sile I, Teterovska R, Onzevs O, Ardava E. Safety Concerns Related to the Simultaneous Use of Prescription or Over-the-Counter Medications and Herbal Medicinal Products: Survey Results among Latvian Citizens. Int J Environ Res Public Health [Internet]. 2023 Aug;20(16):6551. Available from: https://europepmc.org/articles/PMC10454617	No	No available data
1558	Deppermann KM, Lode H, Höffken G, Tschink G, Kalz C, Koeppe P. Influence of ranitidine, pirenzepine, and aluminum magnesium hydroxide on the bioavailability of various antibiotics, including amoxicillin, cephalexin, doxycycline, and amoxicillin-clavulanic acid. Antimicrob Agents Chemother [Internet]. 1989 Nov;33(11):1901—1907. Available from: https://europepmc.org/articles/PMC172785	No	No available data
1559	Kamberi M, Nakashima H, Ogawa K, Oda N, Nakano S. The effect of staggered dosing of sucralfate on oral bioavailability of sparfloxacin. Br J Clin Pharmacol [Internet]. 2000 Feb;49(2):98—103. Available from: https://europepmc.org/articles/PMC2014908	No	No available data
1560	Prediger B, Meyer E, Büchter R, Mathes T. Nocebo effects of a simplified package leaflet compared to unstandardised oral information and a standard package leaflet: a pilot randomised controlled trial. Trials [Internet]. 2019 Jul;20(1):458. Available from: https://europepmc.org/articles/PMC6660653	No	No available data
[truncated: 3,863 more rows]
