# Supplementary material for: A systematic review and meta-analysis on pharmacist-led interventions for the management of peptic ulcer disease
Source: PLoS One. 2025 Mar 25;20(3):e0320181. doi: 10.1371/journal.pone.0320181 (PMC11936246; doi:10.1371/journal.pone.0320181)
Supplement: S4 File — (XLSX) [file pone.0320181.s004.xlsx]

## Sheet: Sheet1
ID	Study	Inclusion	Name of data extractor	date of extraction	Original human studies	Pharmaceutical interventions
1	Xin C, Dong Z, Lin M, Li G-H. The impact of pharmaceutical interventions on the rational use of proton pump inhibitors in a Chinese hospital. Patient Prefer Adherence [Internet]. 2018;12:21—26. Available from: https://europepmc.org/articles/PMC5749561	Yes	Biswash Sapkota	2023.07.28	Yes	yes
2	Yailian AL, Huet E, Charpiat B, Conort O, Juste M, Roubille R, et al. Characteristics of Pharmacists’ Interventions Related to Proton-Pump Inhibitors in French Hospitals: An Observational Study. Int J Clin Pract [Internet]. 2022;2022:9619699. Available from: https://europepmc.org/articles/PMC9256420	Yes	Biswash Sapkota	2023.06.25	Yes	yes
3	Chen Q, Wang Q, Zhang Y. Clinical Intervention Increases Rational Use of Proton Pump Inhibitors in the General Surgery Department. Front Pharmacol [Internet]. 2022;13:864081. Available from: https://europepmc.org/articles/PMC9083545	Yes	Bipindra Pandey	2023.05.25	Yes	yes
4	Musuuza JS, Fong E, Lata P, Willenborg K, Knobloch MJ, Hoernke MJ, et al. Feasibility of a pharmacy-led intervention to de-implement non-guideline-concordant proton pump inhibitor use. Implement Sci Commun [Internet]. 2021 Jun;2(1):59. Available from: https://europepmc.org/articles/PMC8171048	Yes	Biswash Sapkota	2023.08.25	Yes	yes
5	Weng A, Su X, Yang C, Zheng B, Zheng L, Jian C, et al. Telephone follow-up by clinical pharmacists can improve treatment outcomes in patients with peptic ulcers: A prospective randomized study. Med (United States). 2022;101(42):E31150.	Yes	Biswash Sapkota	2023.06.25	Yes	yes
6	Atkins R, Smith L. Impact of Pharmacy Intervention on the use of Proton-Pump Inhibitors in the Hospital Setting. Consult Pharm. 2013;28(12):786–92	Yes	Biswash Sapkota	2023.06.25	Yes	yes
7	Khalili H, Dashti-Khavidaki S, Talasaz AHH, Tabeefar H, Hendoiee N. Descriptive analysis of a clinical pharmacy intervention to improve the appropriate use of stress ulcer prophylaxis in a hospital infectious disease ward. J Manag Care Pharm. 2010;16(2):114–21.	Yes	Biswash Sapkota	2023.06.25	Yes	yes
8	Buckley MS, Park AS, Anderson CS, Barletta JF, Bikin DS, Gerkin RD, et al. Impact of a Clinical Pharmacist Stress Ulcer Prophylaxis Management Program on Inappropriate Use in Hospitalized Patients. Am J Med. 2015;128(8).	Yes	Biswash Sapkota	2023.07.25	Yes	yes
9	Tandun R, Bubbar C, Tejani AM. Who has the guts to deprescribe proton pump inhibitors? A pharmacist-led intervention in a long-term care facility setting. Aging Med. 2019;2(2):112–7.	Yes	Biswash Sapkota	2023.05.25	Yes	yes
